# Supplementary material for: Transcriptomic Characterization of a Synergistic Genetic Interaction during Carpel Margin Meristem Development in Arabidopsis thaliana
Source: PLoS One. 2011 Oct 21;6(10):e26231. doi: 10.1371/journal.pone.0026231 (PMC3198736; doi:10.1371/journal.pone.0026231)
Supplement: Table S1 — Genes under-expressed (reduced accumulation) in the seu single mutant via one way ANOVA. (XLS) [file pone.0026231.s001.xls]

## Sheet: vpexport.2011-02-11_#60233B.xls
SUPPLEMENTAL TABLE 1 - Wynn et al 2011
Genes under-expressed (reduced accumulation) in the seu single mutant via one way ANOVA (>underinseupt35)
At3g51895	SULTR3;1,SULTR3;1 (SULFATE TRANSPORTER 1); sulfate transporter
At5g07180	ERL2,ERL2 (ERECTA-LIKE 2); kinase
At3g61250	AtMYB17,AtMYB17 (myb domain protein 17); DNA binding / transcription factor
At3g28860	PGP19,MDR11,MDR1,ATPGP19,ATMDR11,ATMDR11/ATPGP19/MDR1/MDR11/PGP19 (P-GLYCOPROTEIN 19); ATPase, coupled to transmembrane movement of substances / auxin efflux transporter
At2g37640	ATEXPA3,ATEXPA3 (ARABIDOPSIS THALIANA EXPANSIN A3)
At1g75430	transcription factor
At1g13400	NUB,JGL,JGL/NUB (NUBBIN); nucleic acid binding / zinc ion binding
At5g67060	HEC1,basic helix-loop-helix (bHLH) family protein
At4g29080	PAP2,PAP2 (PHYTOCHROME-ASSOCIATED PROTEIN 2); transcription factor
At1g05490	CHR31,CHR31 (chromatin remodeling 31); ATP binding / ATP-dependent helicase/ DNA binding / helicase/ nucleic acid binding
At2g26330	ER,ER (ERECTA, QUANTITATIVE RESISTANCE TO PLECTOSPHAERELLA 1)
At5g25475	DNA binding
At5g26850	unknown protein
At1g23000	heavy-metal-associated domain-containing protein
At5g67260	CYCD3;2,CYCD3;2 (CYCLIN D3;2); cyclin-dependent protein kinase
At5g60760	2-phosphoglycerate kinase-related
At5g47380	unknown protein
At3g25670	leucine-rich repeat family protein
At2g37210	unknown protein
At3g61970	NGA2,NGA2 (NGATHA2); transcription factor
At1g21540	AMP-binding protein, putative
At4g01460	basic helix-loop-helix (bHLH) family protein
At2g18500	OFP7,ATOFP7,ATOFP7/OFP7 (Arabidopsis thaliana ovate family protein 7)
At4g00200	DNA binding
At3g13620	amino acid permease family protein
At3g12920	protein binding / zinc ion binding
At1g03720	cathepsin-related
At1g33060	ANAC014,ANAC014; transcription factor
At3g53310	transcriptional factor B3 family protein
At5g52450	MATE efflux protein-related
At4g14010	RALFL32,RALFL32 (RALF-LIKE 32)
At4g34760	auxin-responsive family protein
At5g53950	CUC2,CUC2 (CUP-SHAPED COTYLEDON 2); transcription factor
At1g68780	leucine-rich repeat family protein
At1g31310	hydroxyproline-rich glycoprotein family protein
At3g02000	ROXY1,ROXY1; thiol-disulfide exchange intermediate
At1g52190	proton-dependent oligopeptide transport (POT) family protein
At3g28560	unknown protein
At5g57720	transcriptional factor B3 family protein
At5g21150	PAZ domain-containing protein / piwi domain-containing protein
At2g03980	GDSL-motif lipase/hydrolase family protein
At1g43850	SEU,SEU (SEUSS); transcription cofactor,unknown protein
At5g01090	legume lectin family protein
At4g23060	IQD22,IQD22 (IQ-domain 22); calmodulin binding
At4g00730	ANL2,ANL2 (ANTHOCYANINLESS 2); transcription factor,unknown protein
At5g22500	acyl CoA reductase, putative / male-sterility protein, putative
At2g34710	PHB,PHB (PHABULOSA); DNA binding / transcription factor
At1g21090	hydroxyproline-rich glycoprotein family protein
At5g15580	LNG1,LNG1 (LONGIFOLIA1)
At4g27260	WES1,GH3.5,GH3.5/WES1; indole-3-acetic acid amido synthetase
At2g35600	BRXL1,BRXL1 (BREVIS RADIX like 1)
At4g34400	DNA binding / transcription factor
At5g62960	unknown protein
At5g11420	unknown protein
At2g18890	kinase,protein kinase family protein
At4g00180	YAB3,YAB3 (YABBY3),YAB3 (YABBY3); transcription factor
At5g48500	unknown protein
At3g23080	unknown protein
At1g01110	IQD18,IQD18 (IQ-domain 18),unknown protein
At5g03680	PTL,PTL (PETAL LOSS); transcription factor
At3g61830	ARF18,ARF18 (AUXIN RESPONSE FACTOR 18); transcription factor
At4g31615	transcriptional factor B3 family protein
At3g50870	MNP,MNP (MONOPOLE); transcription factor
At3g17700	CNBT1,CNBT1 (CYCLIC NUCLEOTIDE-BINDING TRANSPORTER 1); calmodulin binding / cyclic nucleotide binding / ion channel
At4g37590	phototropic-responsive NPH3 family protein
At1g79110	protein binding / zinc ion binding
At5g40780	LHT1,LHT1 (LYSINE HISTIDINE TRANSPORTER 1); amino acid permease/ amino acid transporter,LHT1 (LYSINE HISTIDINE TRANSPORTER 1); amino acid transporter
At1g13710	CYP78A5,CYP78A5 (cytochrome P450, family 78, subfamily A, polypeptide 5); oxygen binding
At1g51960	IQD27,IQD27 (IQ-domain 27); calmodulin binding
At1g51670	unknown protein
At3g60390	HAT3,HAT3 (homeobox-leucine zipper protein 3); transcription factor
At2g33860	ETT,ETT (ETTIN); transcription factor
At1g03710	unknown protein
At5g13400	proton-dependent oligopeptide transport (POT) family protein
At3g29575	unknown protein
At2g44910	homeobox-leucine zipper protein 4 (HB-4) / HD-ZIP protein 4
At5g48350	unknown protein
At5g57910	unknown protein
At1g15210	PDR7,ATPDR7,ATPDR7/PDR7 (PLEIOTROPIC DRUG RESISTANCE 7); ATPase, coupled to transmembrane movement of substances
At3g07990	SCPL27,SCPL27 (serine carboxypeptidase-like 27); serine carboxypeptidase
At3g13960	AtGRF5,AtGRF5 (GROWTH-REGULATING FACTOR 5)
At3g21560	UGT84A2,UGT84A2; UDP-glycosyltransferase/ sinapate 1-glucosyltransferase
At1g28110	SCPL45,SCPL45; serine carboxypeptidase
At4g25240	SKS1,SKS1 (SKU5 SIMILAR 1); copper ion binding
At1g58270	ZW9
At1g47655	Dof-type zinc finger domain-containing protein
At1g02800	ATCEL2,ATCEL2 (Arabidopsis thaliana Cellulase 2); hydrolase, hydrolyzing O-glycosyl compounds
At1g43800	acyl-(acyl-carrier-protein) desaturase, putative / stearoyl-ACP desaturase, putative
At1g47530	ripening-responsive protein, putative
At1g74790	unknown protein
At5g13290	protein kinase family protein
At3g42670	CHR38,CHR38 (chromatin remodeling 38); ATP binding / DNA binding / helicase
At2g22540	SVP,SVP (SHORT VEGETATIVE PHASE); transcription factor
At2g22420	peroxidase 17 (PER17) (P17)
At1g69270	RPK1,RPK1 (RECEPTOR-LIKE PROTEIN KINASE 1); kinase
At5g66320	zinc finger (GATA type) family protein
At5g07280	EMS1,EMS1 (EXCESS MICROSPOROCYTES1); kinase
At3g58770	unknown protein
At5g45670	GDSL-motif lipase/hydrolase family protein
At5g62230	ERL1,ERL1 (ERECTA-LIKE 1); kinase
At5g48490	protease inhibitor/seed storage/lipid transfer protein (LTP) family protein
At2g42610	unknown protein
At4g37890	EDA40,EDA40 (embryo sac development arrest 40); protein binding / ubiquitin-protein ligase/ zinc ion binding
At5g57920	plastocyanin-like domain-containing protein
At4g13710	pectate lyase family protein
At2g46870	NGA1,NGA1 (NGATHA1); transcription factor
At5g48900	pectate lyase family protein
At2g41990	unknown protein
At3g63440	CKX6,ATCKX7,ATCKX6,ATCKX6/ATCKX7/CKX6 (CYTOKININ OXIDASE/DEHYDROGENASE 6); cytokinin dehydrogenase
At5g44670	unknown protein
At2g06200	AtGRF6,AtGRF6 (GROWTH-REGULATING FACTOR 6)
At4g18390	TCP family transcription factor, putative
At3g17010	transcriptional factor B3 family protein
At4g35070	unknown protein
At4g26790	GDSL-motif lipase/hydrolase family protein
At4g18360	(S)-2-hydroxy-acid oxidase, peroxisomal, putative / glycolate oxidase, putative / short chain alpha-hydroxy acid oxidase, putative
At1g76110	high mobility group (HMG1/2) family protein / ARID/BRIGHT DNA-binding domain-containing protein
At3g26760	short-chain dehydrogenase/reductase (SDR) family protein
At4g31610	REM1,REM1 (REPRODUCTIVE MERISTEM 1); DNA binding / transcription factor
At5g62070	IQD23,IQD23 (IQ-domain 23); calmodulin binding
