# Supplementary material for: Transcriptomic Characterization of a Synergistic Genetic Interaction during Carpel Margin Meristem Development in Arabidopsis thaliana
Source: PLoS One. 2011 Oct 21;6(10):e26231. doi: 10.1371/journal.pone.0026231 (PMC3198736; doi:10.1371/journal.pone.0026231)
Supplement: Table S2 — Genes over-expressed (increased accumulation) in the seu single mutant via one way ANOVA. (XLS) [file pone.0026231.s002.xls]

## Sheet: supTBL1_overinseupt35.txt
SUPPLEMENTAL TABLE 2 - Wynn et al 2011
Genes over-expressed (increased accumulation) in the seu single mutant via one way ANOVA (>underinseupt35)
At1g01630	SEC14 cytosolic factor, putative / phosphoglyceride transfer protein, putative
At1g04680	pectate lyase family protein
At1g05850	POM1,POM1 (POM-POM1); chitinase
At1g07090	unknown protein
At1g07440	oxidoreductase,tropinone reductase, putative / tropine dehydrogenase, putative
At1g08630	THA1,THA1 (THREONINE ALDOLASE 1),THA1 (THREONINE ALDOLASE 1); aldehyde-lyase,THA1 (THREONINE ALDOLASE 1); aldehyde-lyase/ threonine aldolase
At1g09310	unknown protein
At1g10010	AAP8,AAP8 (amino acid permease 8); amino acid permease
At1g11670	MATE efflux family protein
At1g13110	CYP71B7,CYP71B7 (cytochrome P450, family 71, subfamily B, polypeptide 7); oxygen binding
At1g14350	FLP,FLP (FOUR LIPS),FLP (FOUR LIPS); DNA binding / transcription factor
At1g14700	PAP3,ATPAP3,ATPAP3/PAP3 (purple acid phosphatase 3),ATPAP3/PAP3 (purple acid phosphatase 3); acid phosphatase/ protein serine/threonine phosphatase
At1g16705	p300/CBP acetyltransferase-related protein-related
At1g17190	ATGSTU26,ATGSTU26 (Arabidopsis thaliana Glutathione S-transferase (class tau) 26); glutathione transferase
At1g19570	DHAR1,DHAR1 (DEHYDROASCORBATE REDUCTASE),DHAR1 (DEHYDROASCORBATE REDUCTASE); glutathione dehydrogenase (ascorbate)
At1g19640	JMT,JMT (JASMONIC ACID CARBOXYL METHYLTRANSFERASE); jasmonate O-methyltransferase
At1g20450	LTI45,ERD10,ERD10/LTI45 (EARLY RESPONSIVE TO DEHYDRATION 10)
At1g20980	SPL14,SPL14 (SQUAMOSA PROMOTER BINDING PROTEIN-LIKE 14); DNA binding / transcription factor
At1g22030	unknown protein
At1g24020	MLP423,Bet v I allergen family protein
At1g24470	short-chain dehydrogenase/reductase (SDR) family protein
At1g25510	aspartyl protease family protein
At1g26960	ATHB23,ATHB23 (ARABIDOPSIS THALIANA HOMEOBOX PROTEIN 23); DNA binding / transcription factor
At1g27030	unknown protein
At1g29395	COR414-TM1,COR414-TM1 (cold regulated 414 thylakoid membrane 1)
At1g30110	diadenosine 5',5'''-P1,P4-tetraphosphate hydrolase, putative
At1g30650	WRKY14,WRKY14 (WRKY DNA-binding protein 14); transcription factor
At1g35290	thioesterase family protein
At1g43910	AAA-type ATPase family protein
At1g44170	ALDH3H1,ALDH3H1 (ALDEHYDE DEHYDROGENASE 4),ALDH3H1 (ALDEHYDE DEHYDROGENASE 4); 3-chloroallyl aldehyde dehydrogenase,ALDH3H1 (ALDEHYDE DEHYDROGENASE 4); 3-chloroallyl aldehyde dehydrogenase/ aldehyde dehydrogenase (NAD)
At1g48750	protease inhibitor/seed storage/lipid transfer protein (LTP) family protein
At1g49750	leucine-rich repeat family protein
At1g52770	phototropic-responsive NPH3 family protein
At1g53500	MUM4,MUM4 (MUCILAGE-MODIFIED 4); catalytic
At1g55260	protease inhibitor/seed storage/lipid transfer protein (LTP) family protein
At1g56580	unknown protein
At1g58170	disease resistance-responsive protein-related / dirigent protein-related
At1g61130	SCPL32,serine carboxypeptidase S10 family protein
At1g62360	STM,STM (SHOOT MERISTEMLESS); transcription factor
At1g62380	ACO2,ACO2 (ACC OXIDASE 2)
At1g62710	BETA-VPE,BETA-VPE (vacuolar processing enzyme beta); cysteine-type endopeptidase
At1g63220	C2 domain-containing protein
At1g64390	ATGH9C2,endo-1,4-beta-glucanase, putative / cellulase, putative
At1g65900	unknown protein
At1g65920	regulator of chromosome condensation (RCC1) family protein / zinc finger protein-related
At1g65960	GAD2,GAD2 (GLUTAMATE DECARBOXYLASE 2); calmodulin binding,unknown protein
At1g66180	aspartyl protease family protein
At1g66350	RGL1,RGL1 (RGA-LIKE 1); transcription factor
At1g69580	transcription factor,unknown protein
At1g72150	PATL1,PATL1 (PATELLIN 1); transporter
At1g72180	leucine-rich repeat transmembrane protein kinase, putative
At1g73600	phosphoethanolamine N-methyltransferase 3, putative (NMT3)
At1g75390	ATBZIP44,bZIP transcription factor family protein
At1g75780	TUB1,TUB1 (tubulin beta-1 chain); structural molecule
At1g76160	SKS5,SKS5 (SKU5 Similar 5); copper ion binding / oxidoreductase
At1g76180	ERD14,ERD14 (EARLY RESPONSE TO DEHYDRATION 14)
At1g76520	auxin efflux carrier family protein
At1g77990	AST56,AST56 (sulphate transporter 2;2); sulfate transporter
At1g78490	CYP708A3,CYP708A3 (cytochrome P450, family 708, subfamily A, polypeptide 3); oxygen binding
At1g78860	curculin-like (mannose-binding) lectin family protein
At1g79360	ATOCT2,transporter-related
At1g80050	APT2,APT2 (ADENINE PHOSPHORIBOSYL TRANSFERASE 2); adenine phosphoribosyltransferase
At2g02850	ARPN,ARPN (PLANTACYANIN); copper ion binding
At2g05520	GRP-3,GRP-3 (GLYCINE-RICH PROTEIN 3),unknown protein
At2g13820	protease inhibitor/seed storage/lipid transfer protein (LTP) family protein
At2g15970	COR413-PM1,COR413-PM1 (cold regulated 413 plasma membrane 1)
At2g16660	nodulin family protein
At2g17280	phosphoglycerate/bisphosphoglycerate mutase family protein
At2g23340	AP2 domain-containing transcription factor, putative
At2g24180	CYP71B6,CYP71B6 (CYTOCHROME P450 71B6); oxygen binding
At2g26440	pectinesterase family protein
At2g28900	OEP16,OEP16 (OUTER ENVELOPE PROTEIN 16); protein translocase
At2g29670	binding
At2g31070	TCP10,TCP10 (TCP domain protein 10); transcription factor
At2g32430	galactosyltransferase family protein
At2g32990	ATGH9B8,glycosyl hydrolase family 9 protein
At2g33380	RD20,RD20 (RESPONSIVE TO DESSICATION 20); calcium ion binding
At2g34490	CYP710A2,CYP710A2 (cytochrome P450, family 710, subfamily A, polypeptide 2); C-22 sterol desaturase/ oxygen binding
At2g34830	WRKY35,WRKY35 (WRKY DNA-binding protein 35, maternal effect embryo arrest 24); transcription factor
At2g35860	FLA16,beta-Ig-H3 domain-containing protein / fasciclin domain-containing protein
At2g36870	xyloglucan:xyloglucosyl transferase, putative / xyloglucan endotransglycosylase, putative / endo-xyloglucan transferase, putative
At2g36910	ATPGP1,ATPGP1 (ARABIDOPSIS THALIANA P GLYCOPROTEIN1); calmodulin binding
At2g39010	PIP2E,PIP2;6,PIP2;6/PIP2E (plasma membrane intrinsic protein 2;6); water channel
At2g40250	GDSL-motif lipase/hydrolase family protein
At2g40435	unknown protein
At2g42800	leucine-rich repeat family protein
At2g43520	ATTI2,ATTI2 (ARABIDOPSIS THALIANA TRYPSIN INHIBITOR PROTEIN 2); trypsin inhibitor
At2g43535	trypsin inhibitor, putative
At2g44670	senescence-associated protein-related
At2g44740	CYCP4;1,CYCP4;1 (cyclin p4;1); cyclin-dependent protein kinase
At2g45340	leucine-rich repeat transmembrane protein kinase, putative
At2g45650	AGL6,AGL6 (AGAMOUS LIKE-6); DNA binding / transcription factor
At2g45790	ATPMM,eukaryotic phosphomannomutase family protein
At2g46140	late embryogenesis abundant protein, putative / LEA protein, putative
At2g46590	DAG2,DAG2 (DOF AFFECTING GERMINATION 2); DNA binding,DAG2 (DOF AFFECTING GERMINATION 2); DNA binding / transcription factor
At2g48030	endonuclease/exonuclease/phosphatase family protein
At3g02040	SRG3,SRG3 (SENESCENCE-RELATED GENE 3); glycerophosphodiester phosphodiesterase
At3g02910	unknown protein
At3g03250	UGP,UGP (UDP-glucose pyrophosphorylase); UTP:glucose-1-phosphate uridylyltransferase
At3g03270	universal stress protein (USP) family protein / early nodulin ENOD18 family protein
At3g05900	neurofilament protein-related
At3g06035	unknown protein
At3g07570	membrane protein, putative
At3g08860	alanine--glyoxylate aminotransferase, putative / beta-alanine-pyruvate aminotransferase, putative / AGT, putative
At3g10080	germin-like protein, putative
At3g10520	AHB2,AHB2 (NON-SYMBIOTIC HAEMOGLOBIN 2)
At3g10720	pectinesterase, putative
At3g11090	LBD21,LOB domain family protein / lateral organ boundaries domain family protein (LBD21)
At3g12440	extensin family protein
At3g13650	disease resistance response
At3g13662	disease resistance-responsive protein-related / dirigent protein-related
At3g15020	malate dehydrogenase (NAD), mitochondrial, putative
At3g15810	unknown protein
At3g15820	phosphatidic acid phosphatase-related / PAP2-related
At3g16240	DELTA-TIP,DELTA-TIP (delta tonoplast integral protein); water channel
At3g16330	unknown protein
At3g18280	protease inhibitor/seed storage/lipid transfer protein (LTP) family protein
At3g19850	phototropic-responsive NPH3 family protein
At3g23410	alcohol oxidase-related
At3g23820	GAE6,GAE6 (UDP-D-GLUCURONATE 4-EPIMERASE 6); catalytic
At3g24450	copper-binding family protein
At3g26290	CYP71B26,CYP71B26 (cytochrome P450, family 71, subfamily B, polypeptide 26); oxygen binding
At3g26510	octicosapeptide/Phox/Bem1p (PB1) domain-containing protein
At3g44300	NIT2,NIT2 (NITRILASE 2)
At3g45780	PHOT1,PHOT1 (phototropin 1); kinase
At3g46530	RPP13,RPP13 (RECOGNITION OF PERONOSPORA PARASITICA 13); ATP binding
At3g46540	epsin N-terminal homology (ENTH) domain-containing protein / clathrin assembly protein-related
At3g47420	glycerol-3-phosphate transporter, putative / glycerol 3-phosphate permease, putative
At3g49360	glucosamine/galactosamine-6-phosphate isomerase family protein
At3g50170	unknown protein
At3g51030	ATTRX1,ATTRX1 (Arabidopsis thaliana thioredoxin H-type 1); thiol-disulfide exchange intermediate
At3g51920	CAM9,CAM9 (CALMODULIN 9); calcium ion binding
At3g53140	O-diphenol-O-methyl transferase, putative
At3g54820	PIP2D,PIP2;5,PIP2;5/PIP2D (plasma membrane intrinsic protein 2;5); water channel
At3g55760	unknown protein
At3g61640	AGP20,AGP20 (ARABINOGALACTAN PROTEIN 20)
At3g61820	aspartyl protease family protein
At3g62700	ATMRP10,ATMRP10 (Arabidopsis thaliana multidrug resistance-associated protein 10)
At3g63200	PLP9,PLA IIIB,PLA IIIB/PLP9 (Patatin-like protein 9); nutrient reservoir
At4g01410	harpin-induced family protein / HIN1 family protein / harpin-responsive family protein
At4g02700	SULTR3;2,SULTR3;2 (SULFATE TRANSPORTER 3;2); sulfate transporter
At4g11820	MVA1,BAP1 (hydroxymethylglutaryl-CoA synthase),BAP1 (hydroxymethylglutaryl-CoA synthase); acetyl-CoA C-acetyltransferase/ hydroxymethylglutaryl-CoA synthase
At4g15210	ATBETA-AMY,ATBETA-AMY (BETA-AMYLASE); beta-amylase
At4g15920	nodulin MtN3 family protein
At4g16140	proline-rich family protein
At4g16447	unknown protein
At4g17090	CT-BMY,CT-BMY (BETA-AMYLASE 8); beta-amylase
At4g17460	HAT1,HAT1 (homeobox-leucine zipper protein 1); DNA binding / transcription factor
At4g18290	KAT2,KAT2 (K+ ATPase 2); cyclic nucleotide binding / inward rectifier potassium channel
At4g20260	DREPP plasma membrane polypeptide family protein
At4g21650	subtilase family protein
At4g21870	26.5 kDa class P-related heat shock protein (HSP26.5-P)
At4g22010	SKS4,SKS4 (SKU5 Similar 4); copper ion binding / oxidoreductase
At4g23720	unknown protein
At4g23870	unknown protein
At4g23990	ATCSLG3,ATCSLG3 (Cellulose synthase-like G3); transferase/ transferase, transferring glycosyl groups
At4g27730	ATOPT6,ATOPT6 (oligopeptide transporter 6); oligopeptide transporter
At4g29720	ATPAO5,ATPAO5 (POLYAMINE OXIDASE 5); amine oxidase
At4g30650	hydrophobic protein, putative / low temperature and salt responsive protein, putative
At4g34230	CAD5,CAD5 (CINNAMYL ALCOHOL DEHYDROGENASE 5),CAD5 (CINNAMYL ALCOHOL DEHYDROGENASE 5); cinnamyl-alcohol dehydrogenase
At4g36380	ROT3,ROT3 (ROTUNDIFOLIA 3); oxygen binding / steroid hydroxylase
At4g37180	myb family transcription factor
At4g37430	CYP91A2,CYP91A2 (CYTOCHROME P450 MONOOXYGENASE 91A2); oxygen binding
At4g37800	xyloglucan:xyloglucosyl transferase, putative / xyloglucan endotransglycosylase, putative / endo-xyloglucan transferase, putative
At4g37870	PEPCK,PCK1,phosphoenolpyruvate carboxykinase (ATP), putative / PEP carboxykinase, putative / PEPCK, putative
At5g01870	lipid transfer protein, putative
At5g04490	VTE5,VTE5 (VITAMIN E PATHWAY GENE5); phosphatidate cytidylyltransferase/ phytol kinase
At5g06530	ABC transporter family protein
At5g06650	GIS2,zinc finger (C2H2 type) family protein
At5g07990	TT7,TT7 (TRANSPARENT TESTA 7); flavonoid 3'-monooxygenase/ oxygen binding
At5g12270	oxidoreductase, 2OG-Fe(II) oxygenase family protein
At5g13220	TIFY9,JAZ10,JAS1,unknown protein
At5g15150	ATHB-3,ATHB-3 (ARABIDOPSIS THALIANA HOMEOBOX 3); DNA binding / transcription factor
At5g15410	DND1,DND1 (DEFENSE NO DEATH 1); calmodulin binding / cation channel/ cyclic nucleotide binding / inward rectifier potassium channel,DND1 (DEFENSE NO DEATH 1); cation channel/ cyclic nucleotide binding / inward rectifier potassium channel
At5g15490	UDP-glucose 6-dehydrogenase, putative
At5g15960	KIN1
At5g16030	unknown protein
At5g17860	CAX7,cation exchanger, putative (CAX7)
At5g20150	SPX (SYG1/Pho81/XPR1) domain-containing protein
At5g22460	esterase/lipase/thioesterase family protein
At5g24570	unknown protein
At5g39220	hydrolase, alpha/beta fold family protein
At5g40370	glutaredoxin, putative,unknown protein
At5g44440	FAD-binding domain-containing protein
At5g44630	terpene synthase/cyclase family protein
At5g45280	pectinacetylesterase, putative
At5g48850	male sterility MS5 family protein
At5g54160	ATOMT1,ATOMT1 (O-METHYLTRANSFERASE 1)
At5g55250	IAMT1,IAMT1 (IAA CARBOXYLMETHYLTRANSFERASE 1),IAMT1 (IAA CARBOXYLMETHYLTRANSFERASE 1); S-adenosylmethionine-dependent methyltransferase
At5g56040	ATP binding / protein serine/threonine kinase,leucine-rich repeat protein kinase, putative
At5g56760	AtSerat1;1,AtSerat1;1 (SERINE ACETYLTRANSFERASE 52); serine O-acetyltransferase
At5g59305	unknown protein
At5g60910	AGL8,AGL8 (AGAMOUS-LIKE 8),AGL8 (AGAMOUS-LIKE 8); transcription factor
At5g62165	AGL42,AGL42 (AGAMOUS LIKE 42); transcription factor
At5g64620	C/VIF2,C/VIF2 (CELL WALL / VACUOLAR INHIBITOR OF FRUCTOSIDASE 2); pectinesterase inhibitor
At5g64850	unknown protein
At5g65380	ripening-responsive protein, putative
At5g65730	xyloglucan:xyloglucosyl transferase, putative / xyloglucan endotransglycosylase, putative / endo-xyloglucan transferase, putative
At5g67160	transferase family protein
At5g67180	AP2 domain-containing transcription factor, putative
>202upinseupt35 - two genes lost in transfer 200 genes left. cut off of significance is -log10 2.779 and for magnitude is log2 = 0.35
