# Supplementary material for: Transcriptomic Characterization of a Synergistic Genetic Interaction during Carpel Margin Meristem Development in Arabidopsis thaliana
Source: PLoS One. 2011 Oct 21;6(10):e26231. doi: 10.1371/journal.pone.0026231 (PMC3198736; doi:10.1371/journal.pone.0026231)
Supplement: Table S3 — Genes under-expressed (reduced accumulation) in the ant single mutant via one way ANOVA. (XLS) [file pone.0026231.s003.xls]

## Sheet: vpexport.2011-02-11_#602432.xls
SUPPLEMENTAL TABLE 3 - Wynn et al 2011 >underinantsnglpt35
Genes under-expressed (reduced accumulation) in the ant single mutant via one way ANOVA
At5g43780	APS4
At1g13400	NUB,JGL,JGL/NUB (NUBBIN); nucleic acid binding / zinc ion binding
At4g32570	TIFY8,unknown protein
At2g16390	DRD1,DRD1 (DEFECTIVE IN RNA-DIRECTED DNA METHYLATION 1); ATP binding / DNA binding / helicase/ nucleic acid binding
At4g39090	RD19,RD19 (RESPONSIVE TO DEHYDRATION 19); cysteine-type peptidase
At4g35020	ROP6,RHO1PS,ATROP6,ARAC3,ARAC3/ATROP6/RHO1PS/ROP6 (rho-related protein from plants 6); GTP binding / GTPase
At1g23000	heavy-metal-associated domain-containing protein
At4g16500	cysteine protease inhibitor family protein / cystatin family protein
At1g47270	AtTLP6,AtTLP6 (TUBBY LIKE PROTEIN 6); phosphoric diester hydrolase/ transcription factor
At5g47160	YDG/SRA domain-containing protein
At5g13980	alpha-mannosidase,glycosyl hydrolase family 38 protein
At4g17560	ribosomal protein L19 family protein
At3g54260	unknown protein
At2g18500	OFP7,ATOFP7,ATOFP7/OFP7 (Arabidopsis thaliana ovate family protein 7)
At4g16442	integral membrane family protein
At3g01770	ATBET10,ATBET10 (ARABIDOPSIS THALIANA BROMODOMAIN AND EXTRATERMINAL DOMAIN PROTEIN 10); DNA binding
At2g21800	unknown protein
At4g10340	LHCB5,LHCB5 (LIGHT HARVESTING COMPLEX OF PHOTOSYSTEM II 5); chlorophyll binding
At3g24340	CHR40,CHR40 (chromatin remodeling 40); ATP binding / DNA binding / helicase
At1g70470	unknown protein
At4g19400	unknown protein
At3g29300	unknown protein
At4g38580	ATFP6,ATFP6 (FARNESYLATED PROTEIN 6); metal ion binding
At5g18000	transcriptional factor B3 family protein
At4g39955	hydrolase, alpha/beta fold family protein
At1g19715	jacalin lectin family protein,unknown protein
At3g12490	cysteine protease inhibitor, putative / cystatin, putative
At1g70710	AtGH9B1,CEL1 (cellulase 1); hydrolase, hydrolyzing O-glycosyl compounds
At1g08500	plastocyanin-like domain-containing protein
At4g14270	unknown protein
At5g51910	TCP family transcription factor, putative
At2g25900	ATCTH,ATCTH (Arabidopsis thaliana Cys3His zinc finger protein); transcription factor
At2g21050	amino acid permease, putative
At1g06680	PSBP-1,PSBP-1 (OXYGEN-EVOLVING ENHANCER PROTEIN 2); calcium ion binding,unknown protein
At4g27440	PORB,PORB (PROTOCHLOROPHYLLIDE OXIDOREDUCTASE B); oxidoreductase/ protochlorophyllide reductase
At3g48410	hydrolase, alpha/beta fold family protein
At4g18890	brassinosteroid signalling positive regulator-related
At3g03150	unknown protein
At4g11640	ATSR,ATSR (ARABIDOPSIS THALIANA SIGNAL-RESPONSIVE); serine racemase
At3g54080	sugar binding
At1g33970	GTP binding,avirulence-responsive protein, putative / avirulence induced gene protein, putative / AIG protein, putative
At4g00180	YAB3,YAB3 (YABBY3),YAB3 (YABBY3); transcription factor
At3g10200	dehydration-responsive protein-related
At3g55560	AGF2,DNA-binding protein-related
At3g23080	unknown protein
At1g72040	deoxynucleoside kinase family
At5g47240	ATNUDT8,ATNUDT8 (Arabidopsis thaliana Nudix hydrolase homolog 8); hydrolase
At3g10740	ASD1,ASD1 (ALPHA-L-ARABINOFURANOSIDASE); hydrolase, acting on glycosyl bonds
At5g61070	HDA18,HDA18 (histone deacetylase 18); histone deacetylase
At5g25470	DNA binding
At5g51970	sorbitol dehydrogenase, putative / L-iditol 2-dehydrogenase, putative
At1g35420	dienelactone hydrolase family protein
At2g44920	thylakoid lumenal 15 kDa protein, chloroplast
At2g24150	HHP3,HHP3 (heptahelical protein 3); receptor
At1g56200	EMB1303,EMB1303 (EMBRYO DEFECTIVE 1303)
At1g19690	catalytic/ coenzyme binding
At1g33170	dehydration-responsive family protein
At1g11420	agenet domain-containing protein
At1g15210	PDR7,ATPDR7,ATPDR7/PDR7 (PLEIOTROPIC DRUG RESISTANCE 7); ATPase, coupled to transmembrane movement of substances
At5g14320	30S ribosomal protein S13, chloroplast (CS13),unknown protein
At1g19330	unknown protein
At3g19184	DNA binding
At5g63700	zinc finger (C3HC4 type RING finger) family protein
At1g51950	IAA18,IAA18 (indoleacetic acid-induced protein 18); transcription factor
At1g47530	ripening-responsive protein, putative
At1g66730	ATP dependent DNA ligase family protein
At1g56210	copper chaperone (CCH)-related
At1g70290	ATTPS8,ATTPS8 (Arabidopsis thaliana trehalose phosphatase/synthase 8); transferase, transferring glycosyl groups
At4g38160	PDE191,PDE191 (PIGMENT DEFECTIVE 191)
At3g19540	unknown protein
At3g42670	CHR38,CHR38 (chromatin remodeling 38); ATP binding / DNA binding / helicase
At4g40040	DNA binding,histone H3.2
At2g31750	UGT74D1,UGT74D1 (UDP-glucosyl transferase 74D1); UDP-glycosyltransferase/ abscisic acid glucosyltransferase/ transferase, transferring glycosyl groups / transferase, transferring hexosyl groups
At5g66920	SKS17,SKS17 (SKU5 Similar 17); copper ion binding / oxidoreductase
At5g01075	unknown protein
At1g75180	unknown protein
At4g24150	AtGRF8,AtGRF8 (GROWTH-REGULATING FACTOR 8)
At4g04040	MEE51,MEE51 (maternal effect embryo arrest 51); diphosphate-fructose-6-phosphate 1-phosphotransferase
At2g45660	AGL20,AGL20 (AGAMOUS-LIKE 20); transcription factor
At1g03090	MCCA,MCCA (3-methylcrotonyl-CoA carboxylase 1)
At3g15950	(TSA1-LIKE); unknown protein
At1g48300	unknown protein
At1g74150	unknown protein
At2g41070	EEL,EEL (ENHANCED EM LEVEL); DNA binding / transcription factor
At3g63440	CKX6,ATCKX7,ATCKX6,ATCKX6/ATCKX7/CKX6 (CYTOKININ OXIDASE/DEHYDROGENASE 6); cytokinin dehydrogenase
At5g28640	AN3,AN3 (ANGUSITFOLIA3)
At4g29190	zinc finger (CCCH-type) family protein
At4g13640	UNE16,UNE16 (unfertilized embryo sac 16),UNE16 (unfertilized embryo sac 16); transcription factor
At2g23120	unknown protein
At1g43700	VIP1,VIP1 (VIRE2-INTERACTING PROTEIN 1); transcription factor
At1g80830	NRAMP1,NRAMP1 (NRAMP metal ion transporter 1); manganese ion transporter/ metal ion transporter
At2g29180	unknown protein
At1g76110	high mobility group (HMG1/2) family protein / ARID/BRIGHT DNA-binding domain-containing protein
At1g70560	alliinase C-terminal domain-containing protein
At1g01240	unknown protein
At1g28330	DRM1,DRM1 (DORMANCY-ASSOCIATED PROTEIN 1)
At1g31760	SWIB complex BAF60b domain-containing protein
At4g39040	unknown protein
At3g26740	CCL,CCL (CCR-LIKE)
At2g38530	LTP2,LTP2 (LIPID TRANSFER PROTEIN 2); lipid binding
At2g26690	nitrate transporter (NTP2)
At2g20260	PSAE-2,PSAE-2 (photosystem I subunit E-2)
At5g67060	HEC1,basic helix-loop-helix (bHLH) family protein
At4g00355	unknown protein
At5g63650	SRK2H,SNRK2.5,SNRK2-5,SNRK2-5/SNRK2.5/SRK2H (SNF1-RELATED PROTEIN KINASE 2-5, SNF1-RELATED PROTEIN KINASE 2.5); kinase
At1g63240	unknown protein
At1g66130	oxidoreductase N-terminal domain-containing protein
At3g25670	leucine-rich repeat family protein
At2g37210	unknown protein
At1g67830	ATFXG1,ATFXG1 (ALPHA-FUCOSIDASE 1); alpha-L-fucosidase/ carboxylic ester hydrolase
At4g01460	basic helix-loop-helix (bHLH) family protein
At4g11130	RDR2,RDR2 (RNA-DEPENDENT RNA POLYMERASE 2); RNA-directed RNA polymerase
At4g00200	DNA binding
At3g61260	DNA-binding family protein / remorin family protein
At1g68640	PAN,PAN (PERIANTHIA); DNA binding / transcription factor
At4g36930	SPT,SPT (SPATULA); DNA binding / transcription factor
At1g03720	cathepsin-related
At5g25900	GA3,GA3 (GA REQUIRING 3); oxygen binding
At4g38430	ROPGEF1,ATROPGEF1,ATROPGEF1/ROPGEF1 (KINASE PARTNER PROTEIN-LIKE); Rho guanyl-nucleotide exchange factor/ protein binding
At5g17080	cathepsin-related
At5g52100	CRR1,dihydrodipicolinate reductase family protein
At5g43060	cysteine proteinase, putative / thiol protease, putative
At4g30690	translation initiation factor 3 (IF-3) family protein
At5g63190	MA3 domain-containing protein
At3g47500	CDF3,CDF3 (CYCLING DOF FACTOR 3); DNA binding / protein binding / transcription factor
At2g38120	AUX1,AUX1 (AUXIN RESISTANT 1); amino acid permease/ transporter
At5g61120	zinc ion binding
At1g56220	dormancy/auxin associated family protein
At3g03170	unknown protein
At1g24260	SEP3,SEP3 (SEPALLATA3); transcription factor
At4g09010	APX4,APX4 (ASCORBATE PEROXIDASE 4); peroxidase
At1g15340	MBD10,MBD10 (methyl-CpG-binding domain 10); DNA binding
At2g19810	zinc finger (CCCH-type) family protein
At1g02640	BXL2,BXL2 (BETA-XYLOSIDASE 2); hydrolase, hydrolyzing O-glycosyl compounds
At4g22360	SWIB complex BAF60b domain-containing protein
At5g42780	ATHB27,ATHB27 (ARABIDOPSIS THALIANA HOMEOBOX PROTEIN 27); DNA binding / transcription factor
At2g24440	selenium binding
At2g46800	ZAT1,MTP1,ATMTP1,ATMTP1/MTP1/ZAT1 (ZINC TRANSPORTER OF ARABIDOPSIS THALIANA); zinc ion transporter
At1g75190	unknown protein
At1g10060	ATBCAT-1,ATBCAT-1; branched-chain-amino-acid transaminase/ catalytic,ATBCAT-1; catalytic,unknown protein
At3g56360	unknown protein
At5g50375	CPI1,CPI1 (CYCLOPROPYL ISOMERASE)
At3g07310	unknown protein
At5g62960	unknown protein
At1g28070	unknown protein
At2g20515	unknown protein
At1g34770	MAGE-8 antigen-related
At5g61670	unknown protein
At5g67030	ABA1,ABA1 (ABA DEFICIENT 1); zeaxanthin epoxidase
At3g47800	aldose 1-epimerase family protein
At4g25570	ACYB-2,ACYB-2 (Arabidopsis cytochrome b561 -2); carbon-monoxide oxygenase
At4g31615	transcriptional factor B3 family protein
At5g67600	unknown protein
At2g22080	unknown protein
At5g40780	LHT1,LHT1 (LYSINE HISTIDINE TRANSPORTER 1); amino acid permease/ amino acid transporter,LHT1 (LYSINE HISTIDINE TRANSPORTER 1); amino acid transporter
At5g02160	unknown protein
At1g13700	glucosamine/galactosamine-6-phosphate isomerase family protein
At1g51670	unknown protein
At2g25590	agenet domain-containing protein
At5g60680	unknown protein
At3g45600	TET3,TET3 (TETRASPANIN3)
At5g16470	zinc finger (C2H2 type) family protein
At1g21460	nodulin MtN3 family protein
At5g35790	G6PD1,G6PD1 (GLUCOSE-6-PHOSPHATE DEHYDROGENASE 1); glucose-6-phosphate 1-dehydrogenase
At4g19410	pectinacetylesterase, putative
At5g49120	senescence-associated protein-related
At1g05805	basic helix-loop-helix (bHLH) family protein
At3g18490	aspartyl protease family protein
At3g01520	universal stress protein (USP) family protein
At2g18700	ATTPS11,ATTPS11 (Arabidopsis thaliana trehalose phosphatase/synthase 11); transferase, transferring glycosyl groups
At3g23580	RNR2A,RNR2,RNR2/RNR2A (RIBONUCLEOTIDE REDUCTASE 2A); ribonucleoside-diphosphate reductase
At4g37550	formamidase,formamidase, putative / formamide amidohydrolase, putative
At2g14210	ANR1,ANR1; DNA binding / transcription factor
At1g58270	ZW9
At5g03940	FFC,FFC (FIFTY-FOUR CHLOROPLAST HOMOLOGUE); 7S RNA binding / GTP binding / mRNA binding
At1g49975	unknown protein
At1g72070	DNAJ heat shock N-terminal domain-containing protein
At1g21410	SKP2A,F-box family protein
At5g13290	protein kinase family protein
At4g16480	ATINT4,ATINT4 (INOSITOL TRANSPORTER 4); carbohydrate transporter/ myo-inositol:hydrogen symporter/ sugar porter
At1g37140	MCT1,MCT1 (mei2 C-Terminal RRM only like 1),MCT1 (mei2 C-Terminal RRM only like 1); RNA binding
At4g16370	ATOPT3,ATOPT3 (OLIGOPEPTIDE TRANSPORTER); oligopeptide transporter
At1g69270	RPK1,RPK1 (RECEPTOR-LIKE PROTEIN KINASE 1); kinase
At5g54540	unknown protein
At2g40410	Ca(2+)-dependent nuclease, putative
At4g34000	DPBF5,ABF3,ABF3/DPBF5 (ABSCISIC ACID RESPONSIVE ELEMENTS-BINDING FACTOR 3); DNA binding / protein binding / transcription factor/ transcriptional activator
At3g50240	KICP-02,KICP-02; microtubule motor
At1g73590	PIN1,PIN1 (PIN-FORMED 1); transporter
At2g21650	MEE3,MEE3 (maternal effect embryo arrest 3); DNA binding / transcription factor
At3g27690	LHCB2:4,LHCB2:4 (Photosystem II light harvesting complex gene 2.3); chlorophyll binding
At2g27190	PAP1,PAP1 (PURPLE ACID PHOSPHATASE 1); acid phosphatase/ protein serine/threonine phosphatase
At1g09460	glucan endo-1,3-beta-glucosidase-related
At5g48490	protease inhibitor/seed storage/lipid transfer protein (LTP) family protein
At3g05880	RCI2A,RCI2A (RARE-COLD-INDUCIBLE 2A)
At4g38090	unknown protein
At5g05860	UGT76C2,UGT76C2 (UDP-glucosyl transferase 76C2); UDP-glycosyltransferase/ transferase, transferring glycosyl groups
At4g39950	CYP79B2,CYP79B2 (cytochrome P450, family 79, subfamily B, polypeptide 2); oxygen binding
At5g41050	unknown protein
At3g14990	4-methyl-5(b-hydroxyethyl)-thiazole monophosphate biosynthesis protein, putative,catalytic
At3g19100	calcium-dependent protein kinase, putative / CDPK, putative
At1g72840	ATP binding / protein binding / transmembrane receptor
At5g65110	ACX2,ACX2 (ACYL-COA OXIDASE 2); acyl-CoA oxidase
At3g01310	acid phosphatase
At4g25480	DREB1A,DREB1A (DEHYDRATION RESPONSE ELEMENT B1A); DNA binding / transcription factor/ transcriptional activator
At1g14410	PTAC1,ATWHY1,ATWHY1/PTAC1 (A. THALIANA WHIRLY 1, PLASTID TRANSCRIPTIONALLY ACTIVE1); DNA binding
At3g23640	HGL1,HGL1 (HETEROGLYCAN GLUCOSIDASE 1); hydrolase, hydrolyzing O-glycosyl compounds,unknown protein
At5g61850	LFY,LFY (LEAFY); transcription factor
At4g37750	ANT,ANT (AINTEGUMENTA); DNA binding / transcription factor
At4g17370	oxidoreductase family protein
At4g35070	unknown protein
At3g53620	ATPPA4,inorganic pyrophosphatase, putative (soluble) / pyrophosphate phospho-hydrolase, putative / PPase, putative
At3g05290	mitochondrial substrate carrier family protein
At2g27880	argonaute protein, putative / AGO, putative
At3g26760	short-chain dehydrogenase/reductase (SDR) family protein
At3g12040	DNA-3-methyladenine glycosylase (MAG)
At1g72820	mitochondrial substrate carrier family protein
At4g28240	wound-responsive protein-related
At5g49990	xanthine/uracil permease family protein
At5g64860	DPE1,DPE1 (DISPROPORTIONATING ENZYME); 4-alpha-glucanotransferase
