# Supplementary material for: Transcriptomic Characterization of a Synergistic Genetic Interaction during Carpel Margin Meristem Development in Arabidopsis thaliana
Source: PLoS One. 2011 Oct 21;6(10):e26231. doi: 10.1371/journal.pone.0026231 (PMC3198736; doi:10.1371/journal.pone.0026231)
Supplement: Table S4 — Genes over-expressed (increased accumulation) in the ant single mutant via one way ANOVA. (XLS) [file pone.0026231.s004.xls]

## Sheet: supTBL2_overinantpt35.xls
SUPPLEMENTAL TABLE 4 - Wynn et al 2011
Genes over-expressed (increased accumulation) in the ant single mutant via one way ANOVA >overinantsingl
At5g15410	DND1,DND1 (DEFENSE NO DEATH 1); calmodulin binding / cation channel/ cyclic nucleotide binding / inward rectifier potassium channel,DND1 (DEFENSE NO DEATH 1); cation channel/ cyclic nucleotide binding / inward rectifier potassium channel
At1g76620	unknown protein
At1g06350	fatty acid desaturase family protein
At2g34300	dehydration-responsive protein-related
At3g14790	RHM3,RHM3 (RHAMNOSE BIOSYNTHESIS 3); catalytic
At3g60160	ATMRP9,ATMRP9 (Arabidopsis thaliana multidrug resistance-associated protein 9)
At1g52410	TSA1,TSA1 (TSK-ASSOCIATING PROTEIN 1),TSA1 (TSK-ASSOCIATING PROTEIN 1); calcium ion binding / protein binding
At3g45140	LOX2,LOX2 (LIPOXYGENASE 2)
At5g02760	protein phosphatase 2C family protein / PP2C family protein
At1g17745	PGDH,PGDH (3-PHOSPHOGLYCERATE DEHYDROGENASE); phosphoglycerate dehydrogenase
At3g17820	ATGSKB6,ATGSKB6 (Arabidopsis thaliana glutamine synthase clone KB6); glutamate-ammonia ligase
At3g24810	ICK3,ICK3 (kip-related protein 5); cyclin-dependent protein kinase inhibitor
At5g57240	oxysterol binding,oxysterol-binding family protein
At3g61820	aspartyl protease family protein
At4g02940	oxidoreductase, 2OG-Fe(II) oxygenase family protein
At5g66440	unknown protein
At1g24020	MLP423,Bet v I allergen family protein
At1g23410	ubiquitin extension protein, putative / 40S ribosomal protein S27A (RPS27aA)
At2g10940	protease inhibitor/seed storage/lipid transfer protein (LTP) family protein
At1g56580	unknown protein
At4g04020	FIB,FIB (FIBRILLIN); structural molecule
At5g67460	glycosyl hydrolase family protein 17
At2g42110	unknown protein
At5g53210	SPCH,DNA binding / transcription factor
At2g16630	proline-rich family protein
At1g76880	trihelix DNA-binding protein, putative
At1g22530	PATL2,SEC14 cytosolic factor family protein / phosphoglyceride transfer family protein
At1g69780	ATHB13,ATHB13 (ARABIDOPSIS THALIANA HOMEOBOX PROTEIN 12); DNA binding / transcription factor
At5g10170	inositol-3-phosphate synthase, putative / myo-inositol-1-phosphate synthase, putative / MI-1-P synthase, putative
At3g27230	unknown protein
At2g05710	aconitate hydratase, cytoplasmic, putative / citrate hydro-lyase/aconitase, putative
At5g28540	BIP1,luminal binding protein 1 (BiP-1) (BP1)
At1g70780	unknown protein
At2g31060	GTP binding / translation elongation factor,elongation factor family protein
At3g48690	ATCXE12,unknown protein
At1g61130	SCPL32,serine carboxypeptidase S10 family protein
At1g44170	ALDH3H1,ALDH3H1 (ALDEHYDE DEHYDROGENASE 4),ALDH3H1 (ALDEHYDE DEHYDROGENASE 4); 3-chloroallyl aldehyde dehydrogenase,ALDH3H1 (ALDEHYDE DEHYDROGENASE 4); 3-chloroallyl aldehyde dehydrogenase/ aldehyde dehydrogenase (NAD)
At3g52500	aspartyl protease family protein
At3g48700	ATCXE13,unknown protein
At5g14150	unknown protein
At3g04090	SIP1;1,SIP1;1 (SMALL AND BASIC INTRINSIC PROTEIN 1A)
At3g03130	unknown protein
At4g36260	STY2,STY2 (STYLISH 2)
At4g15210	ATBETA-AMY,ATBETA-AMY (BETA-AMYLASE); beta-amylase
At5g66800	unknown protein
At3g27270	unknown protein
At2g23350	PAB4,PAB4 (POLY(A) BINDING PROTEIN 4); RNA binding / translation initiation factor
At1g70770	unknown protein
At5g04470	SIM,unknown protein
At1g43910	AAA-type ATPase family protein
At5g19550	ASP2,ASP2 (ASPARTATE AMINOTRANSFERASE 2)
At1g64780	ATAMT1;2,ATAMT1;2 (AMMONIUM TRANSPORTER 1;2); ammonium transporter
At2g17280	phosphoglycerate/bisphosphoglycerate mutase family protein
At1g60060	unknown protein
At3g12470	unknown protein
At1g54020	myrosinase-associated protein, putative
At4g34590	GBF6,GBF6 (G-box binding factor 6); DNA binding / transcription factor
At1g75390	ATBZIP44,bZIP transcription factor family protein
At5g02490	heat shock cognate 70 kDa protein 2 (HSC70-2) (HSP70-2)
At1g62790	protease inhibitor/seed storage/lipid transfer protein (LTP) family protein
At4g15490	UGT84A3,UGT84A3; UDP-glycosyltransferase/ sinapate 1-glucosyltransferase/ transferase, transferring glycosyl groups
At1g76160	SKS5,SKS5 (SKU5 Similar 5); copper ion binding / oxidoreductase
At4g19120	ERD3,ERD3 (EARLY-RESPONSIVE TO DEHYDRATION 3)
At5g55250	IAMT1,IAMT1 (IAA CARBOXYLMETHYLTRANSFERASE 1),IAMT1 (IAA CARBOXYLMETHYLTRANSFERASE 1); S-adenosylmethionine-dependent methyltransferase
At4g30610	BRS1,BRS1 (BRI1 SUPPRESSOR 1)
At3g25870	unknown protein
At4g32830	ATAUR1,ATAUR1 (ATAURORA1); histone serine kinase(H3-S10 specific) / kinase/ protein serine/threonine kinase
At5g58710	ROC7,ROC7 (rotamase CyP 7); peptidyl-prolyl cis-trans isomerase
At5g05180	unknown protein
At1g26850	dehydration-responsive family protein
At4g05390	ATRFNR1,ATRFNR1 (ROOT FNR 1); oxidoreductase
At1g80080	TMM,TMM (TOO MANY MOUTHS); protein binding
At3g51660	macrophage migration inhibitory factor family protein / MIF family protein
At5g26860	LON_ARA_ARA,LON_ARA_ARA (Lon protease homolog gene); ATP binding / ATP-dependent peptidase/ serine-type peptidase
At3g15020	malate dehydrogenase (NAD), mitochondrial, putative
At2g43520	ATTI2,ATTI2 (ARABIDOPSIS THALIANA TRYPSIN INHIBITOR PROTEIN 2); trypsin inhibitor
At1g20770	unknown protein
At3g23810	SAHH2,SAHH2 (S-ADENOSYL-L-HOMOCYSTEINE (SAH) HYDROLASE 2); adenosylhomocysteinase
At3g21040	transposable element gene At3g21040
At3g63240	endonuclease/exonuclease/phosphatase family protein
At4g34610	BLH6,BLH6 (BELL1-LIKE HOMEODOMAIN 5); DNA binding / transcription factor,unknown protein
At1g55210	disease resistance response
At3g05420	ACBP4,ACBP4 (ACYL-COA BINDING PROTEIN 4, ACYL-COA-BINDING DOMAIN 4); acyl-CoA binding
At1g27970	NTF2B,NTF2B (NUCLEAR TRANSPORT FACTOR 2B),NTF2B (NUCLEAR TRANSPORT FACTOR 2B); Ran GTPase binding / protein transporter
At2g39010	PIP2E,PIP2;6,PIP2;6/PIP2E (plasma membrane intrinsic protein 2;6); water channel
At1g65840	ATPAO4,ATPAO4 (POLYAMINE OXIDASE 4); amine oxidase
At2g35190	NPSN11,NPSN11 (NOVEL PLANT SNARE 11); protein transporter
At1g14830	ADL1C,ADL1C (DYNAMIN-LIKE PROTEIN 5); GTP binding / GTPase
At2g31070	TCP10,TCP10 (TCP domain protein 10); transcription factor
At1g01630	SEC14 cytosolic factor, putative / phosphoglyceride transfer protein, putative
At5g09780	transcriptional factor B3 family protein
At1g63220	C2 domain-containing protein
At3g13310	DNAJ heat shock N-terminal domain-containing protein
At5g65270	AtRABA4a,AtRABA4a (Arabidopsis Rab GTPase homolog A4a); GTP binding
At5g45920	carboxylic ester hydrolase
At2g22475	GEM,GRAM domain-containing protein / ABA-responsive protein-related
At2g19760	PRF1,PFN1,PFN1/PRF1 (PROFILIN 1); actin binding
At3g43960	cysteine proteinase, putative
At4g39850	PXA1,PXA1 (PEROXISOMAL ABC TRANSPORTER 1)
At4g08685	SAH7
At5g61790	calnexin 1 (CNX1)
At1g19450	integral membrane protein, putative / sugar transporter family protein
At2g45070	SEC61 BETA,SEC61 BETA (suppressors of secretion-defective 61 Beta),SEC61 BETA (suppressors of secretion-defective 61 Beta); protein transporter
At1g12000	pyrophosphate--fructose-6-phosphate 1-phosphotransferase beta subunit, putative / pyrophosphate-dependent 6-phosphofructose-1-kinase, putative
At4g37890	EDA40,EDA40 (embryo sac development arrest 40); protein binding / ubiquitin-protein ligase/ zinc ion binding
At1g07090	unknown protein
At2g14900	gibberellin-regulated family protein
At5g13490	AAC2,AAC2 (ADP/ATP CARRIER 2); ATP:ADP antiporter/ binding,AAC2 (ADP/ATP CARRIER 2); binding
At3g59020	protein transporter
At5g67110	ALC,ALC (ALCATRAZ),ALC (ALCATRAZ); DNA binding / transcription factor
At1g26770	ATEXPA10,ATEXPA10 (ARABIDOPSIS THALIANA EXPANSIN A10)
At4g11150	TUF,TUF (VACUOLAR ATP SYNTHASE SUBUNIT E1)
At4g38840	auxin-responsive protein, putative
At4g00870	basic helix-loop-helix (bHLH) family protein
At5g46790	unknown protein
At1g06000	UDP-glucoronosyl/UDP-glucosyl transferase family protein
At5g56140	KH domain-containing protein
At3g02910	unknown protein
At4g29130	ATHXK1,ATHXK1 (GLUCOSE INSENSITIVE 2); ATP binding / hexokinase
At3g12440	extensin family protein
At5g24570	unknown protein
At2g43530	trypsin inhibitor, putative
At5g37600	ATGSR1,ATGSR1 (Arabidopsis thaliana glutamine synthase clone R1); glutamate-ammonia ligase
At5g22060	ATJ2,ATJ2 (Arabidopsis thaliana DnaJ homologue 2)
At1g30040	ATGA2OX2,ATGA2OX2; gibberellin 2-beta-dioxygenase
At4g13890	SHM5,SHM5 (SERINE HYDROXYMETHYLTRANSFERASE 5); glycine hydroxymethyltransferase
At1g76550	pyrophosphate--fructose-6-phosphate 1-phosphotransferase alpha subunit, putative / pyrophosphate-dependent 6-phosphofructose-1-kinase, putative
At2g40710	unknown protein
At1g24070	ATCSLA10,ATCSLA10 (Cellulose synthase-like A10); transferase, transferring glycosyl groups
At5g28300	trihelix DNA-binding protein, putative
At3g26200	CYP71B22,CYP71B22 (cytochrome P450, family 71, subfamily B, polypeptide 22); oxygen binding
At4g01080	unknown protein
At1g58170	disease resistance-responsive protein-related / dirigent protein-related
At5g07990	TT7,TT7 (TRANSPARENT TESTA 7); flavonoid 3'-monooxygenase/ oxygen binding
At4g00860	ATOZI1,ATOZI1 (Arabidopsis thaliana ozone-induced protein 1)
At5g64060	ANAC103,ANAC103 (Arabidopsis NAC domain containing protein 103); transcription factor
At4g09030	AGP10,AGP10 (Arabinogalactan protein 10)
At3g49720	unknown protein
At1g55690	SEC14 cytosolic factor family protein / phosphoglyceride transfer family protein
At1g20950	pyrophosphate--fructose-6-phosphate 1-phosphotransferase-related / pyrophosphate-dependent 6-phosphofructose-1-kinase-related
At3g13930	dihydrolipoamide S-acetyltransferase, putative
At1g29660	GDSL-motif lipase/hydrolase family protein
At5g15050	glycosyltransferase family 14 protein / core-2/I-branching enzyme family protein
At4g14010	RALFL32,RALFL32 (RALF-LIKE 32)
At2g46720	HIC,HIC (HIGH CARBON DIOXIDE); acyltransferase
At4g15480	UGT84A1,UGT84A1; UDP-glycosyltransferase/ sinapate 1-glucosyltransferase/ transferase, transferring glycosyl groups
At3g15270	SPL5,SPL5 (SQUAMOSA PROMOTER BINDING PROTEIN-LIKE 5); DNA binding / transcription factor
At1g78570	ROL1,RHM1,RHM1/ROL1 (RHAMNOSE BIOSYNTHESIS1); UDP-glucose 4,6-dehydratase/ catalytic
At2g37250	ATPADK1,ADK,ADK/ATPADK1 (ADENOSINE KINASE); nucleotide kinase
At1g19670	ATCLH1,ATCLH1 (CORONATINE-INDUCED PROTEIN 1)
At2g44670	senescence-associated protein-related
At1g02810	pectinesterase family protein
At1g56340	CRT1,CRT1 (CALRETICULIN 1); calcium ion binding
At5g50460	protein transport protein SEC61 gamma subunit, putative
At2g01150	RHA2B,RHA2B (RING-H2 FINGER PROTEIN 2B); protein binding / zinc ion binding
At4g05020	NDB2,NDB2 (NAD(P)H DEHYDROGENASE B2); disulfide oxidoreductase
At5g57800	YRE,WAX2,FLP1,CER3,WAX2; catalytic
At3g22550	senescence-associated protein-related
At5g51210	OLEO3,OLEO3 (OLEOSIN3)
At1g75890	family II extracellular lipase 2 (EXL2)
At3g58120	bZIP transcription factor family protein
At3g20470	GRP-5
At2g36880	MAT3,MAT3 (METHIONINE ADENOSYLTRANSFERASE 3); methionine adenosyltransferase,unknown protein
At3g03780	AtMS2,AtMS2 (Arabidopsis thaliana methionine synthase 2); 5-methyltetrahydropteroyltriglutamate-homocysteine S-methyltransferase,unknown protein
At2g44740	CYCP4;1,CYCP4;1 (cyclin p4;1); cyclin-dependent protein kinase
At2g46420	unknown protein
At1g80050	APT2,APT2 (ADENINE PHOSPHORIBOSYL TRANSFERASE 2); adenine phosphoribosyltransferase
At1g48850	EMB1144,EMB1144 (EMBRYO DEFECTIVE 1144); chorismate synthase
At2g16210	transcriptional factor B3 family protein
At4g17460	HAT1,HAT1 (homeobox-leucine zipper protein 1); DNA binding / transcription factor
At5g08640	FLS,FLS (FLAVONOL SYNTHASE)
At3g51160	MUR1,MUR1 (MURUS 1)
At1g80640	protein kinase family protein
At1g14670	endomembrane protein 70, putative
At5g43970	TOM22-V,TOM22-V (TRANSLOCASE OUTER MITOCHONDRIAL MEMBRANE 22-V)
At5g17700	MATE efflux family protein
At2g43640	signal recognition particle 14 kDa family protein / SRP14 family protein
At1g12500	phosphate translocator-related
At3g16240	DELTA-TIP,DELTA-TIP (delta tonoplast integral protein); water channel
At1g53500	MUM4,MUM4 (MUCILAGE-MODIFIED 4); catalytic
At4g16660	heat shock protein 70, putative / HSP70, putative
At1g72150	PATL1,PATL1 (PATELLIN 1); transporter
At2g40250	GDSL-motif lipase/hydrolase family protein
At5g08130	BIM1,BIM1 (BES1-interacting Myc-like protein 1); DNA binding / transcription factor,unknown protein
At3g02230	RGP1,RGP1 (REVERSIBLY GLYCOSYLATED POLYPEPTIDE 1)
At4g18290	KAT2,KAT2 (K+ ATPase 2); cyclic nucleotide binding / inward rectifier potassium channel
At4g40060	ATHB16,ATHB-16,ATHB16 (ARABIDOPSIS THALIANA HOMEOBOX PROTEIN 16); transcription factor
At5g37300	unknown protein
At3g46540	epsin N-terminal homology (ENTH) domain-containing protein / clathrin assembly protein-related
At3g13640	ATRLI1,ATRLI1 (Arabidopsis thaliana RNase L inhibitor protein 1)
At1g04680	pectate lyase family protein
At4g24920	protein transport protein SEC61 gamma subunit, putative
At5g06650	GIS2,zinc finger (C2H2 type) family protein
At1g10980	unknown protein
At4g12730	FLA2,FLA2 (FLA2)
At2g36870	xyloglucan:xyloglucosyl transferase, putative / xyloglucan endotransglycosylase, putative / endo-xyloglucan transferase, putative
At1g78900	VHA-A,VHA-A; ATP binding / hydrogen ion transporting ATP synthase, rotational mechanism
At4g38770	PRP4,PRP4 (PROLINE-RICH PROTEIN 4)
At2g44160	MTHFR2,MTHFR2 (METHYLENETETRAHYDROFOLATE REDUCTASE 2); methylenetetrahydrofolate reductase (NADPH)
At5g26780	SHM2,SHM2 (SERINE HYDROXYMETHYLTRANSFERASE 2); glycine hydroxymethyltransferase
At3g26520	TIP2,TIP2 (TONOPLAST INTRINSIC PROTEIN 2); water channel
At1g63650	EGL3,EGL3 (ENHANCER OF GLABRA3); DNA binding,EGL3 (ENHANCER OF GLABRA3); DNA binding / transcription factor
At1g14350	FLP,FLP (FOUR LIPS),FLP (FOUR LIPS); DNA binding / transcription factor
At4g32470	ubiquinol-cytochrome C reductase complex 14 kDa protein, putative
At1g61580	RPL3B,ARP2,ARP2/RPL3B (ARABIDOPSIS RIBOSOMAL PROTEIN 2); structural constituent of ribosome
At2g22420	peroxidase 17 (PER17) (P17)
At3g03250	UGP,UGP (UDP-glucose pyrophosphorylase); UTP:glucose-1-phosphate uridylyltransferase
At4g23885	unknown protein
At5g39320	UDP-glucose 6-dehydrogenase, putative
At3g14270	phosphatidylinositol-4-phosphate 5-kinase family protein
At1g18640	PSP,PSP (3-PHOSPHOSERINE PHOSPHATASE)
At1g49600	ATRBP47A,ATRBP47A (ARABIDOPSIS THALIANA RNA-BINDING PROTEIN 47A); RNA binding
At3g04790	ribose 5-phosphate isomerase-related
At1g18070	EF-1-alpha-related GTP-binding protein, putative,translation factor, nucleic acid binding
At1g31817	NFD3,NFD3 (NUCLEAR FUSION DEFECTIVE 3); structural constituent of ribosome
At1g29470	dehydration-responsive protein-related
At3g13662	disease resistance-responsive protein-related / dirigent protein-related
At5g15490	UDP-glucose 6-dehydrogenase, putative
At2g43550	trypsin inhibitor, putative
At2g16720	MYB7,MYB7 (myb domain protein 7); DNA binding / transcription factor
At3g23510	cyclopropane fatty acid synthase, putative / CPA-FA synthase, putative
At3g30775	ERD5,ERD5 (EARLY RESPONSIVE TO DEHYDRATION 5, PROLINE OXIDASE); proline dehydrogenase
At4g21850	methionine sulfoxide reductase domain-containing protein / SeIR domain-containing protein
At4g19210	ATRLI2,ATRLI2 (Arabidopsis thaliana RNase L inhibitor protein 2)
At1g52040	MBP1,MBP1 (MYROSINASE-BINDING PROTEIN 1)
At5g19760	dicarboxylate/tricarboxylate carrier (DTC)
At2g20760	unknown protein
At1g35320	unknown protein
At5g65730	xyloglucan:xyloglucosyl transferase, putative / xyloglucan endotransglycosylase, putative / endo-xyloglucan transferase, putative
At2g36300	integral membrane Yip1 family protein
At4g25960	PGP2,PGP2 (P-GLYCOPROTEIN 2); ATPase, coupled to transmembrane movement of substances
At4g13510	AMT1;1,AMT1;1 (AMMONIUM TRANSPORT 1); ammonium transporter
At3g13650	disease resistance response
At1g21750	ATPDIL1-1,ATPDIL1-1 (PDI-LIKE 1-1); protein disulfide isomerase
At2g38720	microtubule associated protein (MAP65/ASE1) family protein
At2g40010	60S acidic ribosomal protein P0 (RPP0A)
At5g60880	unknown protein
At1g70895	CLE17,CLE17 (CLAVATA3/ESR-RELATED 17),CLE17 (CLAVATA3/ESR-RELATED 17); receptor binding
At5g66760	SDH1-1,SDH1-1 (Succinate dehydrogenase 1-1)
At5g06530	ABC transporter family protein
At1g77260	dehydration-responsive protein-related
