# Supplementary material for: Transcriptomic Characterization of a Synergistic Genetic Interaction during Carpel Margin Meristem Development in Arabidopsis thaliana
Source: PLoS One. 2011 Oct 21;6(10):e26231. doi: 10.1371/journal.pone.0026231 (PMC3198736; doi:10.1371/journal.pone.0026231)
Supplement: Table S5 — Over-represented GO categories for gene set displaying reduced expressed in the seu single mutant. (XLS) [file pone.0026231.s005.xls]

## Sheet: Sheet1
SUPPLEMENTAL TABLE 5. Wynn et al 2011
Over-repressented GO categories for gene set displaying reduced expressed in the seu single mutant
GO Descriptor	Description	log(10) P value*
GO:0003677	DNA binding	-3.6597
GO:0003700	transcription factor activity	-9.8635
GO:0005634	nucleus	-3.12651
GO:0006355	regulation of transcription, DNA-dependent	-5.88292
GO:0009725	response to hormone stimulus	-3.16734
GO:0010103	stomatal complex morphogenesis	-7.43199
GO:0010158	abaxial cell fate specification	-3.31098
GO:0019199	transmembrane receptor protein kinase activity	-3.70396
GO:0043481	anthocyanin accumulation in tissues in response to UV light	-3.70396
GO:0045449	regulation of transcription	-3.71299
GO:0048366	leaf development	-4.15276
GO:0048653	anther development	-3.16734
* Chip Enrich reported hypergeometric P value
" underinseupt35.txt
