# Supplementary material for: Transcriptomic Characterization of a Synergistic Genetic Interaction during Carpel Margin Meristem Development in Arabidopsis thaliana
Source: PLoS One. 2011 Oct 21;6(10):e26231. doi: 10.1371/journal.pone.0026231 (PMC3198736; doi:10.1371/journal.pone.0026231)
Supplement: Table S6 — Over-represented GO categories for gene set over expressed in the seu single mutant. (XLS) [file pone.0026231.s006.xls]

## Sheet: Sheet1
SUPPLEMENTAL TABLE 6. Wynn et al 2011
Over-repressented GO categories for gene set over expressed in the seu single mutant
Gene Descriptor	Description	log(10) P value*
GO:0005618	cell wall	-3.36854
GO:0005773	vacuole	-4.09057
GO:0009269	response to desiccation	-6.81749
GO:0009409	response to cold	-3.4163
GO:0009505	plant-type cell wall	-3.39543
GO:0009631	cold acclimation	-3.19365
GO:0009737	response to abscisic acid stimulus	-3.86279
GO:0009807	lignan biosynthetic process	-3.43477
GO:0012505	endomembrane system	-4.73197
GO:0016020	membrane	-3.15997
GO:0019825	oxygen binding	-3.29933
GO:0042631	cellular response to water deprivation	-3.03887
GO:0048046	apoplast	-3.14148
* Chip Enrich reported hypergeometric P value
upinseusinglept35.txt
