# Supplementary material for: Transcriptomic Characterization of a Synergistic Genetic Interaction during Carpel Margin Meristem Development in Arabidopsis thaliana
Source: PLoS One. 2011 Oct 21;6(10):e26231. doi: 10.1371/journal.pone.0026231 (PMC3198736; doi:10.1371/journal.pone.0026231)
Supplement: Table S7 — Over-represented GO categories for gene set displaying reduced expressed in the ant single mutant. (XLS) [file pone.0026231.s007.xls]

## Sheet: Sheet1
SUPPLEMENTAL TABLE 7. Wynn et al 2011
Over-repressented GO categories for gene set displaying reduced expressed in the ant single mutant
GO Descriptor	Description	log(10) P value*
GO:0003677	DNA binding	-4.73452
GO:0003700	transcription factor activity	-3.80086
GO:0009535	chloroplast thylakoid membrane	-3.08272
GO:0009908	flower development	-3.06135
GO:0009958	positive gravitropism	-3.52635
GO:0010114	response to red light	-3.12226
* Chip Enrich reported hypergeometric P value
underinantsnglpt35.txt
