# Supplementary material for: Transcriptomic Characterization of a Synergistic Genetic Interaction during Carpel Margin Meristem Development in Arabidopsis thaliana
Source: PLoS One. 2011 Oct 21;6(10):e26231. doi: 10.1371/journal.pone.0026231 (PMC3198736; doi:10.1371/journal.pone.0026231)
Supplement: Table S8 — Over-represented GO categories for gene set over expressed in the ant single mutant. (XLS) [file pone.0026231.s008.xls]

## Sheet: Sheet1
SUPPLEMENTAL TABLE 8. Wynn et al 2011
Over-repressented GO categories for gene set over expressed in the ant single mutant
GO Descriptor	Description	log(10) P value*
GO:0003979	UDP-glucose 6-dehydrogenase activity	-3.10517
GO:0005618	cell wall	-6.31151
GO:0005625	soluble fraction	-3.10517
GO:0005773	vacuole	-4.36184
GO:0005829	cytosol	-3.25407
GO:0005886	plasma membrane	-6.55123
GO:0006564	L-serine biosynthetic process	-3.87327
GO:0006605	protein targeting	-3.91832
GO:0006810	transport	-5.46777
GO:0008200	ion channel inhibitor activity	-3.10517
GO:0008519	ammonium transmembrane transporter activity	-3.10517
GO:0009807	lignan biosynthetic process	-4.67337
GO:0010026	trichome differentiation	-3.12945
GO:0010253	UDP-rhamnose biosynthetic process	-3.40118
GO:0010280	UDP-L-rhamnose synthase activity	-3.87327
GO:0010317	pyrophosphate-dependent phosphofructokinase complex, alpha-subunit complex	-3.87327
GO:0015250	water channel activity	-3.56209
GO:0015696	ammonium transport	-3.40118
GO:0016020	membrane	-7.52683
GO:0047334	diphosphate-fructose-6-phosphate 1-phosphotransferase activity	-5.21553
GO:0050284	sinapate 1-glucosyltransferase activity	-3.10517
* Chip Enrich reported hypergeometric P value
overinantsingl.txt
