# Supplementary material for: Transcriptomic Characterization of a Synergistic Genetic Interaction during Carpel Margin Meristem Development in Arabidopsis thaliana
Source: PLoS One. 2011 Oct 21;6(10):e26231. doi: 10.1371/journal.pone.0026231 (PMC3198736; doi:10.1371/journal.pone.0026231)
Supplement: Table S9 — Genes under-expressed (reduced accumulation) in the seu ant double mutant via one way ANOVA. (XLS) [file pone.0026231.s009.xls]

## Sheet: supTBL9_all16underindblpt5.xls
SUPPLEMENTAL TABLE 9 - Wynn et al 2011
Genes under-expressed (reduced accumulation) in the seu ant double mutant via one way ANOVA - >all16anova_underindbldifpt5
At5g43780	APS4
At4g31360	selenium binding
At1g13400	NUB,JGL,JGL/NUB (NUBBIN); nucleic acid binding / zinc ion binding
At1g53180	unknown protein
At5g01660	kelch repeat-containing protein
At4g32570	TIFY8,unknown protein
At4g38660	thaumatin, putative
At2g01210	leucine-rich repeat transmembrane protein kinase, putative
At1g23000	heavy-metal-associated domain-containing protein
At5g60760	2-phosphoglycerate kinase-related
At1g21540	AMP-binding protein, putative
At3g12920	protein binding / zinc ion binding
At2g21800	unknown protein
At3g53310	transcriptional factor B3 family protein
At2g43840	UDP-glucoronosyl/UDP-glucosyl transferase family protein
At5g47370	HAT2,HAT2; transcription factor
At3g29300	unknown protein
At1g80370	CYCA2;4,CYCA2;4 (CYCLIN A2;4); cyclin-dependent protein kinase regulator
At1g65810	tRNA-splicing endonuclease positive effector-related
At1g68780	leucine-rich repeat family protein
At5g53950	CUC2,CUC2 (CUP-SHAPED COTYLEDON 2); transcription factor
At3g14740	PHD finger family protein
At2g25270	unknown protein
At2g29890	VLN1,VLN1 (VILLIN 1); actin binding
At5g18000	transcriptional factor B3 family protein
At5g21150	PAZ domain-containing protein / piwi domain-containing protein
At2g38810	HTA8,histone H2A, putative
At4g23060	IQD22,IQD22 (IQ-domain 22); calmodulin binding
At1g77470	replication factor C 36 kDA, putative
At2g40030	NRPD1b,NRPD1b (nuclear RNA polymerase D 1b); DNA binding / DNA-directed RNA polymerase
At2g34710	PHB,PHB (PHABULOSA); DNA binding / transcription factor
At2g21050	amino acid permease, putative
At2g46620	AAA-type ATPase family protein
At4g18890	brassinosteroid signalling positive regulator-related
At1g02970	WEE1,WEE1 (Arabidopsis wee1 kinase homolog); kinase/ protein kinase
At1g78650	POLD3,unknown protein
At3g54080	sugar binding
At2g29570	PCNA2,PCNA2 (PROLIFERATING CELL NUCLEAR 2); DNA binding / DNA polymerase processivity factor
At3g10200	dehydration-responsive protein-related
At4g00180	YAB3,YAB3 (YABBY3),YAB3 (YABBY3); transcription factor
At3g55560	AGF2,DNA-binding protein-related
At2g48100	exonuclease,exonuclease family protein
At1g01110	IQD18,IQD18 (IQ-domain 18),unknown protein
At3g04860	unknown protein
At3g61830	ARF18,ARF18 (AUXIN RESPONSE FACTOR 18); transcription factor
At4g38000	Dof-type zinc finger domain-containing protein
At5g61070	HDA18,HDA18 (histone deacetylase 18); histone deacetylase
At3g63180	TKL,ATTKL,unknown protein
At3g54490	eukaryotic rpb5 RNA polymerase subunit family protein
At2g16780	MSI2,MSI2 (NUCLEOSOME/CHROMATIN ASSEMBLY FACTOR GROUP C 2)
At2g33860	ETT,ETT (ETTIN); transcription factor
At1g03710	unknown protein
At5g49520	WRKY48,WRKY48 (WRKY DNA-binding protein 48); transcription factor
At3g29575	unknown protein
At5g57910	unknown protein
At2g44910	homeobox-leucine zipper protein 4 (HB-4) / HD-ZIP protein 4
At1g11420	agenet domain-containing protein
At2g45190	AFO,AFO (ABNORMAL FLORAL ORGANS); transcription factor
At1g15210	PDR7,ATPDR7,ATPDR7/PDR7 (PLEIOTROPIC DRUG RESISTANCE 7); ATPase, coupled to transmembrane movement of substances
At3g07990	SCPL27,SCPL27 (serine carboxypeptidase-like 27); serine carboxypeptidase
At1g34630	unknown protein
At1g21740	unknown protein
At5g65850	F-box family protein
At4g25240	SKS1,SKS1 (SKU5 SIMILAR 1); copper ion binding
At3g19184	DNA binding
At4g11140	CRF1,CRF1 (CYTOKININ RESPONSE FACTOR 1); DNA binding / transcription factor
At5g63700	zinc finger (C3HC4 type RING finger) family protein
At4g33160	F-box family protein (FBX13)
At1g51950	IAA18,IAA18 (indoleacetic acid-induced protein 18); transcription factor
At1g02800	ATCEL2,ATCEL2 (Arabidopsis thaliana Cellulase 2); hydrolase, hydrolyzing O-glycosyl compounds
At1g56210	copper chaperone (CCH)-related
At4g02290	ATGH9B13,glycosyl hydrolase family 9 protein
At3g19540	unknown protein
At5g15940	short-chain dehydrogenase/reductase (SDR) family protein
At3g42670	CHR38,CHR38 (chromatin remodeling 38); ATP binding / DNA binding / helicase
At5g07280	EMS1,EMS1 (EXCESS MICROSPOROCYTES1); kinase
At5g66320	zinc finger (GATA type) family protein
At5g66920	SKS17,SKS17 (SKU5 Similar 17); copper ion binding / oxidoreductase
At1g73620	thaumatin-like protein, putative / pathogenesis-related protein, putative
At1g30490	PHV,PHV (PHAVOLUTA); DNA binding / transcription factor
At3g58770	unknown protein
At4g24150	AtGRF8,AtGRF8 (GROWTH-REGULATING FACTOR 8)
At2g27040	AGO4,AGO4 (ARGONAUTE 4)
At5g23850	unknown protein
At5g63140	PAP29,ATPAP29,ATPAP29/PAP29 (purple acid phosphatase 29); acid phosphatase/ protein serine/threonine phosphatase
At2g07690	minichromosome maintenance family protein / MCM family protein
At2g46870	NGA1,NGA1 (NGATHA1); transcription factor
At2g41070	EEL,EEL (ENHANCED EM LEVEL); DNA binding / transcription factor
At5g48900	pectate lyase family protein
At3g12060	unknown protein
At2g41990	unknown protein
At4g18390	TCP family transcription factor, putative
At5g66940	Dof-type zinc finger domain-containing protein
At3g17010	transcriptional factor B3 family protein
At3g05740	RECQI1,RECQI1 (Arabidopsis RecQ helicase l1); ATP-dependent helicase
At2g30590	WRKY21,WRKY21 (WRKY DNA-binding protein 21); transcription factor
At4g18360	(S)-2-hydroxy-acid oxidase, peroxisomal, putative / glycolate oxidase, putative / short chain alpha-hydroxy acid oxidase, putative
At1g76110	high mobility group (HMG1/2) family protein / ARID/BRIGHT DNA-binding domain-containing protein
At1g74890	ARR15,ARR15 (RESPONSE REGULATOR 15); transcription regulator
At1g70560	alliinase C-terminal domain-containing protein
At4g02070	MSH6,MSH6 (MUTS HOMOLOG 6-1)
At5g62070	IQD23,IQD23 (IQ-domain 23); calmodulin binding
At1g31760	SWIB complex BAF60b domain-containing protein
At5g66750	DDM1,DDM1 (DECREASED DNA METHYLATION 1); helicase
At5g07180	ERL2,ERL2 (ERECTA-LIKE 2); kinase
At2g38530	LTP2,LTP2 (LIPID TRANSFER PROTEIN 2); lipid binding
At1g75430	transcription factor
At5g11780	unknown protein
At5g67060	HEC1,basic helix-loop-helix (bHLH) family protein
At1g05490	CHR31,CHR31 (chromatin remodeling 31); ATP binding / ATP-dependent helicase/ DNA binding / helicase/ nucleic acid binding
At4g00820	IQD17,IQD17 (IQ-domain 17); calmodulin binding
At5g63650	SRK2H,SNRK2.5,SNRK2-5,SNRK2-5/SNRK2.5/SRK2H (SNF1-RELATED PROTEIN KINASE 2-5, SNF1-RELATED PROTEIN KINASE 2.5); kinase
At2g26330	ER,ER (ERECTA, QUANTITATIVE RESISTANCE TO PLECTOSPHAERELLA 1)
At1g74490	protein kinase, putative
At3g43210	TES,TES (TETRASPORE); microtubule motor
At5g26850	unknown protein
At5g67260	CYCD3;2,CYCD3;2 (CYCLIN D3;2); cyclin-dependent protein kinase
At5g63950	CHR24,CHR24 (chromatin remodeling 24); ATP binding / DNA binding / helicase
At5g63920	DNA topoisomerase III alpha, putative
At5g47380	unknown protein
At5g55760	SRT1,SRT1 (SIRTUIN 1); DNA binding
At2g37210	unknown protein
At3g25670	leucine-rich repeat family protein
At1g67830	ATFXG1,ATFXG1 (ALPHA-FUCOSIDASE 1); alpha-L-fucosidase/ carboxylic ester hydrolase
At3g61970	NGA2,NGA2 (NGATHA2); transcription factor
At4g01460	basic helix-loop-helix (bHLH) family protein
At4g11130	RDR2,RDR2 (RNA-DEPENDENT RNA POLYMERASE 2); RNA-directed RNA polymerase
At3g16980	DNA-directed RNA polymerase II, putative
At4g00200	DNA binding
At1g10610	DNA binding / transcription factor
At1g68640	PAN,PAN (PERIANTHIA); DNA binding / transcription factor
At1g03720	cathepsin-related
At4g31020	unknown protein
At5g17080	cathepsin-related
At5g56590	glycosyl hydrolase family 17 protein
At5g18620	CHR17,CHR17 (CHROMATIN REMODELING FACTOR17); DNA-dependent ATPase
At3g02000	ROXY1,ROXY1; thiol-disulfide exchange intermediate
At3g46770	transcriptional factor B3 family protein
At1g27210	binding
At2g03980	GDSL-motif lipase/hydrolase family protein
At4g22360	SWIB complex BAF60b domain-containing protein
At1g01030	NGA3,NGA3 (NGATHA3); transcription factor
At1g43850	SEU,SEU (SEUSS); transcription cofactor,unknown protein
At5g23780	agenet domain-containing protein
At4g00730	ANL2,ANL2 (ANTHOCYANINLESS 2); transcription factor,unknown protein
At1g21090	hydroxyproline-rich glycoprotein family protein
At2g24440	selenium binding
At3g08030	unknown protein
At1g75190	unknown protein
At2g35600	BRXL1,BRXL1 (BREVIS RADIX like 1)
At1g10060	ATBCAT-1,ATBCAT-1; branched-chain-amino-acid transaminase/ catalytic,ATBCAT-1; catalytic,unknown protein
At5g15580	LNG1,LNG1 (LONGIFOLIA1)
At5g62960	unknown protein
At2g18780	F-box family protein
At2g20515	unknown protein
At1g19850	MP,MP (MONOPTEROS); transcription factor
At1g34770	MAGE-8 antigen-related
At5g03680	PTL,PTL (PETAL LOSS); transcription factor
At5g43810	ZLL,ZLL (ZWILLE)
At1g79110	protein binding / zinc ion binding
At4g37590	phototropic-responsive NPH3 family protein
At5g40780	LHT1,LHT1 (LYSINE HISTIDINE TRANSPORTER 1); amino acid permease/ amino acid transporter,LHT1 (LYSINE HISTIDINE TRANSPORTER 1); amino acid transporter
At5g48450	SKS3,SKS3 (SKU5 Similar 3); copper ion binding
At5g01240	amino acid permease, putative
At1g51670	unknown protein
At1g51960	IQD27,IQD27 (IQ-domain 27); calmodulin binding
At5g47410	unknown protein
At5g11320	YUC4,YUC4 (YUCCA4); monooxygenase
At2g16440	DNA replication licensing factor, putative
At4g10640	IQD16,IQD16 (IQ-domain 16); calmodulin binding
At3g02920	replication protein-related
At3g62100	IAA30,IAA30 (indoleacetic acid-induced protein 30); transcription factor
At5g58760	DDB2,DDB2 (DAMAGED DNA-BINDING 2); nucleotide binding
At3g47010	hydrolase, hydrolyzing O-glycosyl compounds
At3g13960	AtGRF5,AtGRF5 (GROWTH-REGULATING FACTOR 5)
At2g37880	unknown protein
At3g21560	UGT84A2,UGT84A2; UDP-glycosyltransferase/ sinapate 1-glucosyltransferase
At4g02670	ATIDD12,ATIDD12 (ARABIDOPSIS THALIANA INDETERMINATE(ID)-DOMAIN 12); nucleic acid binding / transcription factor/ zinc ion binding
At1g58270	ZW9
At1g37140	MCT1,MCT1 (mei2 C-Terminal RRM only like 1),MCT1 (mei2 C-Terminal RRM only like 1); RNA binding
At4g16480	ATINT4,ATINT4 (INOSITOL TRANSPORTER 4); carbohydrate transporter/ myo-inositol:hydrogen symporter/ sugar porter
At5g13290	protein kinase family protein
At3g62820	invertase/pectin methylesterase inhibitor family protein
At1g69270	RPK1,RPK1 (RECEPTOR-LIKE PROTEIN KINASE 1); kinase
At3g50240	KICP-02,KICP-02; microtubule motor
At1g73590	PIN1,PIN1 (PIN-FORMED 1); transporter
At4g34000	DPBF5,ABF3,ABF3/DPBF5 (ABSCISIC ACID RESPONSIVE ELEMENTS-BINDING FACTOR 3); DNA binding / protein binding / transcription factor/ transcriptional activator
At4g29360	glycosyl hydrolase family 17 protein
At5g13960	SUVH4,SUVH4 (SU(VAR)3-9 HOMOLOG 4)
At5g62230	ERL1,ERL1 (ERECTA-LIKE 1); kinase
At1g09460	glucan endo-1,3-beta-glucosidase-related
At5g48490	protease inhibitor/seed storage/lipid transfer protein (LTP) family protein
At1g79950	helicase-related
At5g05860	UGT76C2,UGT76C2 (UDP-glucosyl transferase 76C2); UDP-glycosyltransferase/ transferase, transferring glycosyl groups
At5g48600	ATSMC3,ATSMC3 (Arabidopsis thaliana structural maintenance of chromosome 3); ATP binding
At1g13030	sphere organelles protein-related
At2g41460	ARP,ARP (apurinic endonuclease-redox protein),unknown protein
At2g17870	cold-shock DNA-binding family protein
At5g57920	plastocyanin-like domain-containing protein
At5g44670	unknown protein
At2g06200	AtGRF6,AtGRF6 (GROWTH-REGULATING FACTOR 6)
At4g11240	TOPP7,TOPP7 (Type one serine/threonine protein phosphatase 7); protein phosphatase type 1
At4g37750	ANT,ANT (AINTEGUMENTA); DNA binding / transcription factor
At5g61850	LFY,LFY (LEAFY); transcription factor
At4g35070	unknown protein
At2g27880	argonaute protein, putative / AGO, putative
At1g04020	BARD1,ATBARD1,ATBARD1/BARD1 (BREAST CANCER ASSOCIATED RING 1); transcription coactivator
At3g61090	unknown protein
At3g26760	short-chain dehydrogenase/reductase (SDR) family protein
At5g49990	xanthine/uracil permease family protein
