# Supplementary material for: Transcriptomic Characterization of a Synergistic Genetic Interaction during Carpel Margin Meristem Development in Arabidopsis thaliana
Source: PLoS One. 2011 Oct 21;6(10):e26231. doi: 10.1371/journal.pone.0026231 (PMC3198736; doi:10.1371/journal.pone.0026231)
Supplement: Table S11 — Over-represented GO categories for gene set displaying reduced expressed in the seu ant double mutant. (XLS) [file pone.0026231.s011.xls]

## Sheet: Sheet1
SUPPLEMENTAL TABLE 11. Wynn et al 2011
Over-repressented GO categories for gene set displaying reduced expressed in the seu ant double mutant
GO Descriptor	Description	log(10) P value*
GO:0003676	nucleic acid binding	-4.0505
GO:0003677	DNA binding	-10.8967
GO:0003700	transcription factor activity	-8.62043
GO:0004386	helicase activity	-3.14919
GO:0005634	nucleus	-7.95974
GO:0006268	DNA unwinding during replication	-4.27166
GO:0006355	regulation of transcription, DNA-dependent	-6.63827
GO:0008094	DNA-dependent ATPase activity	-3.39215
GO:0008430	selenium binding	-3.00979
GO:0009641	shade avoidance	-4.27166
GO:0009855	determination of bilateral symmetry	-3.22729
GO:0009908	flower development	-5.13304
GO:0009909	regulation of flower development	-3.8566
GO:0009944	polarity specification of adaxial/abaxial axis	-3.30631
GO:0010072	primary shoot apical meristem specification	-5.3416
GO:0010103	stomatal complex morphogenesis	-4.47145
GO:0010158	abaxial cell fate specification	-4.71016
GO:0019199	transmembrane receptor protein kinase activity	-3.22729
GO:0048364	root development	-3.20358
GO:0048366	leaf development	-9.66212
* Chip Enrich reported hypergeometric P value
all16anova_underindbldifpt5.txt
