# Supplementary material for: Transcriptomic Characterization of a Synergistic Genetic Interaction during Carpel Margin Meristem Development in Arabidopsis thaliana
Source: PLoS One. 2011 Oct 21;6(10):e26231. doi: 10.1371/journal.pone.0026231 (PMC3198736; doi:10.1371/journal.pone.0026231)
Supplement: Table S12 — Over-represented GO categories for gene set over expressed in the seu ant double mutant. (XLS) [file pone.0026231.s012.xls]

## Sheet: Sheet1
SUPPLEMENTAL TABLE 12. Wynn et al 2011
Over-repressented GO categories for gene set over expressed in the seu ant double mutant
GO Descriptor	Description	log(10) P value*
GO:0004356	glutamate-ammonia ligase activity	-3.11903
GO:0005507	copper ion binding	-3.35006
GO:0005618	cell wall	-5.91424
GO:0005773	vacuole	-6.33856
GO:0005886	plasma membrane	-5.80702
GO:0006952	defense response	-3.23651
GO:0008200	ion channel inhibitor activity	-6.04779
GO:0009269	response to desiccation	-5.89529
GO:0009505	plant-type cell wall	-5.76988
GO:0009631	cold acclimation	-3.77471
GO:0009737	response to abscisic acid stimulus	-4.50708
GO:0012505	endomembrane system	-3.39089
GO:0015250	water channel activity	-3.19717
GO:0016020	membrane	-4.51341
GO:0016762	xyloglucan:xyloglucosyl transferase activity	-3.02748
GO:0042631	cellular response to water deprivation	-3.43598
GO:0048046	apoplast	-3.07194
* Chip Enrich reported hypergeometric P value
anovaall16_upindbl1pt_128.txt
