# Supplementary material for: Transcriptomic Characterization of a Synergistic Genetic Interaction during Carpel Margin Meristem Development in Arabidopsis thaliana
Source: PLoS One. 2011 Oct 21;6(10):e26231. doi: 10.1371/journal.pone.0026231 (PMC3198736; doi:10.1371/journal.pone.0026231)
Supplement: Table S13 — Sequences of oligonucleotides used for qRT PCR analysis of candidate gene expression. (XLS) [file pone.0026231.s013.xls]

## Sheet: Sheet1
SUPPLEMENTAL TABLE 13. Wynn et al 2011
Sequences of oligonucleotides used for qRT PCR analysis of candidate gene expression
Gene Locus	Gene name	Forward Primer (5'-3')	Reverse Primer (5'-3')
AT1G68780	LRR	ACCGGTTCACAGGGAGAATACCTG	CGCTTAAAAGGCAACGCCCCA
AT5G18000	VDD	AGTAACGACTCTGAAGCCGGTAC	TGGGATCCCCAAGAACAGAAGGT
AT4G31610	REM1	GCCTCCTTCATGACCGTTTGGATC	TCCCTTGCTCATCCACTACATCGA
AT2G46870	NGA1	TGCGGTGGCTGATCCGTTGG	AGCCTCAGTCTCTTCCCGGCC
AT1G68640	PAN	GGCTTGCACAGCTAGAGGAAGAGC	TCCGGCTGCCAAATGCGTGT
AT1G31310	hydroxyproline-rich glycoprotein	GACAACCACAACCGCCGGTCC	TAACGCAGCCGCTACTGTCGTC
AT3G61970	NGA2	GAGGAGACGACCTAAGATTCCCGA	TTGTCGGCATCTGAGGATGAGGAA
AT3G55560	AGF2	CCTTTGCTCGTAGACGCGGCC	TCCACCGGATGCAGCAGGCT
AT3G53310	REM16	TGAAGGGAACTTGGACGTGGAAGC	ACCACATTGGCTGGGATCAACAGTT
AT3G21560	UGT84A2	CGCAGCCAGTTTCCTCCGTTGT	CGGCGTTTAACACACCGTAAGCGA
AT1G20450	ERD10	CACCACCATGCCAGCACCACA	GCTGTGGCCTGGAAGCTTCTCC
AT2G15970	COR413-PM1	AGCTACACACGCCTTCACACTCA	ACACCAACAAGTATATGGCGGCGA
AT2G33380	RD20	CCGAGTTGGGTGCCATCACCA	TGGGACATACCTTCCTTCGGTGT
AT1G05850	POM1	GCTGCCCTCTTTGAGCCTCTTGG	TAGCCACAGGACGTTTTGCTGGC
AT1G26960	AtHB23	TCAGTCTCCAAAACCATCACCAAGA	ACCCTTGCACGTTGTTCATTGGA
AT1G69780	ATHB13	CTGCGCCGCCATCAAACGACA	CTGGCGACGGTGGGAAGAAGT
AT3G11090	LBD21	ACGGTTGCATTGGAGCCATAGCG	GGGCAAGTAGTCGAGTGCGAGC
AT4G18960	AG	ATGCCACCACCTCAAACGCAA	GTCTTGGCGACCCGCGGATG
AT2G35640	hydroxyproline-rich glycoprotein (homolog)	CCGCCCACAGTAGGTACATCATCG	AACGCCACCCCAACCGCATC
