# Supplementary material for: Transcriptomic Characterization of a Synergistic Genetic Interaction during Carpel Margin Meristem Development in Arabidopsis thaliana
Source: PLoS One. 2011 Oct 21;6(10):e26231. doi: 10.1371/journal.pone.0026231 (PMC3198736; doi:10.1371/journal.pone.0026231)
Supplement: Table S14 — Output from JMP Genomics (SAS) ANOVA analysis with values for estimate builder (non-additivity) model for double mutant. (XLS) [file pone.0026231.s014.xls]

## Sheet: suptbl14_postnormaldata.xls
SUPPLEMENTAL TABLE 14, Wynn et al. 2011
Output from JMP Genomics (SAS) ANOVA analysis with values for estimate builder (non-additivity) model for double mutant
Abbreviations - LSmean, least square mean; NDF, numerator degrees of fredom; DDF, denominator degrees of fredom; PrF, Probability > F; Std, standard Ls mean; Diff, difference; wt, wild type Col-0.
Match Flag	Probe Set ID	Gene Title	AGI Identifier	Gene Symbol	WT - Lsmean Genotype; log2 scaled	ant - Lsmean Genotype; log2 scaled	seu - Lsmean Genotype; log2 scaled	seu ant - Lsmean Genotype; log2 scaled	NDF_T3_Genotype	DDF_T3_Genotype	PrF_T3_Genotype	ant - Std Lsmean	seu ant - Std Lsmean	seu - Std Lsmean	wt - Std Lsmean	Diff of Genotype = (ant)-(double)	Diff of Genotype = (ant)-(seu)	Diff of Genotype = (double)-(seu)	Diff of Genotype = (ant)-(wt)	Diff of Genotype = (seu)-(wt)	Diff of Genotype = (double)-(wt)	"-log10(p-value) for Diff of Genotype = (ant)-(double)	"-log10(p-value) for Diff of Genotype = (ant)-(seu)	"-log10(p-value) for Diff of Genotype = (double)-(seu)	"-log10(p-value) for Diff of Genotype = (ant)-(wt)	"-log10(p-value) for Diff of Genotype = (seu)-(wt)	"-log10(p-value) for Diff of Genotype = (double)-(wt)	Estimated magnitude of non-additivity	"-log10(p-Value) for Estimate of non-additivity	Probe_Set_ID	wt (1); log2 scaled Expression level	wt (2); log2 scaled Expression level	ant (1); log2 scaled Expression level	ant (2); log2 scaled Expression level	seu (1); log2 scaled Expression level	seu (2); log2 scaled Expression level	seu ant (1); log2 scaled Expression level	seu ant (2) ; log2 scaled Expression level	wt (3); log2 scaled Expression level	wt (4); log2 scaled Expression level	ant (3) ; log2 scaled Expression level	ant (4); log2 scaled Expression level	seu (3); log2 scaled Expression level	seu (4); log2 scaled Expression level	seu ant (3); log2 scaled Expression level	seu ant (4); log2 scaled Expression level
3	244901_at	---	ATMG00640	---	6.76227	6.81246	6.78693	6.80859	3	12	0.4584	0.860845	0.693719	-0.24373	-1.31084	0.003862	0.025524	0.021662	0.050182	0.024658	0.04632	0.040296	0.330661	0.271028	0.781293	0.31701	0.703677	0.02852	0.248831	244901_at	6.79901	6.74077	6.88778	6.77282	6.81916	6.83106	6.80336	6.77051	6.69682	6.8125	6.79066	6.79856	6.73651	6.76101	6.79448	6.86603
3	244902_at	---	ATMG00650	---	6.88372	6.94911	6.96194	6.88013	3	12	0.1933	0.709285	-0.90098	1.00875	-0.81705	0.068981	-0.01283	-0.08181	0.065385	0.078214	-0.0036	0.829105	0.108621	1.03736	0.772939	0.977861	0.028201	0.147195	1.42076	244902_at	6.89133	6.88113	7.01944	6.93422	6.88548	7.06658	6.88184	6.82883	6.84428	6.91815	6.86657	6.97621	6.87678	7.01891	6.88104	6.9288
3	244903_at	---	---	---	8.55946	8.7834	8.81838	8.52694	3	12	0.2099	0.742127	-0.96703	0.975241	-0.75034	0.256459	-0.03498	-0.29144	0.223944	0.258922	-0.03252	0.867235	0.080397	1.02591	0.726134	0.878192	0.074315	0.515381	1.37419	244903_at	8.38184	8.69727	8.39355	8.85378	8.52965	9.03658	8.63814	8.45357	8.71085	8.44789	8.9193	8.96697	8.95073	8.75657	8.7832	8.23287
3	244904_at	---	---	---	7.55045	7.75064	7.65629	7.48653	3	12	0.1983	1.19892	-1.06831	0.389001	-0.5196	0.264116	0.094349	-0.16977	0.200195	0.105846	-0.06392	1.28559	0.341522	0.720206	0.893852	0.393736	0.214077	0.369962	1.26966	244904_at	7.40847	7.72159	7.44949	7.82333	7.60911	7.61444	7.60067	7.37003	7.71103	7.36071	7.84872	7.88104	7.80407	7.59757	7.67409	7.30131
3	244905_at	---	---	---	6.66788	6.67551	6.63472	6.71205	3	12	0.0389	0.093711	1.24482	-1.19167	-0.14686	-0.03653	0.040794	0.077326	0.007635	-0.03316	0.044167	0.863358	0.998064	2.25687	0.127949	0.760385	1.10786	-0.06969	1.27853	244905_at	6.64178	6.73367	6.68155	6.65128	6.6305	6.66504	6.66495	6.72248	6.64027	6.65581	6.69158	6.67765	6.60884	6.6345	6.75488	6.70588
3	244906_at	---	ATMG00690	---	7.25688	7.34153	7.28471	7.40911	3	12	0.1923	0.274376	1.27825	-0.56961	-0.98302	-0.06758	0.056818	0.124401	0.08465	0.027832	0.152233	0.4514	0.363441	0.995355	0.601829	0.156086	1.29676	-0.03975	0.157847	244906_at	7.35964	7.12172	7.39675	7.43537	7.15226	7.30202	7.45419	7.46555	7.3687	7.17747	7.30158	7.23242	7.31081	7.37376	7.29537	7.42134
3	244907_at	---	---	---	6.6129	6.64149	6.64435	6.63945	3	12	0.6814	0.476423	0.336276	0.672933	-1.48563	0.002042	-0.00286	-0.00491	0.028587	0.03145	0.026545	0.02474	0.035069	0.061702	0.468086	0.528548	0.426331	0.033492	0.369788	244907_at	6.60671	6.56144	6.6511	6.64293	6.67134	6.65758	6.62438	6.62678	6.6456	6.63787	6.64995	6.62198	6.60724	6.64125	6.73047	6.57617
3	244908_at	---	---	---	6.60767	6.5914	6.63164	6.61417	3	12	0.8789	-1.19079	0.177352	1.2268	-0.21336	-0.02277	-0.04024	-0.01747	-0.01627	0.02397	0.006503	0.182944	0.360888	0.135296	0.124953	0.19413	0.046505	0.001199	0.005803	244908_at	6.58336	6.65563	6.68839	6.50275	6.62544	6.60707	6.57804	6.65234	6.67205	6.51962	6.51128	6.66317	6.68004	6.61399	6.68404	6.54226
3	244909_at	---	---	---	6.58014	6.56412	6.5912	6.63017	3	12	0.3154	-0.97003	1.37792	-0.0075	-0.4004	-0.06605	-0.02708	0.038974	-0.01602	0.011053	0.050027	1.08983	0.34635	0.547478	0.185364	0.121689	0.756717	-0.055	0.545963	244909_at	6.62118	6.56587	6.60032	6.49334	6.56037	6.55282	6.55043	6.63121	6.53418	6.59934	6.58674	6.57608	6.63281	6.61879	6.70952	6.62953
3	244910_s_at	---	---	---	6.69511	6.69178	6.74709	6.68353	3	12	0.1032	-0.43599	-0.72179	1.47853	-0.32075	0.008256	-0.05531	-0.06357	-0.00333	0.05198	-0.01159	0.12399	1.29365	1.5487	0.046591	1.19292	0.182008	0.060236	0.918447	244910_s_at	6.6772	6.72949	6.62429	6.6859	6.74041	6.72985	6.63663	6.70632	6.7057	6.66806	6.71067	6.74627	6.78817	6.72994	6.69718	6.69398
3	244911_at	---	---	---	6.47405	6.50848	6.51529	6.47741	3	12	0.5087	0.695191	-0.77723	1.01807	-0.93604	0.031072	-0.00681	-0.03789	0.034424	0.041238	0.003351	0.437626	0.075766	0.563189	0.498207	0.628282	0.035834	0.07231	0.831749	244911_at	6.48393	6.53445	6.48979	6.54661	6.48065	6.58567	6.49103	6.45508	6.39648	6.48136	6.48899	6.50852	6.44025	6.5546	6.48872	6.47479
3	244912_at	---	AT2G07783	---	10.0989	10.4363	10.2406	10.0528	3	12	0.034	1.32919	-0.89512	0.193931	-0.62801	0.383501	0.195734	-0.18777	0.337447	0.141713	-0.04605	2.08152	0.875341	0.828869	1.77587	0.574723	0.147919	0.525213	2.00107	244912_at	9.88716	10.2915	10.5756	10.4146	10.1182	10.4775	10.1893	9.92631	10.1782	10.0386	10.1875	10.5675	10.3004	10.0661	10.157	9.93865
3	244913_at	---	---	---	6.64375	6.71418	6.65541	6.68208	3	12	0.2992	1.28803	0.262852	-0.58934	-0.96155	0.032093	0.058771	0.026678	0.070423	0.011652	0.03833	0.38413	0.834694	0.306078	1.05861	0.117251	0.480127	0.043746	0.366977	244913_at	6.61097	6.69389	6.70721	6.73473	6.71067	6.63397	6.67694	6.6986	6.53027	6.73988	6.73411	6.68066	6.60591	6.67108	6.68306	6.66974
3	244914_at	---	---	---	6.54801	6.52874	6.50053	6.52173	3	12	0.6801	0.203549	-0.15429	-1.23573	1.18647	0.007013	0.028209	0.021196	-0.01926	-0.04747	-0.02628	0.065993	0.319253	0.226616	0.20262	0.614658	0.292903	-0.04046	0.3248	244914_at	6.50533	6.48837	6.53116	6.52246	6.47603	6.50373	6.49707	6.58505	6.68679	6.51154	6.53551	6.52583	6.46973	6.55265	6.49405	6.51074
3	244915_s_at	---	---	---	6.77912	6.80407	6.79443	6.7787	3	12	0.6922	1.20997	-0.83815	0.432292	-0.80411	0.025368	0.009632	-0.01574	0.024947	0.015314	-0.00042	0.483928	0.151505	0.268369	0.473746	0.259785	0.005789	0.040683	0.568292	244915_s_at	6.82076	6.74538	6.76207	6.77894	6.81525	6.78125	6.74707	6.78675	6.8109	6.73944	6.87056	6.80469	6.79732	6.78391	6.80664	6.77433
3	244916_at	unknown protein	ATMG00880	ORF187	6.76942	6.76722	6.74121	6.75748	3	12	0.6367	0.653224	-0.10541	-1.37212	0.824307	0.009743	0.026012	0.016269	-0.0022	-0.02821	-0.01194	0.161779	0.529972	0.295355	0.032522	0.588152	0.204535	-0.01847	0.227136	244916_at	6.75044	6.7397	6.7856	6.78391	6.71848	6.71023	6.7437	6.7619	6.80229	6.78524	6.78817	6.7112	6.77814	6.75799	6.80344	6.72088
3	244917_at	---	---	---	6.66271	6.63694	6.68104	6.64549	3	12	0.7141	-1.00357	-0.56612	1.2541	0.315585	-0.00854	-0.0441	-0.03556	-0.02577	0.018333	-0.01722	0.077266	0.523985	0.399172	0.269217	0.180453	0.167967	0.009788	0.061666	244917_at	6.64622	6.6543	6.60893	6.62899	6.63121	6.7975	6.7429	6.58478	6.71112	6.6392	6.63432	6.67551	6.6582	6.63725	6.59766	6.6566
3	244918_at	tRNA /// tRNA	---	AT2G07742 /// AT2G07778	6.50231	6.60529	6.56337	6.6009	3	12	0.0648	0.783439	0.691201	-0.09655	-1.37809	0.004395	0.041926	0.037531	0.102983	0.061057	0.098588	0.041068	0.535895	0.465434	1.72416	0.873594	1.63132	0.065452	0.60857	244918_at	6.54714	6.54403	6.55558	6.62917	6.5839	6.53897	6.64116	6.62331	6.41255	6.5055	6.65501	6.58141	6.5071	6.62349	6.61861	6.52051
3	244919_at	---	AT2G07768 /// ATMG00960	---	6.92181	6.88716	6.92536	6.92208	3	12	0.5808	-1.49397	0.442191	0.62436	0.427421	-0.03491	-0.0382	-0.00328	-0.03465	0.003551	0.000266	0.551478	0.619236	0.037562	0.546087	0.040741	0.002933	-0.03136	0.312518	244919_at	6.9185	6.98082	6.94593	6.89382	6.92622	6.87527	6.9541	6.8908	6.87855	6.90936	6.88281	6.82608	6.90341	6.99654	6.91424	6.92915
3	244920_s_at	---	AT2G07751	---	8.00582	8.16768	8.03065	7.85232	3	12	0.0799	1.18828	-1.252	0.127947	-0.06423	0.315363	0.137029	-0.17833	0.161865	0.024836	-0.1535	1.89881	0.64357	0.908205	0.799748	0.085419	0.746078	0.340199	1.34432	244920_s_at	8.01456	8.08523	8.29767	8.1337	7.90563	8.3014	7.82262	7.96316	7.93546	7.98801	8.0688	8.17054	8.08825	7.82733	8.02228	7.60121
3	244921_s_at	---	AT2G07674 /// AT2G07751	---	7.47852	7.63954	7.47017	7.29006	3	12	0.0095	1.19007	-1.2569	0.004196	0.062627	0.349476	0.169367	-0.18011	0.161022	-0.00835	-0.18845	2.95242	1.21113	1.31231	1.13359	0.035866	1.39182	0.341131	1.9055	244921_s_at	7.47017	7.5625	7.73473	7.71254	7.37695	7.65989	7.31534	7.39231	7.42631	7.45508	7.49592	7.61497	7.49387	7.34996	7.36213	7.09047
3	244922_s_at	---	AT2G07674	---	6.88636	6.9877	6.85309	6.83869	3	12	0.0157	1.43226	-0.78537	-0.57101	-0.07589	0.149015	0.13461	-0.0144	0.101341	-0.03327	-0.04767	2.4191	2.14181	0.133375	1.50006	0.356399	0.560827	0.115745	1.13603	244922_s_at	6.87278	6.80327	7.04022	6.94229	6.80007	6.96378	6.84304	6.82182	6.98571	6.8837	6.96183	7.00648	6.84091	6.80762	6.8695	6.8204
3	244923_s_at	---	AT2G07674	---	6.92156	7.04492	6.9929	7.05811	3	12	0.0045	0.654355	0.867101	-0.18517	-1.33629	-0.01318	0.052024	0.065208	0.123358	0.071333	0.136541	0.161955	0.881801	1.18626	2.62876	1.33371	2.94857	0.05815	0.648384	244923_s_at	6.96325	7.00222	7.04217	7.05185	6.99316	6.98429	7.05779	7.04235	6.86763	6.85316	7.00222	7.08345	7.04696	6.94718	7.07333	7.05895
3	244924_at	---	---	---	7.14777	7.2409	7.26529	7.08385	3	12	0.0224	0.671672	-1.1971	0.961918	-0.43649	0.157049	-0.02439	-0.18144	0.093129	0.11752	-0.06392	1.83293	0.176413	2.18959	0.931427	1.26377	0.570215	0.274569	2.37446	244924_at	7.07724	7.12624	7.30176	7.29137	7.23269	7.25914	7.06783	7.12083	7.22133	7.16628	7.17827	7.19221	7.27326	7.29608	7.2239	6.92285
3	244925_at	---	---	---	6.76423	6.74205	6.7488	6.71948	3	12	0.7038	-0.08537	-1.29969	0.277609	1.10745	0.022572	-0.00675	-0.02932	-0.02217	-0.01543	-0.04474	0.248743	0.0644	0.341232	0.24352	0.159729	0.581149	0.007147	0.047438	244925_at	6.72692	6.74174	6.78755	6.78356	6.71573	6.7959	6.71165	6.6851	6.8418	6.74645	6.6559	6.74121	6.81135	6.67223	6.74627	6.73491
3	244926_s_at	---	AT2G07711 /// AT2G07712	---	6.82062	6.84093	6.84857	6.80702	3	12	0.6239	0.614328	-1.17451	1.01705	-0.45687	0.033913	-0.00763	-0.04155	0.020308	0.027943	-0.01361	0.462953	0.081786	0.600177	0.246798	0.363375	0.154993	0.061856	0.641442	244926_s_at	6.85787	6.86639	6.91921	6.80753	6.86035	6.83034	6.78267	6.83549	6.79767	6.76056	6.84659	6.79039	6.84233	6.86124	6.87189	6.73801
3	244927_at	---	AT2G07776	---	6.78718	6.80049	6.86202	6.79727	3	12	0.1847	-0.33085	-0.42552	1.47896	-0.72259	0.003218	-0.06152	-0.06474	0.013317	0.07484	0.010099	0.032382	0.983909	1.05209	0.148845	1.27205	0.109275	0.078058	0.853137	244927_at	6.72212	6.83176	6.83434	6.83203	6.83123	6.93333	6.73517	6.76181	6.77388	6.82093	6.74858	6.78702	6.84561	6.83789	6.84695	6.84517
3	244928_s_at	---	AT2G07716	---	7.44631	7.68912	7.62842	7.43428	3	12	0.0371	1.0851	-0.89592	0.613223	-0.8024	0.254838	0.060702	-0.19414	0.242809	0.182107	-0.01203	1.7676	0.282017	1.24571	1.66269	1.1457	0.046594	0.436945	2.24123	244928_s_at	7.34064	7.6392	7.76367	7.75755	7.53578	7.67294	7.42729	7.53391	7.43253	7.37287	7.54901	7.68626	7.66992	7.63503	7.60387	7.17205
3	244929_at	---	---	---	8.14238	8.3026	8.34357	8.1098	3	12	0.0678	0.674116	-0.9919	1.02815	-0.71036	0.192805	-0.04097	-0.23378	0.160223	0.201194	-0.03258	1.21737	0.175386	1.56263	0.954833	1.28697	0.13521	0.393999	1.94953	244929_at	7.97772	8.16832	8.36594	8.21902	8.1772	8.59011	8.17596	8.14684	8.26252	8.16095	8.25826	8.36719	8.24494	8.36204	8.19744	7.91894
3	244930_at	---	AT2G07809	---	6.52044	6.54459	6.5	6.51784	3	12	0.7797	1.30262	-0.15685	-1.13064	-0.01514	0.026744	0.044589	0.017844	0.024148	-0.02044	-0.0026	0.263794	0.495913	0.164407	0.233622	0.192225	0.021026	0.006303	0.036691	244930_at	6.47168	6.49405	6.45162	6.60396	6.54457	6.57777	6.49831	6.54936	6.55992	6.55611	6.54048	6.5823	6.38849	6.48917	6.4755	6.54821
3	244931_at	---	---	---	6.83536	7.01005	6.91941	6.88425	3	12	0.0224	1.32607	-0.37992	0.096842	-1.04299	0.125799	0.090643	-0.03516	0.174694	0.084051	0.048895	1.6326	1.06674	0.317228	2.44463	0.965979	0.478218	0.20985	2.00823	244931_at	6.82315	6.8869	7.12092	7.10627	6.92072	6.90767	6.85858	6.90563	6.82599	6.8054	6.85671	6.95632	6.89089	6.95836	6.90794	6.86488
3	244932_at	---	---	---	6.91617	6.89349	6.99283	6.87516	3	12	0.2282	-0.50101	-0.85533	1.41897	-0.06263	0.018333	-0.09934	-0.11768	-0.02268	0.07666	-0.04102	0.123533	0.975521	1.21825	0.156983	0.694565	0.315098	0.094993	0.585227	244932_at	6.86967	6.88406	6.92969	7.01873	6.96582	6.98615	6.96786	6.93093	7.03667	6.87429	6.7935	6.83203	7.0245	6.99485	6.83754	6.76429
3	244933_at	---	---	---	7.13252	7.14753	7.28209	7.15381	3	12	0.3953	-0.45389	-0.36327	1.4875	-0.67034	-0.00628	-0.13457	-0.12828	0.015004	0.149569	0.021285	0.023168	0.745798	0.700691	0.057308	0.856585	0.083321	0.143288	0.516696	244933_at	7.00115	7.26456	7.26838	7.14888	7.2753	7.41832	7.33425	7.26962	7.03897	7.22541	7.03968	7.13317	7.21076	7.22399	7.10183	6.90953
3	244934_at	---	---	---	7.28116	7.24423	7.31004	7.22035	3	12	0.6121	-0.49753	-1.10023	1.16325	0.43452	0.023881	-0.06581	-0.08969	-0.03693	0.028875	-0.06081	0.129659	0.430274	0.639051	0.21348	0.160657	0.389834	0.052757	0.216007	244934_at	7.22541	7.3837	7.34117	7.15829	7.29093	7.35973	7.3679	7.31365	7.2587	7.25684	7.2579	7.21955	7.26607	7.32342	7.2089	6.99094
3	244935_at	---	---	---	11.5208	11.4856	11.5401	11.61	3	12	0.8771	-1.02233	1.35364	0.018218	-0.34953	-0.12447	-0.05451	0.069957	-0.03525	0.019265	0.089222	0.35577	0.134884	0.179102	0.083447	0.043912	0.237918	-0.1052	0.192274	244935_at	11.3453	11.6213	11.6458	11.2711	11.4018	11.9015	11.9622	11.6705	11.4576	11.6591	11.3558	11.6696	11.5009	11.3562	11.3839	11.4237
3	244936_at	---	---	---	9.04481	9.11135	9.13195	9.14429	3	12	0.9237	0.073355	0.816421	0.538022	-1.4278	-0.03294	-0.0206	0.01234	0.066539	0.087136	0.099476	0.076249	0.046322	0.027211	0.166055	0.227072	0.265764	0.054199	0.08983	244936_at	9.00479	9.21857	9.13929	9.13379	8.98766	9.4644	9.65146	9.04901	8.91104	9.04483	8.93617	9.23615	9.09428	8.98145	8.93786	8.93883
3	244937_at	---	---	---	7.34561	7.5453	7.56636	7.2292	3	12	0.0628	0.761927	-1.18538	0.891684	-0.46823	0.316096	-0.02106	-0.33716	0.199685	0.220748	-0.11641	1.52169	0.059203	1.65251	0.834877	0.952424	0.416875	0.536843	1.9183	244937_at	7.11905	7.3734	7.9011	7.49814	7.53134	7.49423	7.42037	7.22736	7.50471	7.3853	7.31516	7.4668	7.59917	7.64071	7.31072	6.95836
3	244938_at	---	---	---	8.25786	8.39236	8.49807	8.19824	3	12	0.3677	0.413348	-1.02652	1.19749	-0.58432	0.194114	-0.10571	-0.29983	0.134499	0.240212	-0.05961	0.529084	0.24976	0.931502	0.334076	0.696728	0.129095	0.434326	0.961378	244938_at	7.78844	8.56791	8.44016	8.53587	8.45233	8.69815	8.44443	8.34304	8.38681	8.28826	8.25258	8.34082	8.37367	8.46813	8.28649	7.71902
3	244939_at	---	---	---	8.88523	8.97865	9.18124	8.93364	3	12	0.4911	-0.12331	-0.46932	1.43406	-0.84143	0.045011	-0.20259	-0.2476	0.093417	0.296009	0.048406	0.083579	0.482891	0.624607	0.188887	0.788219	0.090445	0.34102	0.603597	244939_at	8.46245	9.09268	9.05629	9.26385	9.23473	9.12225	9.1416	9.23668	9.15297	8.83283	8.7896	8.80486	9.22896	9.13903	9.01403	8.34224
3	244940_at	---	---	---	10.7781	10.8674	11.1759	10.7428	3	12	0.2645	-0.11989	-0.75265	1.44584	-0.57331	0.124667	-0.30848	-0.43315	0.089333	0.397816	-0.03533	0.226441	0.698952	1.09086	0.154034	0.97547	0.055944	0.522483	0.885102	244940_at	10.3182	10.9341	11.0604	10.9831	11.2108	11.1905	11.1337	11.0737	11.0891	10.771	10.5717	10.8546	11.1653	11.1372	10.7319	10.0319
3	244941_at	---	---	---	6.81274	6.88505	6.84546	6.87538	3	12	0.1904	0.931453	0.634912	-0.28192	-1.28445	0.009677	0.039595	0.029918	0.07231	0.032715	0.062633	0.10798	0.576989	0.404309	1.26783	0.45232	1.05034	0.042392	0.405274	244941_at	6.82883	6.81845	6.8117	6.8861	6.84792	6.81836	6.88477	6.8402	6.71893	6.88477	6.90297	6.93945	6.88228	6.83327	6.90643	6.87012
3	244942_at	---	---	---	6.84783	6.8554	6.85463	6.8149	3	12	0.8169	0.637213	-1.47622	0.596682	0.24232	0.040505	0.000777	-0.03973	0.007568	0.006792	-0.03294	0.376045	0.005461	0.36713	0.056117	0.050057	0.291891	0.047297	0.297338	244942_at	6.8212	6.81268	6.78888	6.92214	6.77459	6.84357	6.83381	6.76554	6.97994	6.77752	6.90012	6.81046	6.94735	6.85298	6.80762	6.85263
3	244943_at	---	ATMG00070	---	7.33492	7.42121	7.37962	7.38792	3	12	0.7037	1.13364	0.197005	-0.03653	-1.29411	0.033292	0.041593	0.008301	0.086293	0.0447	0.053001	0.183561	0.238114	0.040473	0.587753	0.259419	0.318643	0.077992	0.334507	244943_at	7.23349	7.46467	7.53125	7.36337	7.23908	7.52193	7.40421	7.35689	7.35911	7.2824	7.29972	7.4905	7.33319	7.42427	7.48464	7.30593
3	244944_s_at	---	---	---	8.80287	9.14384	9.19451	8.67747	3	12	0.0137	0.745442	-1.09235	0.945113	-0.5982	0.466375	-0.05067	-0.51705	0.340976	0.391646	-0.1254	1.97746	0.126128	2.24244	1.32752	1.58737	0.364907	0.858021	2.70503	244944_s_at	8.41637	8.97958	9.36452	9.02024	8.95712	9.46254	8.84774	8.70907	8.91886	8.89666	9.07431	9.1163	9.16362	9.19478	8.81934	8.33372
3	244945_at	---	---	---	6.92139	7.01745	6.95694	6.94471	3	12	0.3128	1.39939	-0.37616	-0.07762	-0.94561	0.072732	0.060502	-0.01223	0.096058	0.035556	0.023327	0.758453	0.597023	0.090287	1.09277	0.306462	0.186008	0.108287	0.811302	244945_at	7.03231	6.98651	7.00258	7.03196	6.87527	6.95215	6.95375	6.97443	6.75994	6.90678	7.06436	6.97088	7.01767	6.98269	6.94149	6.90918
3	244946_at	---	---	---	6.68675	6.74339	6.76314	6.73622	3	12	0.25	0.339122	0.118394	0.94732	-1.40484	0.007169	-0.01975	-0.02692	0.056641	0.076394	0.049472	0.07127	0.221218	0.320541	0.825842	1.22307	0.69192	0.083563	0.872986	244946_at	6.66699	6.70206	6.74157	6.77406	6.75462	6.72896	6.70517	6.73562	6.62633	6.7516	6.81747	6.64045	6.75391	6.81508	6.77885	6.72523
3	244947_at	---	---	---	6.50093	6.56856	6.52475	6.52987	3	12	0.3697	1.3395	-0.04119	-0.22418	-1.07414	0.038685	0.043812	0.005127	0.067627	0.023815	0.028942	0.499981	0.586427	0.049606	1.03405	0.274253	0.347634	0.0625	0.593029	244947_at	6.49467	6.50382	6.53445	6.59357	6.51935	6.4945	6.63335	6.53915	6.43484	6.5704	6.57502	6.5712	6.55735	6.52779	6.5095	6.4375
3	244948_at	---	---	---	6.58316	6.63223	6.61213	6.63865	3	12	0.4532	0.628725	0.885729	-0.17697	-1.33749	-0.00641	0.020108	0.026523	0.049072	0.028964	0.055487	0.06383	0.228056	0.31785	0.691859	0.354096	0.812366	0.02255	0.174114	244948_at	6.60147	6.56108	6.61905	6.60067	6.6345	6.5016	6.65332	6.70881	6.59375	6.57635	6.63104	6.67818	6.65332	6.65909	6.63015	6.56232
3	244949_at	---	---	---	6.69986	6.69924	6.64003	6.73413	3	12	0.1224	0.151605	1.0442	-1.36331	0.167503	-0.03489	0.059215	0.094105	-0.00062	-0.05984	0.034268	0.454747	0.90153	1.64813	0.005906	0.913983	0.444553	-0.09473	1.06004	244949_at	6.74254	6.70872	6.68288	6.67019	6.63565	6.6804	6.76021	6.73438	6.61639	6.7318	6.74041	6.70348	6.63761	6.60644	6.80611	6.63583
3	244950_at	---	---	---	7.2518	7.28587	7.3398	7.25695	3	12	0.2338	0.0561	-0.66055	1.3926	-0.78815	0.02892	-0.05393	-0.08285	0.034069	0.088002	0.005149	0.276199	0.60137	1.05425	0.33702	1.14106	0.040908	0.116921	1.0513	244950_at	7.31641	7.28897	7.32093	7.3695	7.32981	7.33159	7.27867	7.26243	7.17063	7.23118	7.23659	7.21644	7.27282	7.42498	7.30265	7.18404
3	244951_s_at	---	AT2G07723	---	7.71575	7.77273	7.78966	7.7312	3	12	0.7315	0.58914	-0.61062	1.07841	-1.05693	0.041526	-0.01693	-0.05846	0.056974	0.073908	0.015447	0.232222	0.084479	0.350817	0.339874	0.470234	0.076497	0.115434	0.533623	244951_s_at	7.70827	7.77193	7.95925	7.67143	7.6685	7.84917	7.75373	7.78524	7.71396	7.66886	7.71884	7.74139	7.67782	7.96316	7.76527	7.62056
3	244952_at	---	---	---	6.7154	6.73529	6.75351	6.73373	3	12	0.6808	0.051672	-0.04811	1.22194	-1.22551	0.001554	-0.01822	-0.01978	0.019886	0.038108	0.018333	0.017493	0.248466	0.273995	0.275843	0.622009	0.250268	0.039662	0.420733	244952_at	6.72985	6.70925	6.74165	6.82218	6.78427	6.70694	6.70162	6.78019	6.67942	6.74308	6.71777	6.65953	6.75799	6.76483	6.73606	6.71706
3	244953_s_at	---	AT2G07731	---	6.61952	6.63949	6.68972	6.66706	3	12	0.6341	-0.4693	0.425701	1.16145	-1.11785	-0.02757	-0.05023	-0.02266	0.019975	0.070202	0.047541	0.196502	0.40479	0.15688	0.136037	0.61988	0.378019	0.042636	0.218162	244953_s_at	6.71333	6.64986	6.69602	6.61035	6.6456	6.61852	6.66202	6.62385	6.4233	6.69158	6.64817	6.60343	6.7334	6.76136	6.71777	6.6646
3	244954_s_at	---	AT2G07732	---	6.74041	6.66883	6.61541	6.72339	3	12	0.176	-0.3208	0.641997	-1.26363	0.942431	-0.05455	0.053422	0.107977	-0.07158	-0.125	-0.01702	0.442548	0.431026	1.07255	0.626203	1.29904	0.112377	-0.17955	1.32567	244954_s_at	6.65998	6.67747	6.65501	6.67587	6.66424	6.61222	6.70863	6.69842	6.95481	6.66939	6.69886	6.6456	6.519	6.66619	6.73446	6.75204
3	244955_at	---	---	---	6.55276	6.54996	6.5338	6.556	3	12	0.9298	0.185621	0.797607	-1.45234	0.469115	-0.00604	0.016158	0.022195	-0.0028	-0.01895	0.00324	0.059945	0.177105	0.256867	0.026851	0.213149	0.031259	-0.02499	0.19642	244955_at	6.58762	6.46893	6.56294	6.57076	6.53081	6.46067	6.57005	6.56942	6.61914	6.53533	6.49379	6.57235	6.53835	6.60538	6.50133	6.58319
3	244956_s_at	---	---	---	6.86688	6.87196	6.83247	6.8497	3	12	0.4253	0.932057	-0.30986	-1.27071	0.648509	0.022261	0.039484	0.017223	0.005083	-0.0344	-0.01718	0.401645	0.838917	0.293011	0.073512	0.700537	0.292098	-0.01214	0.130499	244956_s_at	6.85813	6.85644	6.83567	6.90714	6.81996	6.82768	6.78462	6.92063	6.88343	6.8695	6.88512	6.85991	6.80913	6.87314	6.86071	6.83283
3	244957_at	hypothetical protein	---	AT2G07835	6.96052	7.04355	6.97372	6.98025	3	12	0.3189	1.46252	-0.25064	-0.42724	-0.78465	0.063299	0.069824	0.006525	0.08303	0.013206	0.019731	0.716534	0.814659	0.051071	1.02282	0.109033	0.171211	0.076505	0.584436	244957_at	6.9193	7.01385	7.03365	7.01651	6.93492	6.96777	7.00311	6.99112	7.04421	6.8647	7.02299	7.10103	6.9604	7.03178	7.06019	6.86657
3	244958_at	---	---	---	6.8758	6.85503	6.8926	6.8879	3	12	0.7301	-1.35989	0.600205	0.880786	-0.1211	-0.03287	-0.03758	-0.00471	-0.02077	0.016801	0.012096	0.423398	0.501423	0.046847	0.241878	0.188634	0.12982	-0.01607	0.121068	244958_at	6.87571	6.96413	6.87296	6.83505	6.89888	6.8782	6.82972	6.88628	6.83088	6.83247	6.92489	6.7872	6.90226	6.89107	6.95916	6.87642
3	244959_s_at	---	AT2G07708	---	7.79705	8.12376	8.07917	7.77306	3	12	0.07	0.981803	-0.92579	0.739264	-0.79528	0.350697	0.044589	-0.30611	0.326705	0.282116	-0.02399	1.43947	0.113679	1.20611	1.31307	1.08375	0.05816	0.632812	1.96032	244959_s_at	7.49308	8.09544	8.25613	8.18679	7.94247	8.33878	7.85929	7.78613	7.94531	7.65439	7.91451	8.13761	8.05868	7.97674	7.98153	7.46529
3	244960_at	---	---	---	10.4781	10.3935	10.6423	10.6634	3	12	0.212	-1.15767	0.91419	0.751985	-0.50851	-0.26989	-0.24876	0.021129	-0.08456	0.164196	0.185325	1.1121	0.999177	0.054404	0.254819	0.58084	0.679413	-0.10569	0.220157	244960_at	10.3327	10.5043	10.4428	10.3691	10.3867	11.1186	10.731	10.6674	10.5243	10.551	10.1641	10.598	10.4725	10.5913	10.7003	10.5549
3	244961_at	---	---	---	10.6758	10.6318	10.7457	10.7802	3	12	0.7625	-1.14294	1.07142	0.556902	-0.48539	-0.14844	-0.11395	0.03449	-0.04408	0.069869	0.104359	0.458978	0.330283	0.084008	0.109838	0.184672	0.296756	-0.07857	0.142182	244961_at	10.3251	10.7124	10.9686	10.6388	10.65	10.9096	11.0323	10.7038	10.9663	10.6996	10.3359	10.5836	10.6843	10.7388	10.7818	10.6028
3	244962_at	---	---	---	8.15203	8.01021	8.27619	8.30313	3	12	0.1746	-1.30683	0.878339	0.67734	-0.24885	-0.29292	-0.26598	0.026944	-0.14182	0.124157	0.151101	1.28685	1.13431	0.072734	0.500115	0.422705	0.542284	-0.16877	0.40227	244962_at	7.86115	8.24947	8.13317	7.94283	8.1978	8.38574	8.61923	8.32431	8.13841	8.35911	7.84286	8.12198	8.14347	8.37775	8.27681	7.99219
3	244963_at	---	---	---	10.5832	10.1705	10.4688	10.5744	3	12	0.0056	-1.44452	0.648622	0.101379	0.694523	-0.40383	-0.29825	0.10558	-0.41269	-0.11444	-0.00886	2.69056	1.87072	0.487087	2.75786	0.539806	0.03015	-0.51827	2.40337	244963_at	10.6815	10.4576	10.2072	10.1875	10.4121	10.5717	10.8271	10.5855	10.6383	10.5556	9.92374	10.3637	10.5212	10.3701	10.425	10.4599
3	244964_at	---	---	---	9.3333	8.89875	9.23344	9.21746	3	12	0.0011	-1.44344	0.24797	0.332776	0.862697	-0.31871	-0.33469	-0.01598	-0.43455	-0.09985	-0.11583	2.65077	2.80263	0.070859	3.70673	0.604048	0.732555	-0.41857	2.43203	244964_at	9.43031	9.22008	8.96334	8.90048	9.22354	9.23482	9.39924	9.23118	9.30922	9.37358	8.66673	9.06445	9.24396	9.23145	9.1044	9.13503
3	244965_at	---	---	---	7.16681	7.25064	7.26361	7.22914	3	12	0.8708	0.538145	0.03698	0.840189	-1.41531	0.021507	-0.01296	-0.03447	0.083829	0.096791	0.062322	0.062128	0.036498	0.103405	0.2869	0.341799	0.201882	0.118297	0.286156	244965_at	7.04581	7.24183	7.38201	7.46413	7.21609	7.46573	7.45668	7.33168	7.17853	7.20108	7.00701	7.14941	7.14347	7.22914	7.21902	6.90918
3	244966_at	---	---	---	7.19556	7.17773	7.33878	7.19041	3	12	0.3929	-0.63164	-0.46447	1.49266	-0.39655	-0.01267	-0.16104	-0.14837	-0.01782	0.143222	-0.00515	0.043797	0.842394	0.756617	0.062755	0.722495	0.017306	0.130549	0.411658	244966_at	7.02974	7.32431	7.17285	7.32786	7.23668	7.38628	7.38263	7.25577	7.21271	7.21547	6.99521	7.21502	7.40146	7.3307	7.23668	6.88654
3	244967_at	---	---	---	8.82668	8.64855	8.94664	9.02441	3	12	0.0598	-1.30165	0.995017	0.519817	-0.21319	-0.37587	-0.2981	0.07777	-0.17813	0.119962	0.197732	1.89842	1.41367	0.255062	0.720396	0.433726	0.825829	-0.2559	0.735308	244967_at	8.64373	8.81188	8.83514	8.55362	8.93235	9.01172	9.4201	9.07484	8.90376	8.94735	8.56197	8.64347	8.81552	9.02699	8.84047	8.76225
3	244968_at	---	---	---	9.37753	9.0795	9.4288	9.53516	3	12	0.0043	-1.41263	0.921665	0.376807	0.114156	-0.45566	-0.3493	0.106357	-0.29803	0.05127	0.157626	3.15702	2.33293	0.506194	1.92305	0.207653	0.843039	-0.40439	1.82626	244968_at	9.29679	9.3908	9.17782	9.20357	9.43253	9.46111	9.8916	9.48269	9.39284	9.42969	8.97461	8.962	9.35511	9.46644	9.38459	9.38175
3	244969_at	---	---	---	8.55919	8.44367	8.73053	8.62038	3	12	0.2462	-1.20891	0.26669	1.18649	-0.24427	-0.17671	-0.28687	-0.11015	-0.11552	0.171342	0.061191	0.668481	1.26118	0.366627	0.38894	0.64222	0.181726	-0.00537	0.009664	244969_at	8.57235	8.51367	8.59464	8.30265	8.5839	9.02042	8.95144	8.68901	8.4913	8.65945	8.3054	8.572	8.58052	8.7373	8.32324	8.51784
3	244970_at	---	---	---	8.58194	8.83392	8.93903	8.43024	3	12	0.152	0.592793	-1.14584	1.04552	-0.49247	0.403675	-0.10511	-0.50879	0.251975	0.357089	-0.1517	1.0035	0.187067	1.35841	0.542889	0.85415	0.288543	0.760764	1.46	244970_at	8.19158	8.84233	8.99574	9.03134	8.7832	9.1092	8.80717	8.59313	8.74769	8.54617	8.47177	8.83682	8.90669	8.95703	8.61337	7.7073
3	244971_at	---	---	---	11.0821	11.1013	11.2577	10.9901	3	12	0.4009	-0.05832	-1.05973	1.34913	-0.23108	0.111284	-0.15641	-0.26769	0.019198	0.175604	-0.09209	0.319384	0.488066	0.980919	0.044867	0.565927	0.254169	0.286887	0.682094	244971_at	10.6393	11.2263	11.3098	10.9599	11.1999	11.2897	11.2678	11.1515	11.2386	11.2244	11.022	11.1136	11.3268	11.2146	10.858	10.6829
3	244972_at	---	---	---	7.39418	7.36526	7.52233	7.4363	3	12	0.6311	-0.93937	0.099201	1.35678	-0.51661	-0.07104	-0.15707	-0.08603	-0.02892	0.128152	0.042125	0.235109	0.629287	0.295597	0.085272	0.484679	0.128981	0.057107	0.123034	244972_at	7.22789	7.53622	7.47567	7.50888	7.5704	7.4628	7.68626	7.55629	7.49645	7.31614	7.18058	7.2959	7.48997	7.56614	7.46129	7.04137
3	244973_at	---	---	---	6.90896	6.91322	7.07468	6.94534	3	12	0.3869	-0.60833	-0.19555	1.46697	-0.6631	-0.03212	-0.16147	-0.12935	0.004261	0.165727	0.036377	0.116495	0.824848	0.617733	0.014007	0.85353	0.133858	0.133612	0.413999	244973_at	6.85574	6.99032	6.95419	6.97852	6.99387	7.23118	7.26243	7.00018	6.78906	7.00071	6.80158	6.91859	7.04821	7.02548	6.81649	6.70224
3	244974_at	---	---	---	7.76931	7.72081	7.88596	7.88552	3	12	0.3674	-1.13143	0.838733	0.844043	-0.55135	-0.16471	-0.16515	-0.00044	-0.0485	0.116655	0.116211	0.794903	0.797711	0.001371	0.175663	0.508555	0.506089	-0.04805	0.117569	244974_at	7.61461	7.85929	7.70765	7.74121	7.86506	8.02965	8.09508	8.03773	7.74015	7.86319	7.67294	7.76145	7.80495	7.84419	7.90785	7.50142
3	244975_at	---	---	---	8.87307	8.86399	9.11008	8.95157	3	12	0.5318	-0.75206	0.016606	1.40784	-0.67239	-0.08758	-0.24609	-0.15851	-0.00908	0.237016	0.078502	0.192721	0.689171	0.393136	0.017121	0.656299	0.169886	0.149436	0.240163	244975_at	8.67623	8.9304	9.09845	8.98216	8.9604	9.23508	9.39515	9.10183	9.10183	8.78383	8.58647	8.78889	9.01687	9.22798	8.87527	8.43404
3	244976_at	---	---	---	11.3716	11.077	11.3746	11.2781	3	12	0.2235	-1.42076	0.020194	0.710938	0.689631	-0.20113	-0.29754	-0.09641	-0.29457	0.002974	-0.09344	0.675841	1.12925	0.268998	1.11447	0.006683	0.259098	-0.19815	0.42557	244976_at	11.2679	11.3947	11.2887	11.117	11.2649	11.5446	11.7164	11.3628	11.4277	11.3959	10.782	11.1204	11.2584	11.4304	10.9395	11.0939
3	244977_at	---	---	---	6.79355	6.82209	6.80644	6.84657	3	12	0.6893	0.215955	1.28892	-0.46985	-1.03503	-0.02448	0.015647	0.040128	0.028542	0.012895	0.053023	0.220791	0.132162	0.401752	0.264881	0.106612	0.572061	-0.01159	0.065234	244977_at	6.77317	6.83647	6.72923	6.95996	6.75968	6.87047	6.88734	6.85795	6.74538	6.81916	6.82502	6.77415	6.7468	6.84881	6.82369	6.81729
3	244978_at	---	---	---	10.1997	10.2066	10.2621	10.3082	3	12	0.878	-0.7352	1.25534	0.351617	-0.87176	-0.10158	-0.05546	0.04612	0.006969	0.062433	0.108554	0.285571	0.141144	0.114861	0.01578	0.161406	0.309472	-0.03915	0.065986	244978_at	9.90758	10.4292	10.1812	10.2638	10.0518	10.6644	10.6335	10.1997	10.1791	10.2827	10.0803	10.3011	10.2631	10.0691	10.1939	10.2057
3	244979_at	---	---	---	11.1494	11.022	11.2321	11.1865	3	12	0.5109	-1.3907	0.432581	0.937219	0.020904	-0.16455	-0.21009	-0.04554	-0.1274	0.082697	0.037154	0.572455	0.786393	0.123101	0.413615	0.244208	0.098321	-0.08185	0.161264	244979_at	10.8271	11.4281	10.9434	10.924	11.2408	11.3407	11.5568	11.2337	11.1108	11.2315	11.0936	11.127	11.2564	11.0904	10.9858	10.9698
3	244980_at	---	---	---	9.45652	9.50604	9.66111	9.5047	3	12	0.4382	-0.29263	-0.30758	1.44894	-0.84873	0.001332	-0.15507	-0.15641	0.049516	0.20459	0.048184	0.003552	0.605183	0.611908	0.151725	0.868693	0.147113	0.205922	0.558022	244980_at	9.1986	9.58079	9.538	9.46023	9.57839	9.62678	9.81676	9.65847	9.4984	9.54829	9.51092	9.515	9.69549	9.74379	9.43129	9.1123
3	244981_at	---	---	---	9.00681	9.05609	9.24578	8.92014	3	12	0.3797	-0.00814	-0.99534	1.36942	-0.36595	0.135942	-0.1897	-0.32564	0.049272	0.238969	-0.08667	0.323917	0.490786	0.990453	0.100472	0.660462	0.189668	0.374911	0.756144	244981_at	8.69895	9.16868	9.29084	9.09419	9.16797	9.29883	9.26838	9.1899	9.14107	9.01855	8.87376	8.96555	9.24618	9.27015	8.91229	8.31001
3	244982_at	---	---	---	10.5052	10.5429	10.6329	10.5256	3	12	0.8606	-0.15458	-0.46314	1.44262	-0.8249	0.017378	-0.08995	-0.10733	0.037753	0.127708	0.020375	0.038524	0.233964	0.288938	0.087752	0.357247	0.045487	0.145086	0.273634	244982_at	10.1382	10.7605	10.4411	10.6961	10.4394	10.8921	10.8662	10.5906	10.4799	10.6421	10.4078	10.6268	10.6845	10.5155	10.392	10.2534
3	244983_at	---	---	---	10.8193	10.9641	11.0528	10.7125	3	12	0.4002	0.509103	-1.15625	1.09639	-0.44924	0.25162	-0.08873	-0.34035	0.144798	0.233532	-0.10682	0.606202	0.170164	0.899181	0.303062	0.550675	0.210932	0.485152	0.908565	244983_at	10.4579	11.0369	11.0751	11.0268	10.9355	11.1807	11.0645	11.0114	11.0463	10.736	10.756	10.9984	11.0563	11.0387	10.7587	10.0154
3	244984_at	---	---	---	11.5395	11.5401	11.5429	11.5419	3	12	1	-0.613	0.514357	1.1344	-1.03576	-0.00178	-0.00275	-0.00098	0.000666	0.003418	0.002441	0.004387	0.006819	0.002407	0.00164	0.008484	0.006044	0.001642	0.002865	244984_at	11.3223	11.6046	11.5201	11.4405	11.4339	11.924	11.737	11.4957	11.5399	11.6911	11.4078	11.7921	11.5522	11.2614	11.5115	11.4233
3	244985_at	---	---	---	11.3352	11.4017	11.4671	11.2666	3	12	0.4953	0.395355	-1.17191	1.15274	-0.37618	0.135165	-0.06532	-0.20048	0.066539	0.131858	-0.06863	0.483564	0.199706	0.805063	0.20406	0.468611	0.211553	0.267023	0.744286	244985_at	10.997	11.4846	11.4098	11.4388	11.3546	11.5721	11.6321	11.2957	11.5189	11.3404	11.3237	11.4347	11.5227	11.4189	11.1005	11.038
3	244986_at	---	---	---	10.9201	11.0167	11.1073	10.8985	3	12	0.3994	0.323166	-0.90753	1.26717	-0.6828	0.118142	-0.09062	-0.20876	0.096569	0.187189	-0.02157	0.413035	0.297934	0.859679	0.321889	0.74519	0.059316	0.305331	0.898499	244986_at	10.679	11.0819	11.0702	11.0357	10.8565	11.3643	11.1705	10.9917	10.9932	10.9262	10.873	11.0877	11.0733	11.135	10.8041	10.6278
3	244987_s_at	---	---	---	12.56	12.5091	12.5854	12.547	3	12	0.9398	-1.29807	-0.1064	1.10062	0.303848	-0.03791	-0.07631	-0.0384	-0.05096	0.025346	-0.01305	0.115995	0.259048	0.117654	0.161751	0.074773	0.037103	-0.01256	0.024933	244987_s_at	12.2809	12.7136	12.5359	12.5623	12.5907	12.7422	12.7855	12.6696	12.6877	12.5579	12.324	12.614	12.5902	12.4183	12.4515	12.2812
3	244988_s_at	---	---	---	9.96624	9.69407	10.1736	9.78977	3	12	0.0653	-1.00368	-0.55026	1.26813	0.285803	-0.0957	-0.47951	-0.38381	-0.27217	0.207342	-0.17647	0.236226	1.83197	1.37868	0.878893	0.616179	0.500973	0.111639	0.188577	244988_s_at	9.8869	9.86293	9.94238	9.50302	10.0535	10.3176	10.1906	10.0348	10.0934	10.0218	9.47896	9.85192	10.2334	10.0898	9.44948	9.4842
3	244989_s_at	---	---	---	7.12746	7.23755	7.24953	7.14056	3	12	0.3152	0.766248	-0.75753	0.95454	-0.96326	0.09699	-0.01199	-0.10898	0.110085	0.12207	0.013095	0.619152	0.054919	0.720382	0.729973	0.835728	0.060322	0.219061	1.1427	244989_s_at	6.96085	7.28427	7.23801	7.3212	7.25062	7.26793	7.19149	7.12633	7.18963	7.07511	7.19744	7.19354	7.28125	7.19833	7.31064	6.93377
3	244990_s_at	---	---	---	6.75415	6.74911	6.83738	6.70495	3	12	0.1208	-0.22227	-1.02142	1.37481	-0.13112	0.044167	-0.08827	-0.13244	-0.00504	0.08323	-0.04921	0.39737	0.970321	1.64484	0.035061	0.89819	0.455066	0.127397	0.996637	244990_s_at	6.67871	6.80309	6.85831	6.78436	6.87109	6.80353	6.76119	6.74911	6.82085	6.71396	6.69087	6.66291	6.7856	6.88929	6.70801	6.60147
3	244991_s_at	---	---	---	6.64371	6.6982	6.70144	6.71276	3	12	0.3296	0.297321	0.769293	0.402363	-1.46898	-0.01456	-0.00324	0.011319	0.054488	0.057728	0.069047	0.146494	0.02931	0.110586	0.732678	0.790187	0.999636	0.043169	0.350518	244991_s_at	6.69682	6.64489	6.70064	6.74929	6.71511	6.72781	6.80051	6.75346	6.56392	6.66921	6.6962	6.64666	6.65962	6.70321	6.63006	6.66699
3	244992_s_at	---	---	---	12.3094	12.4034	12.6382	12.3101	3	12	0.4457	-0.07637	-0.67844	1.43783	-0.68302	0.09335	-0.23477	-0.32813	0.094061	0.328835	0.00071	0.164372	0.499897	0.770664	0.165802	0.772848	0.001075	0.422186	0.681217	244992_s_at	11.6772	12.5383	12.6602	12.426	12.513	12.7667	12.5968	12.5142	12.6914	12.3306	12.1135	12.4142	12.6633	12.6099	12.367	11.7624
3	244993_s_at	hypothetical protein	---	AT2G07739	11.1485	11.1508	11.2926	11.1079	3	12	0.5784	-0.29826	-0.82916	1.45477	-0.32736	0.042924	-0.14173	-0.18466	0.002353	0.144087	-0.04057	0.118369	0.4877	0.685564	0.005816	0.498019	0.111205	0.187012	0.446709	244993_s_at	10.8121	11.3727	11.1388	10.9863	11.1706	11.5982	11.3169	11.0383	11.1596	11.2495	11.1866	11.2916	11.2633	11.1381	11.1884	10.888
3	244994_at	---	---	---	6.52299	6.53607	6.53997	6.56805	3	12	0.7728	-0.30078	1.38571	-0.0948	-0.99013	-0.03198	-0.00391	0.028076	0.013073	0.016979	0.045055	0.319362	0.031323	0.272774	0.113238	0.151751	0.489479	-0.015	0.090058	244994_at	6.53702	6.58221	6.53631	6.49352	6.54634	6.60946	6.6139	6.55708	6.43537	6.53738	6.65261	6.46183	6.52894	6.47514	6.5783	6.5229
3	244995_at	---	---	---	6.89133	6.90485	7.04015	6.85844	3	12	0.0084	-0.23541	-0.81519	1.45486	-0.40427	0.046409	-0.1353	-0.18171	0.013517	0.148815	-0.03289	0.488203	1.94985	2.76878	0.113456	2.1909	0.317961	0.195224	1.99886	244995_at	6.83976	6.85582	6.86799	6.92676	6.95304	7.07626	6.94735	6.91238	6.92401	6.94576	6.93022	6.89444	7.053	7.0783	6.84615	6.72789
3	244996_at	---	---	---	9.69667	9.75715	9.78897	9.53824	3	12	0.5025	0.55527	-1.40874	0.840821	0.012645	0.218905	-0.03183	-0.25073	0.06048	0.092307	-0.15843	0.638701	0.066963	0.76225	0.135071	0.219402	0.42269	0.311213	0.643075	244996_at	9.44141	9.8568	9.83736	9.80913	9.79341	9.96635	9.8948	9.79057	9.7698	9.71866	9.63068	9.75142	9.63077	9.76536	9.51953	8.94806
3	244997_at	---	---	---	8.76485	8.91091	8.99294	8.61062	3	12	0.1121	0.540923	-1.24249	1.0281	-0.32653	0.300293	-0.08203	-0.38232	0.146063	0.228094	-0.15423	1.14912	0.22312	1.57215	0.450744	0.800812	0.48288	0.528387	1.52644	244997_at	8.45748	9.03054	9.02752	8.83283	8.71529	9.33017	8.83905	8.557	8.79963	8.77175	8.79599	8.9873	9.00444	8.92188	8.7231	8.32333
3	244998_at	---	---	---	9.70091	9.86177	10.0382	9.51605	3	12	0.0709	0.37007	-1.17986	1.1609	-0.35111	0.345725	-0.1764	-0.52213	0.160866	0.337269	-0.18486	1.09402	0.45669	1.86097	0.40673	1.05902	0.484596	0.682994	1.68691	244998_at	9.27441	9.9968	9.76793	9.96111	9.96023	10.076	9.86115	9.48118	9.68635	9.84606	9.74929	9.96875	10.1834	9.93306	9.71165	9.01021
3	244999_at	---	---	---	6.9571	7.04537	7.0144	6.97292	3	12	0.3486	1.1963	-0.61228	0.423333	-1.00735	0.072443	0.030961	-0.04148	0.088268	0.057306	0.015825	0.732609	0.252521	0.360078	0.949287	0.540853	0.1169	0.12975	0.99877	244999_at	6.89	7.08265	6.96822	7.15652	7.03817	6.98144	7.03516	6.96742	6.94851	6.90723	7.08674	6.96999	7.0174	7.0206	7.00772	6.88139
3	245000_at	---	---	---	7.31994	7.25271	7.32096	7.34069	3	12	0.4269	-1.45298	0.835305	0.322115	0.295561	-0.08798	-0.06825	0.019731	-0.06723	0.001021	0.020752	0.879697	0.63137	0.140722	0.619169	0.006414	0.148971	-0.08696	0.551912	245000_at	7.27406	7.3663	7.20978	7.37473	7.30087	7.2959	7.44354	7.40705	7.35316	7.28622	7.22567	7.20064	7.35982	7.32724	7.33523	7.17694
3	245001_at	---	---	---	10.5022	10.3737	10.5547	10.8249	3	12	0.0984	-1.00132	1.37457	-0.0483	-0.32495	-0.45117	-0.18097	0.270197	-0.12844	0.052535	0.322732	1.73164	0.528132	0.889194	0.343468	0.121044	1.12298	-0.39864	0.940055	245001_at	10.2659	10.5752	10.2646	10.4923	10.3366	10.965	11.1667	10.6776	10.4568	10.7109	10.1872	10.5508	10.5459	10.3714	10.564	10.8913
3	245002_at	---	---	---	7.55513	7.47885	7.6905	7.5884	3	12	0.2706	-1.13201	0.115988	1.27903	-0.26301	-0.10955	-0.21165	-0.1021	-0.07628	0.135365	0.03327	0.516064	1.2179	0.471805	0.328169	0.677934	0.124744	0.025812	0.06489	245002_at	7.53498	7.61062	7.62615	7.51429	7.73748	7.71484	7.87544	7.63912	7.53098	7.54394	7.36461	7.41033	7.65785	7.65181	7.59029	7.24876
3	245003_at	---	---	---	9.50821	9.36692	9.82484	9.62527	3	12	0.2986	-1.10688	0.226945	1.25733	-0.3774	-0.25835	-0.45792	-0.19957	-0.14129	0.316628	0.117054	0.536058	1.13121	0.386964	0.254103	0.697261	0.203552	0.058283	0.063949	245003_at	9.24769	9.65181	9.58771	9.4913	9.85316	9.89861	10.2328	9.7935	9.72425	9.40909	8.98171	9.40696	9.71857	9.82901	9.58239	8.8924
3	245004_at	---	---	---	10.5889	10.4098	10.8329	10.75	3	12	0.2578	-1.26056	0.559825	1.00308	-0.30234	-0.34027	-0.42312	-0.08285	-0.17911	0.244007	0.161155	0.861404	1.1469	0.151661	0.378108	0.558841	0.331929	-0.09626	0.121615	245004_at	10.1841	10.6577	10.5836	10.3406	10.6674	11.1545	11.2077	10.9948	10.6612	10.8525	10.1149	10.6	10.7384	10.7713	10.534	10.2636
3	245005_at	---	---	---	7.053	7.13818	7.09912	7.03777	3	12	0.4827	1.23082	-0.96963	0.374767	-0.63596	0.100408	0.039063	-0.06135	0.085183	0.04612	-0.01523	0.764583	0.234789	0.406456	0.617263	0.286313	0.081258	0.146529	0.796674	245005_at	7.01811	7.10325	7.13565	7.23287	7.13272	7.09579	7.19167	7.05513	7.12598	6.96467	6.99938	7.18484	7.09162	7.07635	7.06836	6.83594
3	245006_at	---	---	---	11.8447	11.6539	11.9403	11.8213	3	12	0.6368	-1.35262	0.052346	1.05158	0.248692	-0.16739	-0.28644	-0.11905	-0.19078	0.095659	-0.02339	0.33503	0.661023	0.222519	0.393829	0.172589	0.037512	-0.07173	0.085175	245006_at	11.5495	11.8514	12.1232	11.6602	11.8338	12.052	12.0751	12.1886	12.1586	11.8193	11.1689	11.6633	11.8732	12.0023	11.7346	11.2869
3	245007_at	---	---	---	7.19156	7.19886	7.21791	7.18868	3	12	0.9232	-0.02953	-0.80396	1.4181	-0.58462	0.010187	-0.01904	-0.02923	0.007302	0.026345	-0.00289	0.079927	0.159745	0.263369	0.056003	0.232757	0.021354	0.036532	0.227421	245007_at	7.1487	7.2239	7.22514	7.19061	7.20312	7.23411	7.26935	7.14133	7.2263	7.16735	7.18785	7.19185	7.32378	7.11062	7.25808	7.08594
3	245008_at	---	---	---	9.52142	9.47809	9.69553	9.49212	3	12	0.5922	-0.68159	-0.54242	1.47575	-0.25175	-0.01403	-0.21744	-0.20341	-0.04332	0.174117	-0.0293	0.027986	0.621799	0.570528	0.091984	0.467796	0.060402	0.16009	0.274972	245008_at	9.20783	9.66202	9.20454	9.72274	9.66788	9.65039	9.77867	9.62553	9.85565	9.36017	9.43812	9.54696	9.74814	9.71573	9.55398	9.0103
3	245009_at	---	---	---	11.4161	11.1412	11.5314	11.5372	3	12	0.0445	-1.43056	0.70487	0.673756	0.051938	-0.39604	-0.39027	0.005771	-0.27495	0.115323	0.121094	1.86298	1.82909	0.0145	1.16538	0.379524	0.403315	-0.28072	0.759878	245009_at	11.1435	11.5369	11.2839	11.158	11.3532	11.7479	11.7789	11.685	11.503	11.481	10.9258	11.1969	11.5897	11.435	11.4728	11.212
3	245010_at	---	---	---	7.27288	7.41775	7.49692	7.55722	3	12	0.0849	-0.15002	0.98442	0.493925	-1.32833	-0.13947	-0.07917	0.060303	0.144864	0.224032	0.284335	0.690583	0.336907	0.242599	0.725605	1.28517	1.74588	0.084561	0.240173	245010_at	7.13299	7.43661	7.43803	7.43892	7.41397	7.57555	7.83221	7.58398	7.34872	7.17321	7.2888	7.50524	7.49414	7.50399	7.54119	7.27148
3	245011_at	---	---	---	7.25906	7.37547	7.47567	7.55125	3	12	0.1275	-0.31498	1.07287	0.476199	-1.23409	-0.17578	-0.10021	0.075573	0.116411	0.216619	0.292192	0.792844	0.385941	0.273368	0.465784	1.04314	1.5403	0.040838	0.091338	245011_at	7.22319	7.41042	7.46094	7.3552	7.40785	7.41131	7.81374	7.61071	7.32413	7.07848	7.25568	7.43004	7.50098	7.58256	7.61532	7.16522
3	245012_at	---	---	---	10.1514	10.3062	10.3409	10.5251	3	12	0.18	-0.16077	1.26555	0.064968	-1.16975	-0.21891	-0.03465	0.18426	0.154852	0.189498	0.373757	0.72714	0.081645	0.581473	0.465668	0.602883	1.46427	-0.02941	0.047422	245012_at	9.92188	10.3302	10.2504	10.2934	10.2848	10.7559	10.8351	10.3674	10.0746	10.2789	10.1178	10.5632	10.128	10.1948	10.4149	10.483
3	245013_at	---	---	---	12.7884	12.5291	12.7892	12.9266	3	12	0.0619	-1.38052	1.01327	0.186029	0.181218	-0.39755	-0.26017	0.137385	-0.25937	0.000799	0.138184	1.98176	1.15128	0.501154	1.14665	0.002073	0.50487	-0.39675	1.2706	245013_at	12.5941	12.7374	12.7527	12.4633	12.6497	12.9723	13.1204	12.9909	12.8832	12.9391	12.1832	12.7172	12.7878	12.7472	12.8253	12.7699
3	245014_at	---	---	---	12.2974	12.0857	12.3628	12.4824	3	12	0.0236	-1.33128	1.05445	0.335289	-0.05846	-0.39671	-0.27712	0.119585	-0.21165	0.065474	0.185059	2.43974	1.56704	0.524466	1.10397	0.249313	0.925442	-0.33123	1.26054	245014_at	12.1117	12.2727	12.0922	12.1138	12.2653	12.4984	12.7695	12.5197	12.3615	12.4435	11.8931	12.2438	12.3798	12.3079	12.3205	12.32
3	245015_at	ribulose-bisphosphate carboxylase	---	AT2G07732	9.33054	9.19689	9.42034	9.25792	3	12	0.5145	-1.08575	-0.45182	1.23513	0.302442	-0.06104	-0.22346	-0.16242	-0.13366	0.089799	-0.07262	0.158336	0.778687	0.515203	0.402787	0.248074	0.193329	0.028764	0.047907	245015_at	9.04803	9.53658	9.35884	9.18466	9.30913	9.57422	9.41211	9.49627	9.42507	9.3125	8.91273	9.33132	9.38246	9.41557	9.28569	8.83762
3	245016_at	---	---	---	8.14835	8.40621	8.52777	8.15496	3	12	0.1172	0.513386	-0.81793	1.15752	-0.85298	0.251243	-0.12156	-0.3728	0.257857	0.379417	0.006614	0.771636	0.307519	1.29474	0.798346	1.32472	0.013267	0.63066	1.6313	245016_at	7.69043	8.35884	8.6954	8.37607	8.5166	8.46289	8.30398	8.37021	8.33123	8.21289	8.29075	8.26261	8.60884	8.52273	8.24849	7.69718
3	245017_at	---	---	---	9.02366	9.26178	9.45994	9.3356	3	12	0.1643	-0.04609	0.35597	1.03316	-1.34304	-0.07382	-0.19815	-0.12433	0.238126	0.436279	0.311945	0.159262	0.524373	0.293555	0.664573	1.46701	0.946351	0.36246	0.731396	245017_at	8.56126	9.25373	9.54829	9.20259	9.42631	9.54395	9.69363	9.47878	9.15456	9.12509	9.06508	9.23118	9.5285	9.341	9.28356	8.88645
3	245018_at	---	---	---	7.63024	7.81499	7.80799	7.71928	3	12	0.4721	0.826403	-0.27419	0.746002	-1.29821	0.095703	0.006991	-0.08871	0.184748	0.177757	0.089045	0.32253	0.018633	0.294115	0.742763	0.706288	0.295451	0.27346	0.788413	245018_at	7.41557	7.8157	7.94709	7.88707	7.76349	7.74334	7.97124	7.84703	7.59286	7.69682	7.81383	7.61195	7.92889	7.79625	7.73287	7.32599
3	245019_at	---	---	---	8.4306	8.56798	8.69016	8.61373	3	12	0.6626	-0.07003	0.349522	1.0506	-1.3301	-0.04574	-0.12218	-0.07644	0.137385	0.259566	0.183128	0.080525	0.243829	0.141794	0.28053	0.621877	0.399014	0.213823	0.315046	245019_at	8.04474	8.71662	8.60032	8.72496	8.63548	8.57404	9.11594	8.83976	8.55415	8.40687	8.50044	8.4462	8.73988	8.81126	8.53134	7.96786
3	245020_at	---	---	---	9.75144	9.73671	10.0455	9.9697	3	12	0.1837	-0.89542	0.603979	1.09202	-0.80058	-0.233	-0.30884	-0.07584	-0.01474	0.294101	0.218262	0.770265	1.11511	0.191818	0.032498	1.04577	0.707246	0.061102	0.101785	245020_at	9.37917	9.82972	9.7579	9.67587	10.0083	10.0696	10.233	10.1858	9.89711	9.89977	9.61781	9.89524	10.0422	10.0621	10.0002	9.45987
3	245021_at	---	---	---	9.82737	9.60176	9.81885	9.90261	3	12	0.2652	-1.43526	0.88765	0.240902	0.306708	-0.30085	-0.21709	0.083762	-0.22561	-0.00852	0.07524	1.17105	0.763056	0.232098	0.802519	0.019757	0.204633	-0.30937	0.770758	245021_at	9.77344	9.68688	9.72488	9.59943	9.55966	10.248	10.0467	9.85938	9.91664	9.93253	9.29217	9.79057	9.57777	9.88992	9.79306	9.91131
3	245022_at	---	---	---	8.40197	8.18379	8.47543	8.51633	3	12	0.0629	-1.42144	0.82317	0.54707	0.051198	-0.33254	-0.29164	0.040905	-0.21817	0.073464	0.114369	1.82203	1.54249	0.134639	1.05715	0.265203	0.457215	-0.25908	0.840288	245022_at	8.45632	8.3845	8.26136	8.21813	8.44629	8.67791	8.693	8.47745	8.39009	8.37695	7.85236	8.40332	8.21254	8.56499	8.44673	8.44815
3	245023_at	---	---	---	10.0706	9.85649	10.128	10.1968	3	12	0.3064	-1.4046	0.910454	0.44213	0.052011	-0.34033	-0.27148	0.068848	-0.21413	0.057351	0.126199	1.08608	0.807104	0.150126	0.592624	0.122283	0.305387	-0.28298	0.543145	245023_at	10.1071	9.95188	10.2097	9.81863	9.94283	10.3675	10.5511	10.3196	10.1844	10.0391	9.4138	9.98384	9.94016	10.2614	9.90918	10.0074
3	245024_at	---	---	---	9.49658	9.72068	9.77304	9.89031	3	12	0.3089	0.003193	1.03089	0.320391	-1.35448	-0.16963	-0.05236	0.117276	0.224099	0.276456	0.393732	0.379387	0.096975	0.242398	0.539104	0.707288	1.12472	0.106823	0.145708	245024_at	9.15075	9.75107	9.91619	9.85946	9.58807	9.98367	10.3773	10.0783	9.53587	9.54865	9.46999	9.63707	9.8109	9.70952	9.7516	9.35405
3	245025_at	---	---	---	8.35276	8.5117	8.57717	8.37504	3	12	0.6278	0.532738	-0.73272	1.13906	-0.93907	0.136652	-0.06547	-0.20213	0.158936	0.22441	0.022283	0.299473	0.127401	0.486928	0.36028	0.556526	0.040026	0.361062	0.657438	245025_at	8.02211	8.44016	8.85893	8.59872	8.45898	8.82386	8.6796	8.51412	8.6408	8.30797	8.14506	8.44407	8.50639	8.51944	8.44629	7.86017
3	245026_at	---	---	---	8.65086	8.7743	8.82801	8.62515	3	12	0.6835	0.562496	-0.97065	1.11461	-0.70646	0.149148	-0.05371	-0.20286	0.123446	0.177157	-0.0257	0.3427	0.104932	0.503674	0.272357	0.424371	0.047601	0.326305	0.594095	245026_at	8.38672	8.77548	9.15643	8.77992	8.83052	8.83532	8.94815	8.8639	8.90021	8.54102	8.49556	8.66531	8.84384	8.80238	8.64204	8.04652
3	245027_at	HO2 (HEME OXYGENASE 2); heme oxygenase (decyclizing)	AT2G26550	HO2	7.96729	7.98318	7.95155	7.909	3	12	0.3591	0.95378	-1.37161	-0.03775	0.455581	0.074174	0.031627	-0.04255	0.015891	-0.01574	-0.05828	1.00155	0.335887	0.486458	0.149398	0.147746	0.729971	0.058438	0.468765	245027_at	7.90536	7.93564	8.00941	7.94833	7.96085	7.94851	8.00435	7.88086	8.00178	8.02637	7.96085	8.01412	7.86097	8.03587	7.85254	7.89826
3	245028_at	---	AT2G26570	---	7.59382	7.44278	7.5781	7.65452	3	12	0.0087	-1.3942	0.976471	0.120894	0.29683	-0.21174	-0.13532	0.076416	-0.15103	-0.01571	0.060702	2.88755	1.68703	0.801237	1.93639	0.117944	0.593792	-0.22745	2.09214	245028_at	7.61151	7.51243	7.49982	7.49894	7.51678	7.59695	7.55016	7.67933	7.56792	7.68342	7.30779	7.46458	7.61044	7.58825	7.71831	7.67028
3	245029_at	YAB5 (YABBY5); transcription factor	AT2G26580	YAB5	6.83139	6.72776	6.7326	6.81068	3	12	0.1915	-0.8999	0.659665	-0.8089	1.04914	-0.08292	-0.00484	0.078081	-0.10363	-0.09879	-0.02071	0.797882	0.030742	0.737521	1.0693	1.00419	0.146084	-0.18171	1.41585	245029_at	6.95277	6.89906	6.69753	6.76811	6.82182	6.72115	6.89018	6.71289	6.73935	6.73438	6.75515	6.69025	6.73517	6.65226	6.80025	6.8394
3	245030_at	---	AT2G26620	---	6.48411	6.49742	6.50404	6.45321	3	12	0.6694	0.56406	-1.39515	0.857154	-0.02606	0.044212	-0.00661	-0.05083	0.013317	0.019931	-0.03089	0.478122	0.054312	0.571354	0.115635	0.182363	0.30634	0.064142	0.49389	245030_at	6.49796	6.41122	6.44229	6.51856	6.46076	6.43599	6.43031	6.49139	6.5728	6.45446	6.51767	6.51119	6.63974	6.47967	6.43963	6.45153
3	245031_at	---	AT2G26360	---	7.34499	7.35387	7.30873	7.25644	3	12	0.0209	0.855588	-1.34607	-0.1645	0.654981	0.097434	0.045144	-0.05229	0.008878	-0.03627	-0.08856	2.2717	0.847601	1.02815	0.117715	0.636849	2.02283	0.061168	0.801335	245031_at	7.28533	7.38903	7.34544	7.39968	7.32688	7.34295	7.23082	7.22354	7.33265	7.37296	7.3378	7.33256	7.32688	7.23819	7.27486	7.29652
3	245032_at	---	---	---	6.59595	6.56372	6.58232	6.58947	3	12	0.9063	-1.37494	0.474253	-0.03906	0.939739	-0.02575	-0.0186	0.007147	-0.03223	-0.01363	-0.00648	0.231537	0.158833	0.055828	0.302934	0.112063	0.050354	-0.03937	0.254059	245032_at	6.65572	6.52264	6.56144	6.53258	6.54927	6.49405	6.60023	6.58807	6.64604	6.55939	6.57795	6.58292	6.55726	6.72869	6.63752	6.53205
3	245033_at	---	AT2G26380	---	6.76864	6.73358	6.71293	6.71112	3	12	0.5006	0.075133	-0.76503	-0.69695	1.38685	0.022461	0.020641	-0.00182	-0.03507	-0.05571	-0.05753	0.223745	0.202666	0.015176	0.38347	0.691851	0.721464	-0.03325	0.236122	245033_at	6.75124	6.74885	6.67853	6.69096	6.68084	6.72017	6.75106	6.63787	6.86808	6.70641	6.80815	6.75666	6.77486	6.67587	6.75888	6.69664
3	245034_at	---	AT2G26390	---	6.91892	7.01782	6.98062	6.89	3	12	0.0164	1.13771	-1.06634	0.496284	-0.56766	0.127819	0.037198	-0.09062	0.098899	0.061701	-0.02892	2.38236	0.488743	1.55632	1.73943	0.942687	0.356554	0.18952	2.51856	245034_at	6.8813	6.96085	6.99725	7.04617	7.03533	6.92276	6.92258	6.81348	6.89338	6.94016	7.04856	6.97931	7.02885	6.93555	6.96174	6.86222
3	245035_at	ATARD3 (ACIREDUCTONE DIOXYGENASE 3); acireductone dioxygenase [iron(II)-requiring]/ heteroglycan binding / metal ion binding	AT2G26400	ATARD3	9.44829	8.06967	9.06967	7.36215	3	12	0.0011	-0.44013	-1.1855	0.613376	1.01225	0.70752	-1	-1.70752	-1.37862	-0.37862	-2.08614	0.951022	1.49425	2.86312	2.23216	0.42401	3.55178	0.328902	0.234175	245035_at	8.80726	9.55744	7.47559	7.9612	9.30273	8.71458	7.15927	7.38823	9.26536	10.1631	8.33097	8.51092	10.1846	8.07679	7.34854	7.55256
3	245036_at	Iqd4 (IQ-domain 4); calmodulin binding	AT2G26410	Iqd4	7.07116	6.896	6.66713	6.61115	3	12	0.2145	0.39819	-0.94188	-0.67855	1.22224	0.284846	0.228871	-0.05597	-0.17516	-0.40403	-0.46001	0.625661	0.472676	0.091082	0.338568	0.988307	1.17182	-0.11919	0.1433	245036_at	7.07031	7.81516	7.18466	7.15146	6.56241	6.94709	6.5419	6.64276	6.75151	6.64764	6.55877	6.6891	6.62465	6.53436	6.6218	6.63814
3	245037_at	PIP5K3 (1-PHOSPHATIDYLINOSITOL-4-PHOSPHATE 5-KINASE 3); 1-phosphatidylinositol-4-phosphate 5-kinase	AT2G26420	PIP5K3	6.66471	6.65565	6.62777	6.58536	3	12	0.3301	0.624753	-1.34645	-0.15701	0.8787	0.07029	0.027876	-0.04241	-0.00906	-0.03693	-0.07935	0.845214	0.263104	0.440471	0.074028	0.370547	0.991097	0.033358	0.215879	245037_at	6.59038	6.68208	6.72727	6.6187	6.65891	6.61843	6.52521	6.5554	6.68928	6.69709	6.56987	6.70676	6.68413	6.54963	6.57866	6.68217
3	245038_at	PLA2A (PHOSPHOLIPASE A 2A); lipase/ nutrient reservoir	AT2G26560	PLA2A	6.66036	6.78813	6.74616	6.66058	3	12	0.0274	1.16259	-0.8326	0.50609	-0.83608	0.127552	0.04197	-0.08558	0.127774	0.085804	0.000222	1.9057	0.452457	1.14133	1.90982	1.14521	0.001738	0.213357	2.33804	245038_at	6.72266	6.62553	6.769	6.73198	6.74245	6.83984	6.6788	6.68058	6.60733	6.6859	6.86381	6.78773	6.73065	6.6717	6.56596	6.71697
3	245039_at	---	AT2G26600	---	8.04423	8.06669	8.08543	8.07961	3	12	0.7979	-0.12575	0.581357	0.899676	-1.35528	-0.01292	-0.01873	-0.00581	0.022461	0.041193	0.035378	0.110093	0.167126	0.046736	0.206125	0.429657	0.3555	0.028276	0.180113	245039_at	8.06783	7.95668	7.99023	8.05531	8.02255	8.09197	8.14373	8.04767	8.02859	8.12385	8.14347	8.07777	8.11302	8.11417	7.99538	8.13166
3	245040_at	---	AT2G26520	---	7.54976	7.72847	7.53356	7.25808	3	12	2.2e-05	1.08669	-1.33588	0.082871	0.166313	0.470392	0.194913	-0.27548	0.178711	-0.0162	-0.29168	5.66954	2.35913	3.47178	2.12536	0.110135	3.68177	0.45419	4.05063	245040_at	7.55265	7.53347	7.80992	7.57635	7.45428	7.50666	7.22452	7.27255	7.52441	7.58851	7.70925	7.81836	7.67747	7.49583	7.22834	7.30691
3	245041_at	AR781	AT2G26530	AR781	6.73233	6.73626	6.74239	6.7271	3	12	0.9663	0.270088	-1.15089	1.2197	-0.3389	0.009166	-0.00613	-0.01529	0.003928	0.010054	-0.00524	0.11171	0.072052	0.199457	0.045006	0.123778	0.060962	0.019221	0.174043	245041_at	6.73349	6.75666	6.71396	6.70375	6.74982	6.67658	6.78107	6.68635	6.71458	6.72461	6.80948	6.71786	6.74494	6.79821	6.75799	6.68297
3	245042_at	HEMD; uroporphyrinogen-III synthase	AT2G26540	HEMD	7.99585	7.95426	7.95193	8.16446	3	12	0.0218	-0.61993	1.46952	-0.64309	-0.2065	-0.21021	0.00233	0.212536	-0.04159	-0.04392	0.168612	2.11535	0.012198	2.14391	0.268567	0.286769	1.60591	-0.25413	1.74111	245042_at	8.02388	7.947	7.99618	8.03054	8.01216	7.95242	8.39817	8.12207	7.97781	8.03471	7.85254	7.93777	7.93422	7.90891	8.06694	8.07067
3	245043_at	RCY1 (ARGININE-RICH CYCLIN 1); cyclin-dependent protein kinase regulator	AT2G26430	RCY1	8.90356	8.83552	8.79332	8.74234	3	12	0.0125	0.246713	-1.1192	-0.37182	1.2443	0.093173	0.042192	-0.05098	-0.06805	-0.11024	-0.16122	1.37954	0.491661	0.626842	0.914179	1.71168	2.71022	-0.01707	0.1119	245043_at	8.98526	8.86843	8.80069	8.93235	8.75462	8.84029	8.8125	8.7484	8.87189	8.88867	8.83736	8.77166	8.76234	8.81605	8.74459	8.66389
3	245044_at	---	AT2G26500	---	11.4075	10.9226	11.212	11.6154	3	12	0.0009	-1.24406	1.10591	-0.26239	0.400533	-0.69283	-0.28942	0.403409	-0.48486	-0.19545	0.207963	3.87949	1.4004	2.12865	2.6466	0.837428	0.908559	-0.88827	3.51268	245044_at	11.4883	11.157	11.0959	10.8585	11.0229	11.2972	11.7548	11.6985	11.3874	11.5971	10.6802	11.0557	11.1092	11.4187	11.4192	11.5891
3	245045_at	---	AT2G26590	---	9.48082	9.59109	9.49609	9.42076	3	12	0.1669	1.33114	-1.08351	-0.01558	-0.23206	0.170321	0.094993	-0.07533	0.110263	0.01527	-0.06006	1.48926	0.693984	0.514486	0.843392	0.079879	0.386697	0.185591	1.06018	245045_at	9.58239	9.47869	9.50968	9.64018	9.44043	9.38157	9.409	9.4375	9.5277	9.33452	9.73002	9.48446	9.51891	9.64347	9.36115	9.47541
3	245046_at	PDE135 (pigment defective embryo 135); transmembrane transporter	AT2G26510	PDE135	9.64167	9.37604	9.51467	9.19016	3	12	0.0002	-0.28204	-1.24233	0.434137	1.09023	0.18588	-0.13863	-0.32451	-0.26562	-0.127	-0.4515	1.7358	1.18902	3.33373	2.6731	1.05995	4.61038	0.058882	0.257489	245046_at	9.52441	9.7223	9.27086	9.37331	9.50115	9.62846	9.28889	9.2112	9.53178	9.78818	9.47186	9.38814	9.49423	9.43484	9.12518	9.13539
3	245047_at	---	---	---	7.73859	7.89369	7.85909	7.91511	3	12	0.5113	0.53384	0.805618	0.09477	-1.43423	-0.02142	0.034601	0.056019	0.155096	0.120494	0.176514	0.06279	0.105466	0.181356	0.631415	0.457043	0.747205	0.099077	0.235463	245047_at	7.56445	7.81516	7.91362	8.13681	7.76944	7.87971	8.16903	7.93129	7.76989	7.80487	7.5696	7.95472	7.91273	7.87447	7.92907	7.63104
3	245048_at	---	---	---	10.3665	10.392	10.5815	10.4703	3	12	0.6361	-0.62729	0.183755	1.33406	-0.89052	-0.07837	-0.18952	-0.11115	0.025435	0.214955	0.103804	0.174791	0.509189	0.263255	0.051031	0.598503	0.242658	0.136586	0.222838	245048_at	9.93164	10.534	10.4278	10.3529	10.3845	10.8666	10.9099	10.5054	10.464	10.5365	10.2711	10.516	10.5363	10.5384	10.3853	10.0807
3	245049_at	---	---	---	7.43453	7.53487	7.59422	7.47872	3	12	0.5258	0.350734	-0.46019	1.20782	-1.09836	0.056152	-0.05935	-0.1155	0.100342	0.15969	0.044189	0.206931	0.220794	0.49885	0.417625	0.758205	0.157016	0.215843	0.71468	245049_at	7.39924	7.39657	7.68448	7.45552	7.53711	7.80327	7.79341	7.49103	7.45277	7.48952	7.39045	7.60902	7.42196	7.61452	7.35378	7.27663
3	245050_at	---	---	---	10.042	9.82542	10.091	10.1591	3	12	0.3804	-1.4144	0.899585	0.427245	0.087573	-0.3337	-0.26558	0.068115	-0.2166	0.048983	0.117099	0.961523	0.712807	0.136598	0.547492	0.094826	0.255599	-0.28471	0.498644	245050_at	9.93164	9.81605	10.2555	9.68528	9.87367	10.2303	10.5286	10.3802	10.275	10.1454	9.48828	9.8726	10.0628	10.1973	9.80939	9.91832
3	245051_at	WRKY15; calmodulin binding / transcription factor	AT2G23320	WRKY15	8.39098	8.27446	8.26598	8.08156	3	12	0.0028	0.165883	-1.34255	0.099582	1.07709	0.192893	0.008478	-0.18441	-0.11652	-0.125	-0.30941	2.02668	0.048517	1.91716	1.06152	1.16397	3.47517	0.067893	0.340011	245051_at	8.43528	8.29412	8.28409	8.1772	8.15927	8.29359	7.98224	8.01989	8.33958	8.49494	8.2579	8.37864	8.30424	8.30682	8.21813	8.106
3	245052_at	---	AT2G26440	---	8.30347	8.2178	8.91147	9.00437	3	12	0.0003	-0.96454	0.973453	0.744547	-0.75346	-0.78658	-0.69367	0.092907	-0.08567	0.607999	0.700906	3.644	3.19423	0.258383	0.234652	2.76095	3.23004	-0.17858	0.375362	245052_at	8.16024	8.27486	7.9454	8.36701	9.01536	8.78968	9.10858	9.12873	8.4446	8.33416	8.4225	8.13627	8.98535	8.85547	8.51713	9.26305
3	245053_at	---	AT2G26450	---	7.48153	7.28287	6.92327	6.86503	3	12	0.0972	0.491854	-0.9285	-0.73053	1.16717	0.417836	0.359597	-0.05824	-0.19866	-0.55826	-0.6165	0.890677	0.731631	0.084133	0.344095	1.30234	1.48102	-0.14043	0.151854	245053_at	7.45685	8.33691	7.5941	7.52841	6.96538	7.20242	6.78383	6.89959	7.12615	7.00621	6.92409	7.08487	6.69052	6.83478	6.96902	6.80771
3	245054_at	---	AT2G26460	---	8.42323	8.47618	8.35245	8.14498	3	12	3.9e-05	0.873969	-1.40574	0.022304	0.509472	0.33121	0.123735	-0.20748	0.052956	-0.07078	-0.27825	5.14429	1.79809	3.2903	0.596476	0.870702	4.40762	0.260431	2.88894	245054_at	8.42418	8.52033	8.43413	8.49157	8.42294	8.35369	8.0704	8.11257	8.37536	8.37305	8.50453	8.47452	8.36452	8.26864	8.24947	8.14746
3	245055_at	---	AT2G26470	---	7.69498	7.70532	7.72057	7.52286	3	12	0.0031	0.479124	-1.49032	0.643703	0.367488	0.182462	-0.01525	-0.19771	0.010343	0.02559	-0.17212	2.74904	0.128226	3.00728	0.083692	0.232313	2.57098	0.208052	2.13339	245055_at	7.63024	7.73473	7.72905	7.7255	7.7342	7.76562	7.4114	7.4525	7.69949	7.71547	7.68058	7.68617	7.66602	7.71644	7.57617	7.65137
3	245056_at	UGT76D1 (UDP-GLUCOSYL TRANSFERASE 76D1); UDP-glycosyltransferase/ quercetin 7-O-glucosyltransferase/ transferase, transferring glycosyl groups	AT2G26480	UGT76D1	6.75315	6.77741	6.80868	6.86794	3	12	0.0292	-0.49155	1.33329	0.138798	-0.98053	-0.09053	-0.03127	0.05926	0.024259	0.055531	0.11479	1.68087	0.424177	0.969033	0.309922	0.889702	2.25476	-0.035	0.317574	245056_at	6.67117	6.7207	6.74308	6.841	6.81356	6.8196	6.91637	6.8441	6.8125	6.80824	6.7484	6.77717	6.76545	6.83612	6.82866	6.88263
3	245057_at	---	AT2G26490	---	6.8544	6.82096	6.77579	6.65689	3	12	0.2621	0.509132	-1.39163	-0.01414	0.896638	0.164063	0.045166	-0.1189	-0.03345	-0.07861	-0.19751	0.904844	0.182151	0.594458	0.129519	0.352576	1.15455	0.085449	0.256237	245057_at	6.83798	7.16921	6.90119	6.95463	6.78143	6.70002	6.68049	6.63335	6.74343	6.66699	6.64675	6.78125	6.8964	6.72532	6.72674	6.587
3	245058_at	---	AT2G39790	---	6.66182	6.68137	6.68022	6.65112	3	12	0.8168	0.865754	-1.19003	0.787323	-0.46304	0.030251	0.001154	-0.0291	0.019553	0.018399	-0.0107	0.363522	0.010632	0.346494	0.21499	0.200244	0.108417	0.048651	0.42667	245058_at	6.66815	6.74352	6.65447	6.67409	6.73375	6.6772	6.64684	6.69274	6.67791	6.55771	6.75728	6.63965	6.66886	6.64107	6.64453	6.62038
3	245059_at	RHC2A; protein binding / zinc ion binding	AT2G39720	RHC2A	8.12196	8.18368	8.18956	8.05833	3	12	0.0479	0.736461	-1.30153	0.832081	-0.26702	0.125355	-0.00588	-0.13124	0.061723	0.067605	-0.06363	1.72555	0.045382	1.82806	0.685682	0.772195	0.713442	0.19296	1.91898	245059_at	8.15918	8.08842	8.1408	8.15883	8.20117	8.12216	8.10733	8.00968	8.03356	8.20668	8.18652	8.24858	8.30415	8.13077	8.03595	8.08034
3	245060_at	CYT1 (CYTOKINESIS DEFECTIVE 1); mannose-1-phosphate guanylyltransferase/ nucleotidyltransferase	AT2G39770	CYT1	10.0199	10.1691	10.0587	10.6602	3	12	0.0004	-0.1958	1.46534	-0.56923	-0.70031	-0.49108	0.110396	0.601474	0.149148	0.038752	0.640225	2.97961	0.451308	3.6937	0.663692	0.130332	3.93122	-0.45233	1.79056	245060_at	10.045	9.9771	10.2974	10.1642	10.2434	10.0928	11.0044	10.6413	10.1174	9.94016	9.98455	10.2301	9.88299	10.0155	10.4672	10.5277
3	245061_at	RCA (RUBISCO ACTIVASE); ADP binding / ATP binding / enzyme regulator/ ribulose-1,5-bisphosphate carboxylase/oxygenase activator	AT2G39730	RCA	10.373	10.0623	10.2116	10.7326	3	12	0.0136	-0.98137	1.34648	-0.46296	0.097848	-0.67032	-0.14928	0.52104	-0.31077	-0.16149	0.359553	2.62542	0.38757	1.94131	0.997187	0.427581	1.20741	-0.83181	2.25094	245061_at	10.3881	10.176	10.1674	10.1294	10.3086	10.1603	11.2022	10.9174	10.3581	10.57	9.72514	10.2271	10.2388	10.1385	10.3301	10.4807
3	245062_at	BPM3; protein binding	AT2G39760	BPM3	8.8408	8.88157	8.8313	8.75661	3	12	0.2081	1.03669	-1.36223	0.071584	0.253953	0.124956	0.050271	-0.07468	0.040771	-0.0095	-0.08418	1.35704	0.416739	0.691555	0.321622	0.06198	0.808696	0.115456	0.776831	245062_at	8.7682	8.94629	8.85005	8.94478	8.79226	8.95952	8.74964	8.67898	8.77655	8.87216	8.86843	8.86302	8.87012	8.7033	8.77193	8.82591
3	245063_at	---	AT2G39795	---	9.35775	9.43521	9.3736	9.2854	3	12	0.3707	1.17279	-1.26002	0.172279	-0.08506	0.149814	0.061612	-0.0882	0.077459	0.015847	-0.07235	1.0431	0.333751	0.523083	0.443594	0.071142	0.407218	0.165661	0.75521	245063_at	9.37722	9.37464	9.25977	9.53391	9.30602	9.3006	9.26554	9.22896	9.38255	9.29661	9.65572	9.29146	9.34979	9.538	9.31312	9.33398
3	245064_at	---	AT2G39725	---	7.7019	7.78675	7.8825	7.86832	3	12	0.0134	-0.27706	0.700565	0.870552	-1.29406	-0.08157	-0.09575	-0.01418	0.08485	0.180597	0.166415	0.878033	1.08392	0.105837	0.924785	2.41778	2.19279	0.099032	0.719029	245064_at	7.66841	7.6353	7.80265	7.73562	7.8046	7.99538	7.86088	7.84455	7.69221	7.8117	7.81232	7.79643	7.7745	7.95552	7.84499	7.92285
3	245065_at	---	AT2G39750	---	8.93868	8.98089	8.89899	8.97028	3	12	0.4678	0.915034	0.626806	-1.30999	-0.23185	0.010609	0.081898	0.071289	0.042214	-0.03968	0.031605	0.070786	0.794443	0.662865	0.341405	0.316532	0.240753	-0.02907	0.146397	245065_at	8.90749	9.0032	8.9913	9.08594	8.90909	8.94984	9.1123	8.89888	8.90847	8.93555	8.83532	9.01101	8.86834	8.8687	8.94798	8.92196
3	245066_at	TOPP4; protein serine/threonine phosphatase	AT2G39840	TOPP4	8.78125	8.70736	8.72359	8.54006	3	12	0.0115	0.186207	-1.42808	0.342753	0.899124	0.167303	-0.01622	-0.18353	-0.07389	-0.05766	-0.24119	1.73661	0.099164	1.94982	0.599386	0.436903	2.70124	0.109641	0.637887	245066_at	8.8062	8.78471	8.75666	8.55895	8.67525	8.63237	8.60476	8.58816	8.67658	8.85751	8.73508	8.77876	8.72559	8.86115	8.49086	8.47647
3	245067_at	RNS2 (RIBONUCLEASE 2); RNA binding / endoribonuclease/ ribonuclease T2	AT2G39780	RNS2	10.091	10.0716	10.0856	10.1619	3	12	0.2614	-0.76452	1.46908	-0.4198	-0.28476	-0.09031	-0.01394	0.076372	-0.0194	-0.00546	0.070912	1.1199	0.113833	0.898526	0.165054	0.041703	0.815161	-0.09577	0.76743	245067_at	10.046	10.1842	10.0556	10.0671	10.1166	10.0321	10.0875	10.1666	9.96582	10.1682	10.1055	10.0584	10.0636	10.13	10.2395	10.1543
3	245068_at	UGT84B1 (UDP-glucosyl transferase 84B1); UDP-glycosyltransferase/ abscisic acid glucosyltransferase/ indole-3-acetate beta-glucosyltransferase/ quercetin 7-O-glucosyltransferase/ transferase, transferring glycosyl groups	AT2G23260	UGT84B1	6.83521	6.76254	6.76256	6.74221	3	12	0.2239	-0.32036	-0.81794	-0.31981	1.45811	0.02033	-2.22e-05	-0.02035	-0.07267	-0.07264	-0.093	0.182772	0.000169	0.183002	0.889286	0.88893	1.22931	-0.05231	0.373809	245068_at	6.8362	6.7271	6.77672	6.7326	6.7476	6.75462	6.69469	6.70561	6.97008	6.80744	6.79998	6.74086	6.81552	6.73251	6.82262	6.74592
3	245069_at	UGT84B2 (UDP-glucosyl transferase 84B2); UDP-glycosyltransferase/ abscisic acid glucosyltransferase/ transferase, transferring glycosyl groups	AT2G23250	UGT84B2	6.72698	6.72128	6.72652	6.71751	3	12	0.9974	-0.39629	-1.23057	0.7619	0.864959	0.003773	-0.00524	-0.00901	-0.0057	-0.00047	-0.00948	0.025206	0.035368	0.062518	0.038646	0.003038	0.06597	0.003307	0.015458	245069_at	6.65581	6.72292	6.71342	6.68022	6.71147	6.68137	6.68794	6.7168	6.91531	6.6139	6.73349	6.75799	6.75479	6.75843	6.7745	6.69078
3	245070_at	---	AT2G23240	---	6.75897	6.79199	6.72288	6.75255	3	12	0.5413	1.24834	-0.14266	-1.18924	0.083562	0.03944	0.069114	0.029674	0.033026	-0.03609	-0.00641	0.387254	0.794641	0.273497	0.311272	0.346959	0.049697	0.003351	0.01776	245070_at	6.69398	6.76083	6.79998	6.74902	6.83443	6.64826	6.72372	6.76296	6.88086	6.70019	6.76971	6.84925	6.66477	6.74405	6.75684	6.76669
3	245071_at	---	AT2G23230	---	6.72707	6.73417	6.76405	6.71027	3	12	0.7371	0.012597	-1.05147	1.34243	-0.30356	0.023904	-0.02987	-0.05378	0.007102	0.036976	-0.0168	0.199461	0.259417	0.537251	0.052443	0.335832	0.133373	0.06088	0.405393	245071_at	6.69647	6.71751	6.70819	6.7073	6.86142	6.69656	6.69478	6.69895	6.85192	6.6424	6.73438	6.78684	6.75684	6.74139	6.80558	6.64178
3	245072_s_at	CYP81D7; electron carrier/ heme binding / iron ion binding / monooxygenase/ oxygen binding	AT2G23190 /// AT2G23220	CYP81D7	6.61632	6.59852	6.57195	6.59894	3	12	0.7506	0.113963	0.136998	-1.33725	1.08628	-0.00042	0.026567	0.026989	-0.0178	-0.04437	-0.01738	0.003542	0.279932	0.285295	0.174825	0.529349	0.170082	-0.04479	0.346685	245072_s_at	6.58762	6.59846	6.59402	6.67694	6.57022	6.54261	6.55779	6.63894	6.69309	6.58612	6.5641	6.55904	6.61301	6.56197	6.69087	6.50817
3	245073_at	---	AT2G23210	---	6.89877	6.83909	6.86102	6.86659	3	12	0.4595	-1.10662	0.009004	-0.217	1.31462	-0.0275	-0.02193	0.005571	-0.05968	-0.03775	-0.03218	0.334153	0.254154	0.055238	0.899509	0.496519	0.40596	-0.06525	0.642572	245073_at	6.85565	6.85183	6.81747	6.8283	6.83114	6.90359	6.83247	6.80753	6.96529	6.92232	6.8805	6.83008	6.84526	6.86408	6.97736	6.84899
3	245074_at	---	AT2G23200	---	7.19906	7.17019	7.32193	7.50644	3	12	0.0009	-0.84511	1.35403	0.147335	-0.65626	-0.33625	-0.15174	0.184504	-0.02888	0.122869	0.307373	3.6262	1.41884	1.82057	0.176864	1.07717	3.3023	-0.21338	1.40841	245074_at	7.26838	7.16664	7.17063	7.10174	7.32892	7.26554	7.37758	7.49263	7.22852	7.13272	7.1503	7.25808	7.48091	7.21236	7.5055	7.65004
3	245075_at	CYP96A1; electron carrier/ heme binding / iron ion binding / monooxygenase/ oxygen binding	AT2G23180	CYP96A1	6.85507	6.9978	7.32453	7.53476	3	12	1.6e-05	-0.58425	1.15633	0.474858	-1.04693	-0.53695	-0.32673	0.210227	0.142733	0.46946	0.679687	4.37614	2.60296	1.51436	0.913262	3.84546	5.38079	-0.06749	0.230399	245075_at	6.75737	6.84038	7.11621	7.06046	7.40598	7.4399	7.47399	7.38263	6.79847	7.02406	6.8695	6.94505	7.16637	7.28587	7.6092	7.67321
3	245076_at	GH3.3; indole-3-acetic acid amido synthetase	AT2G23170	GH3.3	8.58989	8.8817	8.50395	8.27029	3	12	0.0049	1.26769	-1.1526	-0.22764	0.112545	0.611417	0.377752	-0.23366	0.291815	-0.08594	-0.3196	3.2276	1.83756	0.9872	1.32073	0.276953	1.48581	0.525479	1.79994	245076_at	8.67809	8.61328	8.96919	8.85174	8.8497	8.44229	8.01847	8.61612	8.4929	8.57528	8.85653	8.84934	8.29741	8.4264	8.35183	8.09473
3	245077_at	---	AT2G23160	---	6.70894	6.74616	6.69982	6.77739	3	12	0.1106	0.366494	1.24123	-0.93162	-0.6761	-0.03123	0.046342	0.07757	0.03722	-0.00912	0.068448	0.457338	0.760477	1.49182	0.572112	0.107529	1.26844	-0.04035	0.408268	245077_at	6.72452	6.71413	6.69691	6.69522	6.70881	6.67836	6.83567	6.74183	6.7025	6.6946	6.83789	6.75462	6.72985	6.68226	6.81037	6.72168
3	245078_at	---	AT2G23340	---	8.35352	8.57788	8.77339	9.014	3	12	9.4e-07	-0.36202	1.18865	0.333138	-1.15977	-0.43612	-0.19551	0.240612	0.224365	0.419877	0.660489	5.01059	2.16801	2.76623	2.55296	4.84781	6.90715	-0.01625	0.069986	245078_at	8.37065	8.28054	8.52584	8.65039	8.75808	8.7745	8.97399	8.92782	8.44522	8.31765	8.45881	8.67649	8.88308	8.67791	9.05966	9.09455
3	245079_at	---	---	---	6.88707	6.89688	6.9047	6.93939	3	12	0.5465	-0.44498	1.42273	-0.10168	-0.87607	-0.0425	-0.00781	0.03469	0.00981	0.017623	0.052313	0.55745	0.076902	0.430629	0.098464	0.190239	0.729594	-0.02488	0.189869	245079_at	6.93954	6.82591	6.86781	6.97585	6.90616	6.97044	6.94682	6.96644	6.85653	6.92631	6.87234	6.87154	6.89808	6.8441	6.98011	6.86417
3	245080_at	---	AT2G23300	---	7.15607	7.23908	7.21851	7.24356	3	12	0.0876	0.614361	0.725538	0.104159	-1.44406	-0.00448	0.020574	0.025058	0.083008	0.062433	0.087491	0.04667	0.252168	0.319826	1.49175	1.02887	1.59587	0.05795	0.593409	245080_at	7.15199	7.1551	7.29324	7.21129	7.19505	7.19078	7.14142	7.29359	7.19185	7.12535	7.1812	7.2706	7.26225	7.22594	7.25675	7.28249
3	245081_at	---	---	---	6.60971	6.69702	6.72814	6.67603	3	12	0.0414	0.384861	-0.03386	1.00542	-1.35642	0.020996	-0.03112	-0.05211	0.087314	0.11843	0.066317	0.238809	0.384952	0.744203	1.46217	2.14458	1.02111	0.139426	1.70784	245081_at	6.60085	6.64577	6.67862	6.7595	6.68572	6.70481	6.68484	6.61213	6.54954	6.64267	6.65554	6.69442	6.82955	6.69247	6.72026	6.68688
3	245082_at	---	AT2G23270	---	6.92485	6.94209	6.88896	6.8412	3	12	0.3896	0.960113	-1.30225	-0.23129	0.57343	0.100897	0.053134	-0.04776	0.017245	-0.03589	-0.08365	0.919776	0.402567	0.352711	0.10798	0.249512	0.719444	0.065008	0.336481	245082_at	6.84277	6.88956	6.95206	6.8275	6.91992	6.79439	6.75275	6.87802	7.07946	6.88761	6.93803	7.05078	6.89213	6.9494	6.91673	6.81729
3	245083_at	ATRER1C1	AT2G23310	ATRER1C1	8.42713	8.52186	8.51771	8.58321	3	12	0.4305	0.145933	1.10007	0.081381	-1.32738	-0.06135	0.00415	0.065496	0.094727	0.090576	0.156072	0.288331	0.015684	0.312151	0.49421	0.466896	0.945211	0.02923	0.083594	245083_at	8.40572	8.55886	8.41566	8.77415	8.35867	8.60716	8.68244	8.53844	8.40234	8.34162	8.56525	8.33239	8.54492	8.5601	8.47568	8.63627
3	245084_at	AtMYB70 (myb domain protein 70); DNA binding / transcription factor	AT2G23290	AtMYB70	7.66963	7.72443	7.83332	7.65292	3	12	0.4987	0.053484	-0.8246	1.39051	-0.61939	0.071511	-0.10889	-0.1804	0.054798	0.163685	-0.01671	0.236397	0.393905	0.751695	0.173357	0.662223	0.04744	0.235196	0.676055	245084_at	7.5388	7.606	7.88343	7.56729	7.77859	7.68519	7.52903	7.66841	7.96644	7.56729	7.62163	7.82537	8.17978	7.68972	7.7413	7.67294
3	245085_at	PAB4 (POLY(A) BINDING PROTEIN 4); RNA binding / translation initiation factor	AT2G23350	PAB4	10.5259	10.9092	10.6858	10.5847	3	12	0.0016	1.38028	-0.54364	0.055653	-0.89229	0.324552	0.223455	-0.1011	0.383367	0.159912	0.058816	2.92722	1.88142	0.671757	3.50115	1.22519	0.338306	0.484464	3.10648	245085_at	10.5838	10.6289	10.9047	10.7703	10.6558	10.6707	10.7933	10.4686	10.4734	10.4174	11.0755	10.8864	10.7152	10.7013	10.5049	10.5719
3	245086_at	---	AT2G39820	---	6.73158	6.75404	6.75477	6.70488	3	12	0.5084	0.752159	-1.33429	0.783244	-0.20111	0.049161	-0.00073	-0.04989	0.022461	0.023193	-0.0267	0.684361	0.0068	0.697669	0.25692	0.26697	0.316495	0.072354	0.720893	245086_at	6.70357	6.75098	6.6899	6.69442	6.76243	6.69922	6.72017	6.63201	6.77912	6.69265	6.83549	6.79634	6.77379	6.78365	6.73207	6.73526
3	245087_at	DAR2 (DA1-RELATED PROTEIN 2); zinc ion binding	AT2G39830	DAR2	7.80751	7.92425	7.95383	7.95401	3	12	0.1716	0.205919	0.633046	0.630498	-1.46946	-0.02976	-0.02959	0.000178	0.116744	0.146329	0.146507	0.168291	0.167143	0.00086	0.914322	1.22982	1.23177	0.116566	0.580692	245087_at	7.84002	7.75959	7.95108	7.85574	7.86213	7.9707	7.82422	8.1424	7.78054	7.84988	7.97656	7.91362	8.03507	7.94744	7.79341	8.05602
3	245088_at	---	AT2G39850	---	6.801	6.79406	6.77211	6.7288	3	12	0.3299	0.616483	-1.38845	-0.05797	0.829934	0.065252	0.02195	-0.0433	-0.00695	-0.0289	-0.0722	0.864563	0.220921	0.507853	0.061504	0.306859	0.987495	0.036355	0.26646	245088_at	6.78569	6.71564	6.78968	6.8014	6.80939	6.71413	6.74973	6.6978	6.93644	6.76625	6.75488	6.83026	6.79767	6.76722	6.77433	6.69336
3	245089_at	---	AT2G45290	---	7.43581	7.71118	7.62041	7.6642	3	12	0.0236	0.856667	0.466946	0.103735	-1.42735	0.046986	0.090776	0.04379	0.275368	0.184593	0.228382	0.246416	0.556554	0.226708	2.31828	1.40577	1.84408	0.231578	1.20274	245089_at	7.52814	7.34162	7.67436	7.67347	7.50941	7.61186	7.46786	7.62465	7.45854	7.41495	7.7888	7.7081	7.77113	7.58922	7.67791	7.88636
3	245090_at	---	AT2G40900	---	6.79659	6.77817	6.76396	6.85429	3	12	0.1444	-0.50625	1.41245	-0.86425	-0.04195	-0.07613	0.014205	0.090332	-0.01842	-0.03263	0.057706	1.16279	0.145318	1.45283	0.195697	0.389002	0.808173	-0.10875	1.17828	245090_at	6.82919	6.82493	6.83913	6.73056	6.68777	6.7832	6.84162	6.82324	6.78409	6.74814	6.82812	6.71484	6.78764	6.79723	6.93945	6.81285
3	245091_at	---	AT2G40910	---	6.79492	6.75846	6.70852	6.73968	3	12	0.1291	0.223145	-0.29655	-1.15903	1.23244	0.018777	0.049938	0.031161	-0.03647	-0.0864	-0.05524	0.231019	0.78526	0.428148	0.522518	1.60621	0.896471	-0.06763	0.74197	245091_at	6.74023	6.81738	6.75035	6.80407	6.73739	6.63006	6.76181	6.72292	6.8117	6.81037	6.70836	6.77104	6.76713	6.69949	6.79661	6.67738
3	245092_at	BZIP17; DNA binding / transcription activator/ transcription factor	AT2G40950	BZIP17	8.44862	8.44252	8.50925	8.46027	3	12	0.6383	-0.74746	-0.1615	1.45501	-0.54604	-0.01776	-0.06674	-0.04898	-0.0061	0.060636	0.011652	0.120644	0.588467	0.397411	0.038435	0.520303	0.076129	0.04288	0.222309	245092_at	8.53187	8.33514	8.4367	8.2777	8.46085	8.55202	8.44327	8.41832	8.45881	8.46866	8.47656	8.5791	8.50027	8.52388	8.47958	8.49991
3	245093_at	---	AT2G40815 /// AT2G40820	---	8.16757	8.22821	8.17813	8.12806	3	12	0.2133	1.27872	-1.15058	0.064071	-0.19221	0.100142	0.050071	-0.05007	0.060636	0.010565	-0.03951	1.36558	0.552448	0.552448	0.707792	0.088599	0.409112	0.110707	0.989347	245093_at	8.16433	8.16184	8.16095	8.35121	8.10867	8.21431	8.20028	8.11319	8.18714	8.15696	8.26802	8.13264	8.16291	8.22665	8.11257	8.0862
3	245094_at	DPE2 (DISPROPORTIONATING ENZYME 2); 4-alpha-glucanotransferase/ heteroglycan binding	AT2G40840	DPE2	9.58956	9.54281	9.68663	10.0922	3	12	0.0001	-0.73934	1.45637	-0.16451	-0.55252	-0.54936	-0.14382	0.40554	-0.04674	0.097079	0.502619	4.62185	0.968046	3.43876	0.23477	0.579566	4.25734	-0.45228	2.64936	245094_at	9.5451	9.56587	9.52992	9.72585	9.72914	9.66664	10.2427	10.005	9.58674	9.66051	9.42054	9.49494	9.85227	9.49849	9.99574	10.1253
3	245095_at	---	AT2G40860	---	6.84954	6.79632	6.79894	6.73797	3	12	0.0535	0.013745	-1.26539	0.071157	1.18048	0.05835	-0.00262	-0.06097	-0.05322	-0.0506	-0.11157	0.916457	0.026152	0.970903	0.812221	0.760283	2.10857	0.007746	0.056408	245095_at	6.79545	6.89569	6.79119	6.82404	6.75595	6.73793	6.69487	6.78746	6.8695	6.83754	6.81632	6.75373	6.83771	6.86417	6.78533	6.68422
3	245096_at	ATCYSA (CYSTATIN A); cysteine-type endopeptidase inhibitor	AT2G40880	ATCYSA	8.77528	8.29361	8.5267	8.62083	3	12	0.0038	-1.29186	0.330897	-0.13591	1.09687	-0.32722	-0.23309	0.094127	-0.48167	-0.24858	-0.15445	2.1178	1.38001	0.42556	3.2972	1.49962	0.804844	-0.57579	2.74033	245096_at	8.76811	8.66371	8.32235	8.42827	8.61088	8.61594	8.6139	8.79075	8.68857	8.98073	8.05975	8.36408	8.32085	8.55913	8.6076	8.47106
3	245097_at	---	AT2G40935	---	8.31814	8.08891	8.19278	8.16595	3	12	0.0037	-1.0765	-0.26768	0.01404	1.33015	-0.07704	-0.10387	-0.02683	-0.22923	-0.12536	-0.15219	0.86916	1.28632	0.231269	3.33817	1.63932	2.08878	-0.20239	1.93651	245097_at	8.31525	8.32244	8.08825	8.09686	8.18244	8.16752	8.03995	8.21706	8.25382	8.38104	8.09091	8.07963	8.13716	8.284	8.2864	8.12038
3	245098_at	ERS1 (ETHYLENE RESPONSE SENSOR 1); ethylene binding / protein histidine kinase/ receptor	AT2G40940	ERS1	8.23622	8.10451	8.16095	8.06188	3	12	0.0125	-0.48245	-1.0479	0.266097	1.26425	0.042636	-0.05644	-0.09908	-0.1317	-0.07526	-0.17434	0.438847	0.628026	1.31164	1.88693	0.914741	2.64259	-0.03263	0.208343	245098_at	8.28746	8.21316	8.07919	8.10192	8.10556	8.17738	7.96822	8.14879	8.19167	8.25258	8.03862	8.19833	8.2484	8.11248	8.05735	8.07315
3	245099_at	RHC1A; protein binding / zinc ion binding	AT2G40830	RHC1A	8.5445	8.51503	8.53951	8.57943	3	12	0.7981	-1.11472	1.31161	-0.19251	-0.00439	-0.06441	-0.02448	0.039928	-0.02947	-0.00499	0.034934	0.471037	0.148064	0.261424	0.183042	0.027054	0.223116	-0.0694	0.335597	245099_at	8.7033	8.42028	8.56188	8.63113	8.55859	8.46671	8.58736	8.57839	8.5451	8.50932	8.33416	8.53294	8.55282	8.5799	8.54572	8.60627
3	245100_at	UBP5 (UBIQUITIN-SPECIFIC PROTEASE 5); ubiquitin-specific protease	AT2G40930	UBP5	9.17955	8.97108	9.06563	8.83538	3	12	0.0024	-0.28681	-1.21722	0.361455	1.14257	0.135698	-0.09455	-0.23025	-0.20847	-0.11392	-0.34417	1.12254	0.698883	2.19976	1.94797	0.892098	3.4632	0.021773	0.081473	245100_at	9.15004	9.19904	9.06667	8.74219	8.96316	9.1416	8.74609	8.80398	9.11523	9.25391	9.05353	9.02193	9.10156	9.0562	8.91744	8.87402
3	245101_at	CYP98A3 (cytochrome P450, family 98, subfamily A, polypeptide 3); monooxygenase/ p-coumarate 3-hydroxylase	AT2G40890	CYP98A3	8.84832	8.97519	8.95219	9.30451	3	12	0.0008	-0.22717	1.44025	-0.34359	-0.8695	-0.32932	0.022994	0.352317	0.126864	0.103871	0.456188	2.72662	0.104235	2.9416	0.816493	0.629059	3.86028	-0.22545	1.1022	245101_at	8.70215	8.85396	9.00071	8.85964	9.04421	8.95623	9.193	9.35547	8.80886	9.02832	8.98873	9.05167	9.07244	8.73588	9.29244	9.37713
3	245102_at	---	---	---	6.58683	6.58183	6.55702	6.5293	3	12	0.4379	0.685032	-1.3045	-0.25468	0.874151	0.052535	0.024814	-0.02772	-0.00499	-0.02981	-0.05753	0.719789	0.280068	0.320332	0.047069	0.35014	0.810577	0.022727	0.168231	245102_at	6.56374	6.62589	6.51341	6.57502	6.57227	6.51261	6.58026	6.5166	6.60627	6.5514	6.70064	6.53826	6.61204	6.53116	6.52752	6.49281
3	245103_at	---	AT2G41590	---	6.5716	6.6272	6.67188	6.60256	3	12	0.0288	0.209941	-0.37192	1.26515	-1.10317	0.024636	-0.04468	-0.06931	0.055597	0.100275	0.030961	0.384968	0.825997	1.46729	1.10085	2.3251	0.513432	0.124911	1.99338	245103_at	6.58931	6.61657	6.62811	6.62109	6.69505	6.69531	6.59703	6.67134	6.51083	6.56969	6.64604	6.61355	6.63699	6.66016	6.52424	6.61763
3	245104_at	---	AT2G41600	---	9.25075	9.20348	9.24483	9.09233	3	12	0.2173	0.076706	-1.43716	0.639873	0.720584	0.111151	-0.04135	-0.1525	-0.04727	-0.00593	-0.15843	0.729309	0.213465	1.10447	0.250034	0.026095	1.16108	0.105225	0.435596	245104_at	9.26207	9.18821	9.13796	9.32049	9.16033	9.25746	9.09553	8.99929	9.30043	9.25231	9.35707	8.9984	9.27575	9.28578	8.99893	9.27557
3	245105_at	---	AT2G41610	---	6.84872	6.89287	6.84894	6.8542	3	12	0.4581	1.48932	-0.32812	-0.57539	-0.58582	0.038663	0.043923	0.00526	0.044145	0.000222	0.005482	0.619832	0.731655	0.06087	0.736487	0.002415	0.063605	0.038885	0.401728	245105_at	6.8117	6.86239	6.83851	6.84792	6.83469	6.83887	6.86994	6.82786	6.83603	6.88477	6.97843	6.9066	6.82129	6.90092	6.8995	6.81951
3	245106_at	---	AT2G41650	---	11.3362	11.2187	11.2896	11.1972	3	12	0.4124	-0.65131	-0.98562	0.45474	1.18219	0.02144	-0.07093	-0.09237	-0.11759	-0.04665	-0.13903	0.08933	0.354706	0.493829	0.673717	0.214359	0.838595	-0.02521	0.07319	245106_at	11.2784	11.4237	11.2397	11.3981	11.2951	11.407	11.0858	11.1753	11.359	11.2839	10.9973	11.2395	11.0701	11.3862	11.2365	11.2914
3	245107_at	AT-HSFB3; DNA binding / transcription factor	AT2G41690	AT-HSFB3	6.63918	6.65004	6.62402	6.64014	3	12	0.936	1.08911	0.166959	-1.33412	0.078052	0.009899	0.026012	0.016113	0.010853	-0.01516	0.000954	0.089746	0.269439	0.154143	0.099231	0.143849	0.007971	-0.00526	0.031883	245107_at	6.62136	6.55487	6.65563	6.56632	6.61816	6.63086	6.62775	6.59197	6.75222	6.62828	6.73846	6.63974	6.62553	6.62154	6.68865	6.65217
3	245108_at	CKX1 (CYTOKININ OXIDASE/DEHYDROGENASE 1); cytokinin dehydrogenase	AT2G41510	CKX1	6.59881	6.66313	6.63843	6.75388	3	12	0.0622	-0.00658	1.37298	-0.38209	-0.98432	-0.09075	0.024703	0.115456	0.06432	0.039617	0.155074	0.97293	0.191625	1.33356	0.620285	0.336489	1.94188	-0.05114	0.301009	245108_at	6.65403	6.55611	6.72257	6.73393	6.63184	6.70845	6.80158	6.68617	6.52086	6.66424	6.6851	6.51092	6.64471	6.56871	6.74734	6.78045
3	245109_at	---	AT2G41520	---	8.17072	8.17154	8.21116	8.05154	3	12	0.0663	0.293829	-1.44297	0.867193	0.281944	0.120006	-0.03962	-0.15962	0.000821	0.040439	-0.11919	1.29313	0.311817	1.86285	0.005066	0.319713	1.28161	0.160445	1.20169	245109_at	8.1638	8.22603	8.19487	8.09757	8.36879	8.14133	8.05034	8.06197	8.03498	8.25808	8.22292	8.17081	8.19558	8.13894	8.03391	8.05992
3	245110_at	---	AT2G41550	---	9.28482	9.26966	9.19784	9.05358	3	12	0.0792	0.64543	-1.39995	-0.0344	0.788917	0.216087	0.071822	-0.14426	-0.01516	-0.08698	-0.23125	1.52235	0.367045	0.898122	0.062552	0.466471	1.66015	0.129106	0.496006	245110_at	9.33549	9.29901	9.26394	9.26607	9.13938	9.35627	8.88548	9.01998	9.12624	9.37855	9.14187	9.40678	9.26989	9.02584	9.14276	9.1661
3	245111_at	---	---	---	6.6272	6.62522	6.60776	6.59759	3	12	0.8068	0.757536	-1.18406	-0.4698	0.896333	0.027632	0.017467	-0.01017	-0.00198	-0.01944	-0.02961	0.348282	0.201142	0.108988	0.019429	0.228044	0.379317	0.00819	0.059341	245111_at	6.55584	6.64657	6.65279	6.6305	6.62873	6.59561	6.57972	6.64542	6.72905	6.57733	6.6258	6.5918	6.62695	6.57972	6.63166	6.53356
3	245112_at	GPDHC1; NAD or NADH binding / glycerol-3-phosphate dehydrogenase (NAD+)	AT2G41540	GPDHC1	9.15665	9.27526	9.11816	9.29803	3	12	0.1851	0.717942	0.976492	-1.0657	-0.62873	-0.02277	0.157093	0.179865	0.118608	-0.03849	0.14138	0.093773	0.964499	1.15213	0.66757	0.168446	0.83979	-0.06126	0.193026	245112_at	9.0902	9.23278	9.24751	9.3315	9.19123	9.24023	9.50657	9.10742	9.18022	9.1234	9.1218	9.40021	9.12607	8.91513	9.30522	9.2729
3	245113_at	MIZ1 (mizu-kussei 1)	AT2G41660	MIZ1	6.94072	6.911	6.98127	7.01032	3	12	0.0883	-1.13768	1.13007	0.466726	-0.45912	-0.09932	-0.07027	0.029053	-0.02972	0.04055	0.069602	1.6845	1.07565	0.345734	0.35552	0.525346	1.06229	-0.05877	0.542122	245113_at	6.94149	6.88459	6.88707	6.89862	7.00213	6.99583	7.06543	7.01181	7.05575	6.88104	6.92072	6.93759	6.97443	6.95268	6.92836	7.03569
3	245114_at	TFIIB (TRANSCRIPTION FACTOR II B); RNA polymerase II transcription factor/ protein binding / transcription regulator/ translation initiation factor/ zinc ion binding	AT2G41630	TFIIB	9.25235	9.2498	9.26427	9.10367	3	12	0.1021	0.42378	-1.49485	0.613777	0.457292	0.146129	-0.01447	-0.1606	-0.00255	0.011919	-0.14868	1.30153	0.079486	1.47098	0.013112	0.064554	1.33119	0.158048	0.915709	245114_at	9.38193	9.22345	9.08798	9.36665	9.23597	9.16823	9.01545	9.13556	9.27628	9.12775	9.31996	9.22461	9.33052	9.32235	9.11452	9.14915
3	245115_at	SFGH (S-FORMYLGLUTATHIONE HYDROLASE); S-formylglutathione hydrolase/ hydrolase, acting on ester bonds	AT2G41530	SFGH	10.1213	9.93271	10.2479	10.6653	3	12	7.9e-07	-0.99509	1.36343	0.019542	-0.38788	-0.7326	-0.31516	0.417436	-0.18861	0.126554	0.54399	7.00049	3.38916	4.47118	1.87029	1.11907	5.61439	-0.60605	4.57975	245115_at	10.2994	9.98704	9.88956	9.90252	10.2026	10.207	10.5137	10.7578	10.1399	10.0589	9.95171	9.98704	10.3116	10.2702	10.6822	10.7076
3	245116_at	---	AT2G41620	---	8.9771	8.91413	8.89937	8.6337	3	12	0.0001	0.381864	-1.46268	0.284783	0.796028	0.280429	0.014759	-0.26567	-0.06297	-0.07773	-0.34339	3.86193	0.109373	3.65776	0.618133	0.813375	4.67609	0.202703	1.80148	245116_at	8.91868	9.06996	8.84633	8.83434	8.83434	8.96307	8.59171	8.60787	8.92409	8.99565	9.05833	8.91752	8.92871	8.87136	8.68874	8.64648
3	245117_at	ACA4 (AUTO-INHIBITED CA(2+)-ATPASE, ISOFORM 4); calcium-transporting ATPase/ calmodulin binding	AT2G41560	ACA4	8.17552	8.10549	8.11206	7.97965	3	12	0.055	0.150134	-1.38436	0.230242	1.00399	0.125843	-0.00657	-0.13241	-0.07002	-0.06345	-0.19587	1.15554	0.036692	1.2351	0.537729	0.474288	2.03423	0.062389	0.302108	245117_at	8.14853	8.19176	8.0744	8.04492	8.03542	8.17924	8.03089	8.08327	8.14542	8.21635	8.22994	8.07271	8.1155	8.11807	8.03533	7.76909
3	245118_at	NTRC (NADPH-DEPENDENT THIOREDOXIN REDUCTASE C); thioredoxin-disulfide reductase	AT2G41680	NTRC	9.05709	9.03194	9.01314	9.09914	3	12	0.6314	-0.49441	1.31256	-0.99986	0.181712	-0.06721	0.018799	0.086004	-0.02515	-0.04395	0.042059	0.462716	0.103571	0.634666	0.143171	0.274026	0.259993	-0.11115	0.56499	245118_at	8.95934	9.05344	9.01589	8.947	9.04847	9.00204	9.31143	9.11328	9.0957	9.11985	9.09464	9.07022	8.96644	9.0356	8.91832	9.05353
3	245119_at	---	AT2G41640	---	6.58094	6.60272	6.5767	6.50921	3	12	0.0174	0.87372	-1.43918	0.230302	0.335159	0.093506	0.026012	-0.06749	0.021773	-0.00424	-0.07173	2.49201	0.48449	1.67195	0.3874	0.060127	1.80564	0.089267	1.5349	245119_at	6.56969	6.56321	6.58141	6.5934	6.54989	6.56863	6.4794	6.52477	6.66113	6.52974	6.60369	6.63237	6.59233	6.59597	6.48429	6.54838
3	245120_at	HOS1; ubiquitin-protein ligase	AT2G39810	HOS1	8.62988	8.60236	8.61546	8.32295	3	12	0.0005	0.406374	-1.4956	0.495513	0.593716	0.279408	-0.01309	-0.2925	-0.02752	-0.01443	-0.30693	3.32427	0.082148	3.48794	0.188146	0.091251	3.66484	0.264981	2.10429	245120_at	8.59482	8.63397	8.67046	8.54315	8.41628	8.6709	8.3054	8.288	8.66504	8.62571	8.63175	8.5641	8.64515	8.72949	8.27637	8.42205
3	245121_at	---	AT2G47610	---	12.3467	12.483	12.3393	12.3382	3	12	0.0376	1.49789	-0.54436	-0.52871	-0.42482	0.144842	0.143732	-0.00111	0.136364	-0.00737	-0.00848	1.83075	1.81318	0.00746	1.69676	0.051914	0.06022	0.137473	1.09458	245121_at	12.3913	12.3306	12.3958	12.5403	12.353	12.2598	12.3954	12.2536	12.3397	12.3251	12.6097	12.3864	12.331	12.4135	12.3407	12.3631
3	245122_at	---	AT2G47420	---	8.63354	8.53886	8.47761	8.32722	3	12	0.0041	0.346617	-1.29988	-0.12993	1.08319	0.211648	0.061257	-0.15039	-0.09468	-0.15594	-0.30633	2.12594	0.430548	1.3812	0.753343	1.4475	3.24923	0.055708	0.250857	245122_at	8.79519	8.56294	8.5593	8.42276	8.41175	8.40545	8.31241	8.3813	8.64133	8.53471	8.6693	8.50408	8.4968	8.59641	8.3481	8.26704
3	245123_at	CAO (CHAOS); chromatin binding	AT2G47450	CAO	9.69789	9.33809	9.52399	9.50162	3	12	0.0403	-1.20453	-0.0936	0.058389	1.23974	-0.16353	-0.1859	-0.02237	-0.3598	-0.17389	-0.19627	0.816932	0.966778	0.076797	2.24764	0.885559	1.03824	-0.33742	1.34048	245123_at	9.6511	9.56161	9.49503	9.22425	9.25391	9.64187	9.56676	9.58967	9.94283	9.63601	9.24973	9.38335	9.52148	9.67871	9.36044	9.48961
3	245124_at	U1A (SPLICEOSOMAL PROTEIN U1A); RNA binding / nucleic acid binding / nucleotide binding	AT2G47580	U1A	10.2728	10.3349	10.2406	10.0925	3	12	0.0073	0.968941	-1.38733	0.052757	0.365632	0.242365	0.094238	-0.14813	0.062056	-0.03218	-0.18031	2.94993	0.90613	1.63327	0.526356	0.234556	2.08808	0.210183	1.64022	245124_at	10.3636	10.2731	10.3262	10.4066	10.2163	10.1	10.008	10.1381	10.2667	10.1879	10.329	10.2777	10.2992	10.3471	10.1783	10.0456
3	245125_at	CKI1 (CYTOKININ-INDEPENDENT 1); protein histidine kinase/ two-component response regulator	AT2G47430	CKI1	6.75031	6.74203	6.71385	6.70872	3	12	0.486	0.648038	-0.97449	-0.72479	1.05124	0.033314	0.028187	-0.00513	-0.00828	-0.03647	-0.04159	0.512757	0.415097	0.05932	0.099393	0.575747	0.682658	-0.00315	0.024896	245125_at	6.72852	6.75178	6.75568	6.76199	6.75488	6.70712	6.72337	6.65217	6.83176	6.68919	6.75035	6.70011	6.72523	6.66815	6.76056	6.69878
3	245126_at	MYB12 (MYB DOMAIN PROTEIN 12); DNA binding / transcription activator/ transcription factor	AT2G47460	MYB12	8.51927	8.59633	8.35716	8.77461	3	12	0.0213	0.19891	1.22729	-1.18063	-0.24557	-0.17829	0.239169	0.417458	0.07706	-0.16211	0.255349	0.852946	1.25412	2.51566	0.294241	0.752976	1.36566	-0.3404	1.26459	245126_at	8.64986	8.47363	8.52397	8.81774	8.48171	8.37038	8.60893	8.8046	8.34712	8.60645	8.34251	8.70108	8.27086	8.30566	8.67427	9.01065
3	245127_at	ATMHX (ARABIDOPSIS THALIANA MAGNESIUM/PROTON EXCHANGER); calcium:sodium antiporter/ cation:cation antiporter	AT2G47600	ATMHX	8.8364	8.81265	8.72612	8.93754	3	12	0.0441	-0.17853	1.25764	-1.17367	0.094563	-0.12489	0.086537	0.211426	-0.02375	-0.11028	0.101141	1.12007	0.692336	2.18928	0.143746	0.951252	0.849006	-0.23517	1.62376	245127_at	8.94567	8.72576	8.75684	8.85218	8.84073	8.74325	9.08256	8.9098	8.75275	8.92143	8.81117	8.83043	8.61195	8.70854	8.86665	8.89116
3	245128_at	---	AT2G45380	---	6.56123	6.55231	6.55813	6.50118	3	12	0.4517	0.321919	-1.48711	0.527633	0.637557	0.051136	-0.00581	-0.05695	-0.00892	-0.00311	-0.06006	0.622353	0.050521	0.715861	0.079713	0.026333	0.767315	0.048029	0.370408	245128_at	6.64773	6.5103	6.62012	6.59269	6.61213	6.59624	6.56543	6.45623	6.50914	6.57777	6.49645	6.5	6.49352	6.53063	6.49458	6.48846
3	245129_at	CRR4 (CHLORORESPIRATORY REDUCTION 4)	AT2G45350	CRR4	6.67514	6.70357	6.68459	6.70936	3	12	0.7344	0.649789	1.01159	-0.53543	-1.12595	-0.00579	0.018976	0.024769	0.028431	0.009455	0.034224	0.060796	0.227573	0.313138	0.37093	0.103161	0.467916	0.003662	0.026241	245129_at	6.69158	6.69283	6.68865	6.75932	6.66602	6.66548	6.6424	6.77805	6.6962	6.61994	6.64027	6.72603	6.71538	6.69149	6.6551	6.7619
3	245130_at	---	AT2G45340	---	8.66426	8.81763	9.46569	9.28857	3	12	2.3e-05	-0.63604	0.604758	1.0714	-1.04011	-0.47095	-0.64806	-0.17711	0.153365	0.801425	0.624312	2.99317	4.15921	0.882416	0.730716	5.04257	4.01205	0.330478	1.2694	245130_at	8.54954	8.66433	8.85405	8.93537	9.36541	9.75195	9.307	9.1337	8.65057	8.79261	8.6574	8.82369	9.38015	9.36523	9.16584	9.54776
3	245131_s_at	emb1067 (embryo defective 1067); tRNA 2'-phosphotransferase/ transferase, transferring phosphorus-containing groups	AT2G45330 /// AT5G23600	emb1067	8.01483	8.05897	7.93266	8.04452	3	12	0.1337	0.818687	0.562792	-1.41833	0.036851	0.014449	0.126309	0.111861	0.044145	-0.08216	0.029696	0.10227	1.45769	1.24493	0.374637	0.830414	0.231873	-0.06772	0.41456	245131_s_at	8.17498	7.96529	8.10582	8.06703	7.88885	7.93359	8.03498	8.05975	7.89	8.02903	7.97168	8.09135	7.95845	7.94975	7.97221	8.11115
3	245132_at	---	AT2G45320	---	8.19181	8.04599	8.12036	8.02328	3	12	0.0173	-0.64533	-0.9421	0.326799	1.26063	0.022705	-0.07437	-0.09708	-0.14582	-0.07144	-0.16852	0.18989	0.828236	1.17515	1.97809	0.785737	2.35737	-0.04874	0.3116	245132_at	8.28391	8.17214	8.03595	8.06987	8.17498	8.0807	7.97869	8.00462	8.034	8.27717	8.06712	8.01101	8.07475	8.15101	8.06845	8.04137
3	245133_at	GAE4 (UDP-D-GLUCURONATE 4-EPIMERASE 4); binding / catalytic/ coenzyme binding / racemase and epimerase, acting on carbohydrates and derivatives	AT2G45310	GAE4	7.71742	7.80677	8.03158	7.7534	3	12	0.0085	-0.14547	-0.52389	1.44831	-0.77895	0.053378	-0.22481	-0.27819	0.089355	0.314165	0.035977	0.286946	1.80708	2.34544	0.545121	2.70274	0.180234	0.367543	2.16144	245133_at	7.61319	7.85405	7.84091	7.85431	8.07466	7.98233	7.76323	7.71476	7.84597	7.55646	7.77619	7.75568	8.1859	7.88343	7.66282	7.87278
3	245134_s_at	---	AT2G45250 /// AT4G38280	---	8.06039	7.61295	8.04723	7.6934	3	12	7.5e-06	-1.02934	-0.68505	0.829037	0.885357	-0.08046	-0.43428	-0.35383	-0.44744	-0.01316	-0.36699	0.682745	4.95775	4.11104	5.08673	0.080308	4.25668	-0.09362	0.530738	245134_s_at	8.11124	7.9731	7.6068	7.65376	7.94096	8.17329	7.71591	7.79945	8.09739	8.05984	7.55904	7.63219	7.94265	8.13201	7.57582	7.68244
3	245135_at	---	---	---	6.72053	6.75814	6.72303	6.74649	3	12	0.668	1.15334	0.516302	-0.76626	-0.90338	0.011652	0.035112	0.02346	0.03762	0.002508	0.025968	0.126208	0.467199	0.283816	0.510007	0.024702	0.321037	0.01416	0.106681	245135_at	6.66912	6.79492	6.77912	6.73464	6.68306	6.67702	6.70135	6.74352	6.77637	6.64169	6.76598	6.75284	6.75852	6.77353	6.79031	6.7508
3	245136_at	---	AT2G45210	---	6.77548	6.68877	6.79898	6.65985	3	12	0.0037	-0.62739	-1.05935	1.0189	0.667832	0.02892	-0.11022	-0.13914	-0.08671	0.023504	-0.11563	0.388255	2.16612	2.84448	1.60623	0.300942	2.29488	0.052424	0.531162	245136_at	6.76731	6.81241	6.663	6.66886	6.77495	6.76412	6.56703	6.71795	6.75115	6.77104	6.69931	6.7239	6.86701	6.78986	6.72124	6.63317
3	245137_at	---	AT2G45460	---	8.20654	8.05289	8.0967	7.96535	3	12	0.0341	-0.27405	-1.14693	0.162836	1.25815	0.087536	-0.04381	-0.13135	-0.15365	-0.10984	-0.24119	0.620621	0.261837	1.05544	1.29601	0.834452	2.28619	-0.02231	0.082341	245137_at	8.12536	8.28169	8.12296	8.04306	8.11541	8.28542	7.94824	7.88494	8.31392	8.1052	7.95446	8.09109	7.97328	8.0127	8.0214	8.00684
3	245138_at	AFO (ABNORMAL FLORAL ORGANS); protein binding / transcription factor/ transcription regulator	AT2G45190	AFO	12.4181	12.1758	12.1866	11.175	3	12	1.4e-06	0.337447	-1.46916	0.356918	0.774795	1.0008	-0.01079	-1.01159	-0.24228	-0.23149	-1.24308	5.5166	0.030903	5.56462	1.14578	1.07933	6.51281	0.769309	3.09231	245138_at	12.514	12.2314	12.1635	12.1516	12.152	11.9869	11.0085	11.0348	12.639	12.288	12.1676	12.2205	12.4284	12.1791	11.4924	11.1644
3	245139_at	---	AT2G45430	---	6.87158	6.8833	6.86987	6.87205	3	12	0.9886	1.48249	-0.35074	-0.70509	-0.42667	0.011253	0.013428	0.002175	0.011719	-0.00171	0.000466	0.097628	0.11862	0.017446	0.102068	0.01365	0.003681	0.009544	0.056347	245139_at	6.88663	6.87758	6.80558	6.86816	6.81561	6.87021	6.78702	6.92978	6.94025	6.78187	6.96262	6.89684	6.93271	6.86097	6.90811	6.86328
3	245140_at	LBD18 (LOB DOMAIN-CONTAINING PROTEIN 18)	AT2G45420	LBD18	6.6511	6.67527	6.65754	6.71	3	12	0.4415	0.067864	1.38312	-0.60363	-0.84735	-0.03473	0.017733	0.052468	0.02417	0.006436	0.058904	0.421102	0.187436	0.714391	0.269897	0.061243	0.831177	-0.0283	0.215736	245140_at	6.64391	6.60671	6.6345	6.68945	6.76847	6.56285	6.6804	6.72177	6.72354	6.63024	6.70623	6.6709	6.67738	6.62145	6.71387	6.72399
3	245141_at	BEN1; binding / catalytic/ coenzyme binding / oxidoreductase, acting on CH-OH group of donors	AT2G45400	BEN1	7.76953	7.62871	7.8018	7.6545	3	12	0.0205	-1.0007	-0.69681	1.03888	0.658631	-0.02579	-0.1731	-0.14731	-0.14082	0.032271	-0.11503	0.189111	2.07912	1.70049	1.60591	0.245962	1.23624	0.006481	0.029254	245141_at	7.74503	7.76784	7.53604	7.62003	7.78667	7.82963	7.76696	7.58958	7.84588	7.71937	7.6226	7.73615	7.90519	7.68572	7.62979	7.63166
3	245142_at	---	AT2G45270	---	7.93985	7.92856	7.89502	7.93868	3	12	0.797	0.144538	0.62739	-1.45544	0.683511	-0.01012	0.033536	0.043657	-0.0113	-0.04483	-0.00118	0.07285	0.282308	0.38996	0.08201	0.403104	0.007922	-0.05495	0.337688	245142_at	7.8861	8.02876	7.87012	7.96165	7.90643	7.83327	8.05167	7.83754	7.8552	7.98935	8.00346	7.87899	7.92658	7.9138	7.95162	7.91388
3	245143_at	ZPR1 (LITTLE ZIPPER 1); protein binding	AT2G45450	ZPR1	6.88954	6.79641	6.81499	6.83039	3	12	0.117	-0.90428	-0.06062	-0.44305	1.40795	-0.03398	-0.01858	0.015403	-0.09313	-0.07455	-0.05915	0.429532	0.206706	0.166475	1.5877	1.19003	0.878167	-0.10853	1.23598	245143_at	6.87127	6.85352	6.74698	6.72754	6.84561	6.75515	6.78356	6.84872	6.89444	6.93892	6.84774	6.86337	6.79137	6.86781	6.88343	6.80584
3	245144_at	MAP1A (METHIONINE AMINOPEPTIDASE 1A); aminopeptidase/ metalloexopeptidase	AT2G45240	MAP1A	9.52819	9.49964	9.49987	9.41424	3	12	0.5677	0.286926	-1.44362	0.291423	0.865274	0.085405	-0.00022	-0.08563	-0.02854	-0.02832	-0.11395	0.48836	0.000906	0.489974	0.13227	0.131119	0.708115	0.057085	0.196378	245144_at	9.67738	9.49538	9.62234	9.22283	9.48917	9.4027	9.43324	9.37695	9.41406	9.52592	9.56783	9.58558	9.48899	9.61861	9.43572	9.41104
3	245145_at	DHDPS2 (DIHYDRODIPICOLINATE SYNTHASE); catalytic/ dihydrodipicolinate synthase/ lyase	AT2G45440	DHDPS2	9.00996	9.14715	8.99936	9.03247	3	12	0.4102	1.46878	-0.21705	-0.70384	-0.54789	0.11468	0.147794	0.033114	0.137185	-0.01061	0.022505	0.606288	0.843943	0.135665	0.76545	0.039846	0.088575	0.10407	0.346262	245145_at	9.01438	9.08478	9.13619	9.07502	9.0174	9.01136	9.26918	8.72736	9.08638	8.85431	9.23029	9.14711	9.06436	8.9043	9.08327	9.05007
3	245146_at	GOS12 (GOLGI SNARE 12); SNARE binding	AT2G45200	GOS12	9.82777	9.85238	9.73491	9.44008	3	12	1.6e-05	0.731958	-1.44548	0.111556	0.60197	0.412309	0.117476	-0.29483	0.024614	-0.09286	-0.3877	5.33705	1.3446	3.94088	0.188412	0.988355	5.06755	0.319447	2.98396	245146_at	9.74503	9.93484	9.82386	9.90501	9.70863	9.72177	9.49814	9.27015	9.79119	9.84002	9.82369	9.85698	9.78516	9.72408	9.50284	9.48917
3	245147_at	ATRAD51C; ATP binding / damaged DNA binding / protein binding / recombinase/ single-stranded DNA binding	AT2G45280	ATRAD51C	8.31328	8.41586	8.21602	7.88268	3	12	0.0001	0.904053	-1.40337	0.039213	0.460107	0.533181	0.19984	-0.33334	0.102583	-0.09726	-0.4306	4.81069	1.63689	3.01919	0.685758	0.639858	3.9419	0.435924	2.7665	245147_at	8.12242	8.432	8.41104	8.2603	8.11337	8.17409	7.77512	7.84668	8.34473	8.35396	8.53471	8.45739	8.32067	8.25595	7.94576	7.96316
3	245148_at	---	AT2G45220	---	6.83496	6.82369	6.81425	6.80735	3	12	0.9341	0.302491	-1.06127	-0.485	1.24378	0.016335	0.009433	-0.0069	-0.01127	-0.02071	-0.02761	0.139993	0.076542	0.054863	0.092859	0.183437	0.257087	-0.00437	0.023803	245148_at	6.82502	6.81587	6.75906	6.80007	6.79981	6.74956	6.78143	6.83452	6.85352	6.84544	6.91096	6.82466	6.94851	6.75914	6.87394	6.73952
3	245149_at	ATSWI3A (SWITCH/SUCROSE NONFERMENTING 3A); DNA binding	AT2G47620	ATSWI3A	8.25544	8.15268	8.18779	7.95892	3	12	0.0005	0.109822	-1.41321	0.385817	0.917568	0.193759	-0.03511	-0.22887	-0.10276	-0.06765	-0.29652	2.61281	0.29934	3.14804	1.18319	0.683938	4.1032	0.12611	0.98222	245149_at	8.13299	8.31712	8.18146	8.11213	8.20295	8.10485	7.94673	7.89222	8.23579	8.33585	8.19407	8.12305	8.16175	8.28161	8.05637	7.94034
3	245150_at	PHR2 (photolyase/blue-light receptor 2); DNA photolyase	AT2G47590	PHR2	9.178	9.26827	9.17534	9.29668	3	12	0.1096	0.622273	1.07912	-0.87211	-0.82928	-0.02841	0.092929	0.121338	0.090265	-0.00266	0.118675	0.208253	0.91753	1.30168	0.883135	0.016541	1.26456	-0.03107	0.154901	245150_at	9.28294	9.07972	9.33514	9.27841	9.2089	9.14231	9.42827	9.3426	9.15021	9.19913	9.17276	9.28675	9.19505	9.1551	9.19664	9.21919
3	245151_at	---	AT2G47550	---	6.56643	6.58938	6.5902	6.63521	3	12	0.3531	-0.2058	1.38587	-0.17728	-1.00279	-0.04583	-0.00082	0.045011	0.022949	0.02377	0.068781	0.615999	0.007547	0.601772	0.260171	0.271359	1.04766	-0.02206	0.165735	245151_at	6.52743	6.572	6.53338	6.5886	6.49929	6.61728	6.5388	6.64506	6.5918	6.57449	6.59633	6.6392	6.62172	6.62251	6.70295	6.65403
3	245152_at	---	AT2G47490	---	8.95257	9.10935	8.79486	8.67014	3	12	4.4e-05	1.19336	-1.10929	-0.45546	0.371392	0.439209	0.314498	-0.12471	0.156783	-0.15771	-0.28243	5.13544	3.77031	1.26089	1.69339	1.70616	3.37554	0.281494	2.27412	245152_at	8.92685	9.07235	9.16735	9.02557	8.78045	8.75479	8.63778	8.68359	8.84712	8.96396	9.13885	9.10565	8.9581	8.68608	8.72008	8.63912
3	245153_at	---	AT5G12450	---	6.66069	6.58754	6.55862	6.58219	3	12	0.2472	-0.22036	-0.34161	-0.87591	1.43789	0.005349	0.02892	0.023571	-0.07315	-0.10207	-0.0785	0.038034	0.242786	0.191029	0.776925	1.20302	0.852235	-0.09672	0.711545	245153_at	6.6092	6.61257	6.58833	6.57919	6.58727	6.47994	6.59934	6.56871	6.85201	6.56898	6.57901	6.6036	6.58008	6.58718	6.56942	6.59126
3	245154_at	---	AT5G12460	---	6.76631	6.81434	6.80984	6.83818	3	12	0.2003	0.239617	1.03575	0.089138	-1.3645	-0.02384	0.004506	0.028343	0.048029	0.043524	0.071866	0.333171	0.05121	0.412854	0.813357	0.715028	1.3791	0.019687	0.17602	245154_at	6.78249	6.81365	6.8196	6.82466	6.77566	6.80371	6.89693	6.82972	6.72115	6.74796	6.82848	6.78462	6.90341	6.75657	6.82271	6.80336
3	245155_at	---	AT5G12470	---	9.64688	9.82193	9.6183	9.4559	3	12	0.0018	1.24176	-1.19957	-0.11643	0.074238	0.366033	0.203635	-0.1624	0.175049	-0.02859	-0.19098	3.72942	1.91723	1.43849	1.58412	0.163745	1.76939	0.337447	2.32552	245155_at	9.6788	9.60121	9.86523	9.69735	9.70614	9.57156	9.66921	9.44727	9.64755	9.65998	9.86151	9.86364	9.67347	9.52202	9.32626	9.38086
3	245156_at	CPK7 (calmodulin-domain protein kinase 7); ATP binding / calcium ion binding / calmodulin-dependent protein kinase/ kinase/ protein kinase/ protein serine/threonine kinase	AT5G12480	CPK7	8.36355	8.36732	8.37238	8.0801	3	12	0.0032	0.496859	-1.49953	0.532032	0.470634	0.28722	-0.00506	-0.29228	0.003773	0.008833	-0.28345	2.77401	0.02474	2.82924	0.018319	0.044063	2.73269	0.296054	1.90275	245156_at	8.2927	8.3497	8.4296	8.36488	8.32537	8.50764	8.12234	8.10742	8.43857	8.37322	8.2698	8.40501	8.23855	8.41797	8.20499	7.88565
3	245157_at	---	AT2G33160	---	6.69826	6.6715	6.63466	6.65885	3	12	0.6483	0.214509	-0.26311	-1.17645	1.22504	0.012651	0.036843	0.024192	-0.02677	-0.06361	-0.03942	0.094811	0.324337	0.196506	0.221156	0.646091	0.352371	-0.05096	0.315658	245157_at	6.60041	6.70082	6.67658	6.68777	6.63414	6.61754	6.62633	6.63414	6.85085	6.64098	6.64782	6.67383	6.74023	6.5467	6.6946	6.68031
3	245158_at	RALFL18 (ralf-like 18); signal transducer	AT2G33130	RALFL18	6.82588	6.78811	6.73817	6.70625	3	12	0.0421	0.443894	-1.10198	-0.49922	1.15731	0.081854	0.049938	-0.03192	-0.03778	-0.08771	-0.11963	1.24755	0.653033	0.369816	0.456623	1.36505	2.02333	-0.00586	0.037764	245158_at	6.74849	6.82271	6.75613	6.80886	6.73091	6.73766	6.64027	6.70463	6.93413	6.79821	6.84774	6.7397	6.71245	6.77166	6.77015	6.70996
3	245159_at	ATCSLD1; cellulose synthase/ transferase, transferring glycosyl groups	AT2G33100	ATCSLD1	7.07655	6.88889	6.77144	6.67984	3	12	0.1809	0.2028	-1.01854	-0.4834	1.29914	0.209051	0.117454	-0.0916	-0.18766	-0.30511	-0.39671	0.59338	0.288557	0.214674	0.516585	0.972282	1.37093	-0.09606	0.152095	245159_at	7.11994	7.65323	7.04004	7.09553	6.72425	6.91486	6.60352	6.70969	6.77761	6.75542	6.63778	6.78223	6.80549	6.64116	6.79909	6.60707
3	245160_at	AtRLP28 (Receptor Like Protein 28); protein binding	AT2G33080	AtRLP28	6.61521	6.60154	6.56969	6.56277	3	12	0.6788	0.566672	-0.97655	-0.70094	1.11082	0.038774	0.031849	-0.00692	-0.01367	-0.04552	-0.05245	0.348572	0.274395	0.050147	0.104095	0.425512	0.509012	-0.00675	0.033986	245160_at	6.6891	6.62012	6.51056	6.65376	6.60911	6.47195	6.56445	6.54767	6.47292	6.67871	6.64746	6.59437	6.61461	6.5831	6.6021	6.53684
3	245161_at	NSP2 (NITRILE SPECIFIER PROTEIN 2)	AT2G33070	NSP2	6.92281	6.91506	6.91841	6.92136	3	12	0.9984	-1.26876	0.569646	-0.2913	0.990407	-0.0063	-0.00335	0.002952	-0.00775	-0.00439	-0.00144	0.04754	0.024686	0.021673	0.059091	0.032643	0.010463	-0.0107	0.057624	245161_at	6.84774	6.89453	6.85902	6.84481	6.87083	6.91264	6.85147	6.9027	7.0269	6.92205	6.92667	7.02974	6.91167	6.97852	6.95943	6.97186
3	245162_at	XID; motor/ protein binding	AT2G33240	XID	7.26048	7.13004	7.35529	7.06266	3	12	0.0033	-0.55005	-1.06427	1.16894	0.445372	0.067383	-0.22525	-0.29264	-0.13044	0.094815	-0.19782	0.491616	2.31839	3.12518	1.16169	0.764282	1.98013	0.162198	0.981154	245162_at	7.37198	7.12846	7.24361	7.09029	7.31685	7.41371	7.03951	7.03214	7.14178	7.39968	7.0261	7.16016	7.31126	7.37935	7.05433	7.12465
3	245163_at	---	AT2G33230	---	6.84131	6.83714	6.80442	6.8161	3	12	0.791	0.70948	-0.49479	-1.16299	0.948302	0.02104	0.032715	0.011674	-0.00417	-0.03689	-0.02521	0.204599	0.347144	0.105089	0.035154	0.402847	0.253236	-0.01585	0.100463	245163_at	6.79253	6.81321	6.79279	6.79945	6.88121	6.73473	6.84117	6.81641	6.95162	6.80788	6.84295	6.91335	6.84828	6.75346	6.79492	6.81188
3	245164_at	HSP60-2 (HEAT SHOCK PROTEIN 60-2); ATP binding	AT2G33210	HSP60-2	10.5113	10.8528	10.6013	10.5498	3	12	0.0076	1.45629	-0.51342	-0.17893	-0.76393	0.302956	0.251509	-0.05145	0.341486	0.089977	0.03853	2.38812	1.90479	0.252413	2.74399	0.502846	0.179913	0.392933	2.15283	245164_at	10.5016	10.6799	10.7584	10.7479	10.7477	10.5883	10.6312	10.4734	10.3956	10.468	11.1076	10.7972	10.5602	10.5089	10.551	10.5437
3	245165_at	---	AT2G33180	---	8.22137	8.10181	8.25681	8.45727	3	12	0.0039	-1.06644	1.34031	-0.01694	-0.25693	-0.35547	-0.15501	0.200462	-0.11956	0.035445	0.235906	3.31027	1.21082	1.68756	0.861089	0.189956	2.06759	-0.32002	1.96438	245165_at	8.33434	8.07875	8.15891	8.04812	8.21396	8.27992	8.56747	8.53178	8.18786	8.28453	7.98784	8.21236	8.1938	8.33958	8.2698	8.46005
3	245166_at	---	AT2G33170	---	7.31374	7.24656	7.30653	7.39928	3	12	0.0136	-1.11322	1.31662	-0.15908	-0.04432	-0.15272	-0.05997	0.092751	-0.06718	-0.00721	0.085538	2.75787	0.848354	1.50028	0.984895	0.068984	1.35117	-0.15993	1.92824	245166_at	7.30247	7.30895	7.19336	7.25426	7.21387	7.34393	7.45987	7.42605	7.28516	7.3584	7.24654	7.29208	7.33052	7.3378	7.29545	7.41575
3	245167_s_at	ATVAMP723 (VESICLE-ASSOCIATED MEMBRANE PROTEIN 723)	AT2G33110 /// AT2G33120	ATVAMP723	8.54008	8.75899	8.65665	8.71247	3	12	0.0266	0.973767	0.481065	-0.11013	-1.3447	0.04652	0.102339	0.055819	0.218905	0.116566	0.172385	0.319037	0.871249	0.39949	2.3045	1.03379	1.71686	0.163086	1.01928	245167_s_at	8.52228	8.54057	8.67276	8.86257	8.56587	8.81809	8.79865	8.60929	8.62793	8.46955	8.7255	8.77512	8.59633	8.64631	8.65474	8.7872
3	245168_at	PKT3 (PEROXISOMAL 3-KETOACYL-COA THIOLASE 3); acetyl-CoA C-acyltransferase	AT2G33150	PKT3	10.1417	10.1347	10.3113	10.4858	3	12	0.0074	-0.80354	1.30678	0.258289	-0.76153	-0.35116	-0.17669	0.174472	-0.00699	0.1697	0.344172	2.59893	1.09765	1.07959	0.026456	1.04097	2.53903	-0.18146	0.721381	245168_at	9.98224	10.1092	10.0086	10.1994	10.2768	10.2397	10.5656	10.6218	10.2933	10.1818	10.3178	10.0128	10.326	10.4029	10.2729	10.483
3	245169_at	---	AT2G33220	---	9.75726	9.81694	9.82102	9.85897	3	12	0.5879	0.080662	1.08081	0.177825	-1.3393	-0.04204	-0.00408	0.037953	0.059681	0.063765	0.101718	0.241068	0.019472	0.213714	0.368599	0.400206	0.727413	0.021729	0.077657	245169_at	9.94922	9.62225	9.77077	9.74556	9.87216	9.68679	9.78533	9.89347	9.81996	9.63761	9.91832	9.8331	9.81694	9.9082	9.89027	9.86683
3	245170_at	---	AT2G47570	---	6.81177	6.85971	6.76795	6.86255	3	12	0.1107	0.762314	0.825614	-1.28206	-0.30587	-0.00284	0.091752	0.094593	0.04794	-0.04381	0.050781	0.0246	1.37856	1.43407	0.590144	0.525697	0.635747	-0.04665	0.367821	245170_at	6.77583	6.8125	6.8315	6.80975	6.84721	6.7421	6.87891	6.84171	6.9082	6.75053	6.93279	6.86479	6.74973	6.73278	6.92267	6.80691
3	245171_at	---	AT2G47560	---	6.79814	6.79481	6.79019	6.81468	3	12	0.9291	-0.4358	1.42818	-0.86899	-0.1234	-0.01986	0.004616	0.024481	-0.00333	-0.00795	0.016535	0.206522	0.041814	0.264382	0.029781	0.074284	0.167077	-0.02781	0.204103	245171_at	6.75204	6.86248	6.7532	6.78152	6.73793	6.76562	6.84748	6.82759	6.71431	6.86372	6.85236	6.79217	6.85387	6.80336	6.83771	6.74592
3	245172_at	---	AT2G47540	---	6.6537	6.70592	6.68302	6.66803	3	12	0.6935	1.26598	-0.43161	0.239671	-1.07404	0.037886	0.022905	-0.01498	0.052224	0.029319	0.014338	0.381328	0.207996	0.128101	0.572358	0.278723	0.121979	0.067205	0.507192	245172_at	6.68102	6.69664	6.67267	6.73508	6.64249	6.63042	6.62527	6.72905	6.51784	6.71928	6.73393	6.682	6.76944	6.68972	6.62615	6.69167
3	245173_at	---	AT2G47520	---	7.0754	7.22596	6.93004	6.97157	3	12	0.0027	1.32902	-0.60052	-0.91549	0.186986	0.254395	0.295921	0.041526	0.150568	-0.14535	-0.10383	2.73154	3.22858	0.276512	1.43552	1.37147	0.882627	0.109042	0.598703	245173_at	7.0253	7.04679	7.15838	7.35174	7.03205	6.83798	6.84047	6.93368	7.14853	7.08097	7.11452	7.27921	6.89995	6.95019	7.0332	7.07892
3	245174_at	---	AT2G47500	---	7.61102	7.94684	7.8232	7.75977	3	12	0.0001	1.15693	-0.18209	0.271926	-1.24676	0.187078	0.123646	-0.06343	0.335827	0.21218	0.148748	2.73526	1.65632	0.693536	4.92632	3.14581	2.08615	0.399259	4.20649	245174_at	7.5277	7.67773	7.86559	7.99991	7.79688	7.74849	7.75985	7.67933	7.62979	7.60884	7.98056	7.94132	7.93856	7.80886	7.82555	7.77433
3	245175_at	UNE5 (UNFERTILIZED EMBRYO SAC 5); protein disulfide isomerase	AT2G47470	UNE5	12.1075	12.2701	12.0026	12.0647	3	12	0.0254	1.38953	-0.40688	-0.95004	-0.03261	0.205389	0.267489	0.0621	0.162598	-0.10489	-0.04279	1.69866	2.35123	0.363077	1.25708	0.707558	0.231522	0.100497	0.429497	245175_at	12.0813	12.2695	12.1479	12.3679	12.1348	11.9735	12.0513	12.0352	11.9487	12.1305	12.3624	12.2022	12.0629	11.8393	12.0874	12.0851
3	245176_at	---	AT2G47440	---	10.4472	10.2224	10.2995	9.63996	3	12	0.0046	0.197974	-1.447	0.416009	0.833021	0.582386	-0.07719	-0.65958	-0.22483	-0.14764	-0.80722	2.08654	0.16586	2.42295	0.609642	0.358124	3.04939	0.434748	0.917268	245176_at	10.3526	10.2154	10.424	10.0895	9.97035	10.2958	9.41406	9.67241	10.758	10.4627	10.119	10.2569	10.8826	10.0494	9.77397	9.6994
3	245177_at	---	AT5G12380	---	6.64628	6.63277	6.63554	6.6054	3	12	0.4638	0.159095	-1.41336	0.318509	0.935759	0.027366	-0.00277	-0.03014	-0.01352	-0.01074	-0.04088	0.510014	0.038095	0.577206	0.215124	0.164911	0.858527	0.016624	0.182879	245177_at	6.60147	6.68759	6.62394	6.60795	6.6131	6.64569	6.56712	6.62163	6.64054	6.65554	6.6155	6.68368	6.65874	6.62465	6.56508	6.66779
3	245178_at	FIS1B (FISSION 1B); binding	AT5G12390	FIS1B	8.07515	7.93828	7.91069	7.90292	3	12	0.0178	-0.22996	-0.66986	-0.57321	1.47304	0.035356	0.027588	-0.00777	-0.13687	-0.16446	-0.17223	0.301038	0.223823	0.05498	1.7082	2.14568	2.26857	-0.12911	1.00999	245178_at	8.02539	8.19611	7.96404	8.00249	7.95091	7.91681	7.80371	7.99609	8.00479	8.07431	7.92028	7.8663	7.8331	7.94194	7.87074	7.94114
3	245179_at	---	AT5G12400	---	8.1792	8.06447	8.09342	7.9163	3	12	0.0128	0.01029	-1.34328	0.274679	1.05832	0.148171	-0.02894	-0.17711	-0.11472	-0.08578	-0.2629	1.35662	0.175151	1.70585	0.970502	0.663262	2.74798	0.062389	0.287694	245179_at	8.25124	8.15163	8.14427	7.94256	8.13326	8.15989	7.92489	7.81401	8.04474	8.26918	8.04173	8.12935	8.05451	8.02601	8.06064	7.86568
3	245180_at	---	AT5G12410	---	9.42847	9.45923	9.44656	9.34701	3	12	0.4925	0.770963	-1.45233	0.519875	0.161492	0.112216	0.012673	-0.09954	0.030762	0.018089	-0.08145	0.762804	0.059165	0.65249	0.156164	0.086652	0.504086	0.130305	0.59039	245180_at	9.5293	9.46955	9.30123	9.35804	9.45268	9.42338	9.35751	9.23606	9.38255	9.33248	9.67871	9.49893	9.54821	9.36195	9.39169	9.40279
3	245181_at	---	AT5G12420	---	6.48708	6.52031	6.48344	6.47297	3	12	0.5498	1.43446	-0.87868	-0.36682	-0.18897	0.047341	0.036865	-0.01048	0.033225	-0.00364	-0.01412	0.731527	0.529309	0.118439	0.463735	0.038201	0.165708	0.043701	0.423248	245181_at	6.50977	6.48313	6.40687	6.6092	6.48287	6.44656	6.46076	6.48571	6.46919	6.48624	6.52477	6.54039	6.4644	6.53995	6.4731	6.4723
3	245182_at	---	AT5G12430	---	7.61661	7.68457	7.63925	7.57983	3	12	0.27	1.24396	-1.14645	0.209584	-0.3071	0.104736	0.045321	-0.05941	0.06796	0.022638	-0.03678	1.2055	0.407469	0.574589	0.683775	0.177315	0.314846	0.127375	0.988978	245182_at	7.56925	7.64062	7.75364	7.61763	7.71502	7.65359	7.63699	7.60281	7.53542	7.72115	7.62891	7.7381	7.65554	7.53285	7.5063	7.57324
3	245183_at	---	AT5G12440	---	8.46968	8.26605	8.39928	8.22912	3	12	0.001	-0.66545	-0.9932	0.516937	1.14171	0.036932	-0.13323	-0.17017	-0.20364	-0.0704	-0.24057	0.334908	1.74501	2.3562	2.898	0.760617	3.46896	-0.03347	0.196924	245183_at	8.5055	8.5095	8.30691	8.16886	8.37296	8.44327	8.16149	8.31534	8.35982	8.50391	8.25302	8.3354	8.45091	8.32999	8.25399	8.18564
3	245184_at	---	AT1G67790	---	6.73624	6.70224	6.65458	6.69529	3	12	0.4651	0.153654	-0.05365	-1.2683	1.1683	0.006947	0.047652	0.040705	-0.034	-0.08165	-0.04095	0.050066	0.448043	0.367966	0.295225	0.898951	0.370701	-0.07471	0.510627	245184_at	6.76323	6.69709	6.64613	6.74396	6.6234	6.56756	6.68137	6.68981	6.87349	6.61115	6.73713	6.68173	6.71591	6.71147	6.70739	6.70259
3	245185_at	---	AT1G67760	---	7.36148	7.51241	7.39462	7.29874	3	12	0.001	1.34456	-1.03771	0.031303	-0.33815	0.213667	0.117787	-0.09588	0.150923	0.033137	-0.06274	3.88428	1.99367	1.53829	2.6787	0.389157	0.884191	0.246804	3.14932	245185_at	7.36017	7.35476	7.51048	7.54572	7.47008	7.39462	7.31916	7.29483	7.32085	7.41016	7.58612	7.40731	7.31215	7.40163	7.31392	7.26705
3	245186_at	ARR11 (RESPONSE REGULATOR 11); transcription factor/ two-component response regulator	AT1G67710	ARR11	6.65412	6.64928	6.62236	6.65609	3	12	0.7024	0.243667	0.678584	-1.47475	0.552501	-0.00681	0.026922	0.033736	-0.00484	-0.03176	0.001975	0.07836	0.380391	0.505282	0.054386	0.468001	0.021463	-0.03857	0.386618	245186_at	6.6812	6.66921	6.60183	6.60423	6.58869	6.68386	6.6693	6.62873	6.63042	6.63565	6.66708	6.72399	6.6543	6.56259	6.69469	6.63166
3	245187_s_at	---	AT1G67650 /// AT1G67680	---	8.91695	9.0825	8.94021	8.78116	3	12	0.0153	1.23415	-1.2078	0.081071	-0.10742	0.301336	0.14229	-0.15905	0.16555	0.02326	-0.13579	2.71771	1.06279	1.22974	1.29574	0.116075	0.999434	0.324596	1.96515	245187_s_at	8.9043	8.92756	9.05433	9.20348	8.83345	9.0182	8.90279	8.85875	8.99636	8.83958	9.17117	8.90101	8.9739	8.93528	8.60627	8.75684
3	245188_at	---	AT1G67660	---	8.24973	8.05502	8.30857	8.37919	3	12	0.0016	-1.38734	0.941596	0.434224	0.01152	-0.32417	-0.25355	0.070623	-0.19471	0.058838	0.129461	3.59267	2.75445	0.542151	2.01422	0.430005	1.19589	-0.26534	1.92391	245188_at	8.13033	8.29918	8.03906	8.12713	8.28738	8.34277	8.56277	8.2239	8.284	8.28542	8.09828	7.95561	8.30593	8.29821	8.35796	8.37216
3	245189_at	---	AT1G67670	---	6.58305	6.5801	6.51784	6.52832	3	12	0.681	0.815295	-0.70485	-1.0124	0.901956	0.05178	0.062256	0.010476	-0.00295	-0.06521	-0.05473	0.340776	0.428422	0.056102	0.015151	0.45416	0.364877	-0.01343	0.050571	245189_at	6.45224	6.58203	6.55362	6.53365	6.52282	6.46316	6.53054	6.54599	6.82875	6.46919	6.67702	6.55611	6.55629	6.52912	6.52743	6.50932
3	245190_at	---	AT1G67690	---	8.09572	7.97572	8.06845	7.86577	3	12	0.0049	-0.24707	-1.3043	0.644545	0.906824	0.109952	-0.09273	-0.20268	-0.12001	-0.02728	-0.22996	1.17597	0.940262	2.53143	1.31828	0.203475	2.92296	0.082675	0.516089	245190_at	7.99689	8.14719	7.92045	7.92338	8.0411	8.10343	7.80913	7.78507	8.01607	8.22274	8.04119	8.01784	8.06179	8.06747	7.97585	7.89302
3	245191_at	TEL2 (TERMINAL EAR1-LIKE 2); RNA binding / nucleic acid binding / nucleotide binding	AT1G67770	TEL2	8.04734	7.6072	7.64444	7.11097	3	12	1.2e-05	0.012283	-1.28159	0.10939	1.15992	0.496227	-0.03724	-0.53347	-0.44014	-0.4029	-0.93637	3.34559	0.138938	3.60722	2.93767	2.65853	5.96369	0.093328	0.269859	245191_at	8.26864	7.89604	7.64231	7.54883	7.56685	7.51376	6.92063	7.15581	8.19034	7.83434	7.53596	7.7017	7.78036	7.7168	7.24316	7.12429
3	245192_at	---	AT1G67780	---	6.99117	7.04257	7.02808	6.7682	3	12	0.0011	0.664352	-1.47842	0.551164	0.262907	0.27437	0.014493	-0.25988	0.051403	0.03691	-0.22297	3.44822	0.097172	3.2561	0.425732	0.283238	2.75008	0.311279	2.70998	245192_at	7.01128	7.01713	7.03311	7.10423	7.01696	7.10147	6.63512	6.73056	6.91824	7.01802	6.97496	7.05797	6.91557	7.0783	6.90128	6.80584
3	245193_at	SUFE2 (SULFUR E 2); enzyme activator	AT1G67810	SUFE2	6.80888	6.67647	6.66442	6.62176	3	12	0.0488	-0.20309	-0.88005	-0.35221	1.43535	0.05471	0.012052	-0.04266	-0.13241	-0.14446	-0.18712	0.412784	0.072421	0.303734	1.2979	1.45313	2.01518	-0.08975	0.497876	245193_at	6.75959	7.00533	6.76633	6.72914	6.61426	6.68413	6.5641	6.61328	6.77734	6.69327	6.5862	6.6242	6.64222	6.71706	6.66211	6.64755
3	245194_at	---	AT1G67820	---	7.9215	7.70415	7.68248	7.59109	3	12	0.0009	-0.14757	-0.95523	-0.30232	1.40512	0.113059	0.021662	-0.0914	-0.21735	-0.23901	-0.33041	1.07966	0.140473	0.816476	2.46386	2.74955	3.88067	-0.12595	0.789258	245194_at	8.01767	7.9059	7.72417	7.76225	7.75888	7.60644	7.76207	7.45295	7.8441	7.91832	7.68111	7.64906	7.7057	7.65891	7.54696	7.60236
3	245195_at	PSBY	AT1G67740	PSBY	10.5342	10.2554	10.4993	10.9306	3	12	0.0006	-1.07131	1.34434	-0.19889	-0.07414	-0.6752	-0.24385	0.431352	-0.27872	-0.03487	0.396484	4.17937	1.28042	2.60258	1.52234	0.117162	2.35789	-0.71007	3.08681	245195_at	10.7005	10.3592	10.3684	10.3184	10.5293	10.3867	11.0406	11.1875	10.4712	10.6057	10.0655	10.2694	10.4534	10.6278	10.6758	10.8187
3	245196_at	---	AT1G67750	---	8.5833	8.82584	8.89582	9.64178	3	12	0.0013	-0.35211	1.4341	-0.19892	-0.88307	-0.81594	-0.06998	0.745961	0.242543	0.312522	1.05848	2.76606	0.132815	2.49468	0.592263	0.823913	3.66023	-0.50342	0.977559	245196_at	8.49831	8.49982	8.91788	9.0261	9.25639	8.98659	9.95987	9.84908	8.30904	9.02601	8.68892	8.67046	8.58638	8.75391	9.18182	9.57635
3	245197_at	---	AT1G67800	---	7.11572	7.07584	7.09364	7.01041	3	12	0.0956	0.042688	-1.39965	0.435074	0.921886	0.06543	-0.0178	-0.08323	-0.03988	-0.02208	-0.10531	0.913219	0.181133	1.25224	0.48066	0.232955	1.69598	0.043346	0.345861	245197_at	7.04022	7.21955	7.12251	7.0032	7.13823	7.07413	6.99956	7.02299	7.03294	7.17019	7.09375	7.0839	7.07946	7.08274	7.01323	7.00586
3	245198_at	---	AT1G67700	---	8.93446	8.57269	8.87744	9.22878	3	12	0.002	-1.22977	1.21037	-0.09633	0.115729	-0.65609	-0.30475	0.351341	-0.36177	-0.05702	0.294323	3.65955	1.48985	1.78574	1.85246	0.181174	1.42437	-0.71311	2.75613	245198_at	9.13583	8.68475	8.75968	8.63539	8.79918	8.85955	9.33931	9.40305	8.98207	8.93519	8.356	8.53968	8.73065	9.12038	8.98988	9.18288
3	245199_at	YBR159; ketoreductase/ oxidoreductase	AT1G67730	KCR1	10.7563	10.845	10.7568	10.9066	3	12	0.1807	0.393169	1.23371	-0.8098	-0.81707	-0.06161	0.088179	0.149791	0.088712	0.000533	0.150324	0.369996	0.582194	1.16392	0.58673	0.002421	1.16934	-0.06108	0.240576	245199_at	10.8005	10.7723	10.8545	10.8587	10.7162	10.7623	11.0245	10.9247	10.5598	10.8926	10.8725	10.7944	10.834	10.7148	10.6996	10.9777
3	245200_at	---	AT1G67850	---	7.5692	7.76019	7.80424	8.13177	3	12	9e-06	-0.2403	1.34957	-0.0518	-1.05746	-0.37158	-0.04406	0.327526	0.190985	0.235041	0.562567	4.23237	0.311859	3.74133	2.03983	2.61263	6.02937	-0.13654	0.845886	245200_at	7.49707	7.485	7.79173	7.74876	7.85378	7.76722	8.24032	8.01332	7.62242	7.67232	7.87092	7.62935	7.82795	7.76802	8.09774	8.17569
3	245201_at	CSK (CHLOROPLAST SENSOR KINASE); ATP binding / kinase	AT1G67840	CSK	7.99201	7.92478	8.05009	8.09777	3	12	0.1224	-1.22316	1.09229	0.454163	-0.3233	-0.17298	-0.12531	0.047674	-0.06723	0.058083	0.105757	1.56799	1.03056	0.300133	0.459387	0.38247	0.824661	-0.1149	0.585085	245201_at	7.90598	8.06081	7.88201	7.96227	8.08256	8.12749	8.29359	8.04306	7.88441	8.11683	7.96156	7.89329	8.03418	7.95614	8.00444	8.04998
3	245202_at	---	AT1G67720	---	8.31925	8.55569	8.41455	8.4476	3	12	0.0077	1.24485	0.136648	-0.20218	-1.17932	0.108088	0.141135	0.033048	0.236439	0.095304	0.128351	1.15165	1.6272	0.255484	3.01806	0.976198	1.4405	0.203391	1.66667	245202_at	8.2112	8.37003	8.63068	8.5214	8.37216	8.42063	8.35298	8.49929	8.29119	8.40456	8.5047	8.56596	8.47408	8.39133	8.36683	8.57129
3	245203_at	---	---	---	6.49745	6.46309	6.42334	6.46817	3	12	0.2206	0.002549	0.169322	-1.30178	1.12991	-0.00508	0.039751	0.044833	-0.03436	-0.07411	-0.02927	0.055283	0.597224	0.698104	0.495412	1.34848	0.40485	-0.07919	0.934158	245203_at	6.49894	6.50089	6.50373	6.46999	6.46697	6.35307	6.51767	6.4668	6.52752	6.46245	6.39746	6.48118	6.46875	6.40456	6.49379	6.39444
3	245204_at	---	AT5G12270	---	7.42918	7.45219	8.73406	9.11357	3	12	4.3e-08	-0.83891	1.07018	0.634093	-0.86536	-1.66138	-1.28187	0.379506	0.023016	1.30489	1.68439	7.24045	6.0159	1.71334	0.059131	6.09793	7.30694	-0.35649	1.00766	245204_at	7.46156	7.2619	7.3434	7.39711	8.8536	8.95002	9.27184	8.90492	7.75453	7.23872	7.63272	7.43555	8.38947	8.74316	9.19371	9.08381
3	245205_at	---	AT5G12280	---	6.96247	6.91966	7.24316	7.32151	3	12	3.3e-06	-0.95841	1.04707	0.65608	-0.74475	-0.40186	-0.32351	0.078347	-0.04281	0.280695	0.359042	5.63185	4.68656	0.891781	0.409397	4.10752	5.13255	-0.12116	1.00296	245205_at	6.89205	6.93519	6.88423	6.88734	7.27317	7.32759	7.35929	7.21307	7.00932	7.01332	6.95943	6.94762	7.2516	7.12029	7.33256	7.38113
3	245206_at	DGS1 (DGD1 SUPPRESSOR 1)	AT5G12290	DGS1	8.69571	8.73841	8.72033	8.51361	3	12	0.0118	0.688131	-1.47851	0.513799	0.276579	0.224809	0.018089	-0.20672	0.042702	0.024614	-0.18211	2.47714	0.111214	2.24233	0.299785	0.157056	1.92031	0.249423	1.84518	245206_at	8.58638	8.77308	8.74228	8.7508	8.66646	8.72168	8.44389	8.39924	8.68901	8.73438	8.83576	8.62482	8.79022	8.70295	8.66087	8.55043
3	245207_at	---	AT5G12310	---	9.58694	9.38992	9.46147	9.50113	3	12	0.1644	-1.15579	0.198035	-0.28476	1.24252	-0.11122	-0.07156	0.039662	-0.19702	-0.12547	-0.0858	0.702719	0.39996	0.196563	1.48456	0.822721	0.502894	-0.23668	1.20096	245207_at	9.72301	9.54066	9.45073	9.39071	9.56738	9.39897	9.33949	9.58496	9.40776	9.67631	9.30336	9.41486	9.31729	9.56223	9.59135	9.48873
3	245208_at	LRP1 (LATERAL ROOT PRIMORDIUM 1); protein homodimerization	AT5G12330	LRP1	7.5218	7.7049	7.21398	7.54909	3	12	7.3e-06	1.00968	0.251388	-1.3796	0.118524	0.155806	0.490922	0.335116	0.183105	-0.30782	0.027299	1.90837	6.09137	4.42028	2.32336	4.07898	0.21063	-0.15201	1.18542	245208_at	7.53844	7.55211	7.71351	7.69673	7.26829	7.12802	7.3695	7.68679	7.52042	7.47621	7.71662	7.69274	7.22177	7.23784	7.55282	7.58727
3	245209_at	---	AT5G12340	---	6.59431	6.65028	6.63068	6.60917	3	12	0.4636	1.18969	-0.48679	0.390379	-1.09329	0.041104	0.019598	-0.02151	0.055975	0.036377	0.01487	0.553801	0.222591	0.248453	0.827285	0.473869	0.161695	0.077481	0.804354	245209_at	6.591	6.61328	6.60263	6.66983	6.61994	6.59961	6.53924	6.5388	6.59624	6.5767	6.71085	6.61781	6.62669	6.67649	6.69735	6.66131
3	245210_at	---	AT5G12350	---	7.92481	7.83312	7.84865	7.80755	3	12	0.1036	-0.40466	-0.91149	-0.09668	1.41283	0.025568	-0.01554	-0.0411	-0.09169	-0.07615	-0.11725	0.23899	0.134637	0.426479	1.20705	0.946	1.65874	-0.05058	0.358656	245210_at	7.93306	8.00408	7.85378	7.8782	7.89444	7.89311	7.78897	7.82173	7.83603	7.92605	7.72008	7.88042	7.84269	7.76438	7.85556	7.76394
3	245211_at	SEC10 (EXOCYST COMPLEX COMPONENT SEC10)	AT5G12370	SEC10	8.94789	8.87835	8.88459	8.9298	3	12	0.4409	-0.93453	0.577154	-0.75128	1.10866	-0.05145	-0.00624	0.04521	-0.06954	-0.0633	-0.01809	0.502581	0.045366	0.426796	0.741714	0.656248	0.143634	-0.11475	0.908026	245211_at	8.86461	9.06791	8.90217	8.87793	8.81348	8.99236	8.91406	8.88477	8.86807	8.99094	8.85458	8.87873	8.91415	8.81836	8.93954	8.98082
3	245212_at	AT1G44224 hypothetical protein	---	AT1G44224	6.79807	6.77399	6.7146	6.72277	3	12	0.6498	0.537546	-0.73525	-0.93819	1.13589	0.051225	0.059393	0.008168	-0.02408	-0.08347	-0.07531	0.290415	0.347842	0.03808	0.12125	0.533398	0.467861	-0.03225	0.114132	245212_at	6.77326	6.74121	6.7318	6.74663	6.74086	6.64213	6.79519	6.73198	7.04554	6.63228	6.71413	6.90341	6.79661	6.6788	6.68919	6.67472
3	245213_at	NPQ4 (NONPHOTOCHEMICAL QUENCHING); chlorophyll binding / xanthophyll binding	AT1G44575	NPQ4	10.6839	10.5281	10.6484	11.1232	3	12	0.0046	-0.83699	1.44991	-0.37487	-0.23806	-0.59508	-0.12025	0.474831	-0.15585	-0.0356	0.439231	3.05917	0.406817	2.36401	0.565257	0.098511	2.1529	-0.63068	2.1929	245213_at	10.889	10.4158	10.609	10.6145	10.6484	10.4899	11.4357	11.1145	10.7919	10.639	10.2338	10.655	10.7406	10.7145	10.8885	11.054
3	245214_at	---	AT1G67855	---	6.55253	6.58447	6.55533	6.56048	3	12	0.7954	1.46116	-0.18717	-0.54093	-0.73306	0.023992	0.029142	0.005149	0.031938	0.002797	0.007946	0.293848	0.372847	0.052517	0.417953	0.02781	0.083456	0.026789	0.221678	245214_at	6.58727	6.52175	6.53844	6.61843	6.51314	6.51269	6.55637	6.51296	6.49734	6.60378	6.55291	6.62811	6.62615	6.56934	6.62695	6.54563
3	245215_at	ATFXG1 (alpha-fucosidase 1); alpha-L-fucosidase/ carboxylesterase	AT1G67830	ATFXG1	10.3116	8.93981	10.3633	9.34366	3	12	4.9e-07	-1.12634	-0.55758	0.878347	0.80558	-0.40385	-1.42345	-1.0196	-1.37178	0.051669	-0.96793	1.82205	6.44072	4.93687	6.2679	0.140727	4.7158	-0.35218	0.974452	245215_at	10.0637	10.3971	8.85689	8.74663	10.4061	10.3216	9.58407	9.37624	10.1318	10.6538	9.24885	8.90687	10.3232	10.4022	9.09402	9.32031
3	245216_at	IMPA-2 (IMPORTIN ALPHA ISOFORM 2); binding / protein transporter	AT4G16143	IMPA-2	8.24316	8.46762	8.34537	8.28977	3	12	0.0401	1.3534	-0.48206	0.091738	-0.96308	0.177845	0.122248	-0.0556	0.224454	0.102206	0.046609	1.57602	0.966961	0.351842	2.10911	0.764452	0.283787	0.280051	1.80614	245216_at	8.28764	8.21848	8.49139	8.4557	8.44851	8.2413	8.41238	8.36222	8.19398	8.27255	8.5949	8.32848	8.43475	8.25693	8.18466	8.19984
3	245217_at	---	---	---	6.59808	6.65272	6.67718	6.64127	3	12	0.3624	0.314719	-0.03154	1.05421	-1.33739	0.011452	-0.02446	-0.03591	0.054643	0.079102	0.043191	0.099199	0.234783	0.373784	0.636904	1.03363	0.471086	0.090554	0.783111	245217_at	6.59304	6.67019	6.64613	6.62154	6.67702	6.67694	6.61745	6.66966	6.47292	6.65616	6.7532	6.59002	6.67001	6.68475	6.68457	6.5934
3	245218_s_at	---	AT1G58848 /// AT1G59218	---	8.36079	8.33816	8.21458	8.50781	3	12	0.0453	-0.14285	1.2679	-1.17045	0.045401	-0.16966	0.12358	0.293235	-0.02264	-0.14622	0.147017	1.08671	0.717073	2.18323	0.094596	0.893856	0.900279	-0.31587	1.55396	245218_s_at	8.28587	8.3449	8.29332	8.52273	8.30788	8.29758	8.65652	8.4636	8.35831	8.4541	8.178	8.35858	8.28853	7.96431	8.42676	8.48438
3	245219_at	---	AT1G58807 /// AT1G59124	---	9.53007	9.47716	9.47903	9.85458	3	12	0.0033	-0.59615	1.48622	-0.58586	-0.30421	-0.37742	-0.00186	0.375555	-0.05291	-0.05105	0.324507	2.89068	0.007057	2.87472	0.2448	0.234612	2.43048	-0.42847	2.23971	245219_at	9.48908	9.44336	9.61559	9.39249	9.46209	9.59055	9.93342	9.88423	9.40936	9.7785	9.28862	9.61195	9.43466	9.4288	9.78746	9.81321
3	245220_at	---	AT1G59171	---	6.55234	6.53433	6.4286	6.45046	3	12	0.0168	0.702897	-0.67126	-1.02944	0.997801	0.083873	0.105735	0.021862	-0.018	-0.12373	-0.10187	1.31133	1.76522	0.237846	0.189442	2.14459	1.6841	-0.03986	0.322861	245220_at	6.54155	6.46449	6.50826	6.58967	6.41353	6.43715	6.45055	6.44229	6.68093	6.52237	6.47212	6.56729	6.41477	6.44895	6.4636	6.4454
3	245221_s_at	---	---	---	6.678	6.68794	6.68672	6.6679	3	12	0.9033	0.840303	-1.31843	0.708818	-0.23069	0.020042	0.001221	-0.01882	0.009943	0.008722	-0.0101	0.282467	0.013854	0.261943	0.125493	0.108526	0.127684	0.028764	0.287534	245221_s_at	6.61932	6.70455	6.61532	6.6669	6.65545	6.6479	6.67472	6.66753	6.67001	6.71813	6.74751	6.72203	6.72363	6.7199	6.68564	6.64373
3	245222_at	---	---	---	6.53822	6.5419	6.49534	6.52661	3	12	0.4364	0.774772	0.051686	-1.42702	0.60056	0.015292	0.046564	0.031272	0.003684	-0.04288	-0.01161	0.205731	0.823801	0.492043	0.04327	0.739527	0.149866	-0.02759	0.274466	245222_at	6.56428	6.4905	6.49485	6.60742	6.51669	6.52255	6.52477	6.52548	6.57892	6.51918	6.57253	6.49281	6.51811	6.42401	6.51465	6.54155
3	245223_at	---	AT3G29791	---	6.64147	6.66695	6.65101	6.7047	3	12	0.4041	0.032886	1.38899	-0.53953	-0.88234	-0.03775	0.015936	0.053689	0.025479	0.009544	0.063232	0.463342	0.164359	0.72905	0.28502	0.092817	0.903409	-0.02821	0.213079	245223_at	6.59863	6.70792	6.7318	6.69078	6.66282	6.6527	6.64311	6.80939	6.5934	6.66593	6.64231	6.60289	6.65439	6.63414	6.69886	6.66744
3	245224_at	---	AT3G29796	---	6.68579	6.71285	6.66302	6.67922	3	12	0.765	1.33105	-0.28899	-1.0696	0.027535	0.033625	0.049827	0.016202	0.027055	-0.02277	-0.00657	0.309645	0.505451	0.132216	0.238532	0.194887	0.049783	0.010853	0.058665	245224_at	6.68404	6.71609	6.71422	6.61293	6.71973	6.63556	6.62207	6.63388	6.73393	6.60911	6.83159	6.69265	6.59917	6.69762	6.73828	6.72266
3	245225_at	---	AT3G29800	---	6.75626	6.83481	6.82127	6.79798	3	12	0.2334	0.936243	-0.13347	0.542918	-1.34569	0.036821	0.013539	-0.02328	0.078547	0.065008	0.041726	0.452802	0.137696	0.257879	1.21171	0.945296	0.530815	0.101829	1.08118	245225_at	6.7737	6.72967	6.77308	6.81543	6.85778	6.72594	6.83461	6.81703	6.81197	6.70969	6.92108	6.82963	6.86737	6.83398	6.79119	6.74911
3	245226_at	---	AT3G29970	---	6.72042	6.80728	6.69886	6.74745	3	12	0.0284	1.35887	0.08405	-0.95103	-0.49189	0.059837	0.108421	0.048584	0.08687	-0.02155	0.027033	1.06196	2.26263	0.807725	1.72116	0.288754	0.381146	0.038286	0.38183	245226_at	6.73553	6.74894	6.76633	6.79643	6.71538	6.62491	6.79643	6.74308	6.66442	6.73278	6.78311	6.88326	6.70117	6.75399	6.72674	6.72354
3	245227_s_at	---	AT1G08410	---	6.85003	6.88556	6.84695	6.85263	3	12	0.908	1.48746	-0.3425	-0.65818	-0.48678	0.032937	0.038619	0.005682	0.035534	-0.00309	0.002597	0.226828	0.274113	0.033329	0.248148	0.017799	0.014935	0.029852	0.136012	245227_s_at	6.92951	6.72949	6.95579	6.98233	6.83638	6.78551	6.92161	6.85911	6.90199	6.83913	6.86266	6.74148	6.90829	6.8576	6.8916	6.73819
3	245228_at	COBL2 (COBRA-LIKE PROTEIN 2 PRECURSOR)	AT3G29810	COBL2	7.26123	6.95832	7.02728	7.20213	3	12	0.034	-1.07776	0.629404	-0.5949	1.04326	-0.24381	-0.06896	0.174849	-0.30291	-0.23395	-0.0591	1.49168	0.295473	0.966395	1.96277	1.41432	0.245588	-0.47776	2.24223	245228_at	7.56792	7.13876	6.95162	7.07431	6.94434	7.02228	7.03604	7.35067	7.1432	7.19505	6.85733	6.95002	6.98011	7.16238	7.12429	7.2975
3	245229_at	---	AT4G25620	---	6.89247	6.93901	6.98344	7.45184	3	12	0.0138	-0.49214	1.48455	-0.32087	-0.67154	-0.51283	-0.04443	0.468395	0.046542	0.090976	0.559371	2.15916	0.106278	1.9319	0.111855	0.240576	2.39595	-0.42185	1.08129	245229_at	6.88006	6.92383	6.97044	6.97621	7.03684	7.08034	8.09863	7.19247	6.90288	6.8631	6.87527	6.93413	6.95197	6.86461	7.24627	7.26997
3	245230_at	---	AT4G25610	---	7.22545	7.26048	7.28169	7.16684	3	12	0.1405	0.535119	-1.33033	0.957819	-0.1626	0.093639	-0.02122	-0.11486	0.035023	0.056241	-0.05862	1.13132	0.177051	1.47592	0.320525	0.580995	0.612851	0.14988	1.32995	245230_at	7.21165	7.20641	7.29617	7.21573	7.25897	7.22958	7.14418	7.09366	7.30824	7.17551	7.34002	7.18999	7.3813	7.25692	7.27042	7.15909
3	245231_at	---	AT4G25600	---	7.90578	7.97903	7.93559	7.91096	3	12	0.3712	1.38181	-0.65472	0.082337	-0.80943	0.068071	0.043435	-0.02464	0.073242	0.029807	0.005171	0.825098	0.461823	0.230906	0.908363	0.28991	0.041522	0.097878	0.843266	245231_at	7.79998	7.92569	8.01953	7.91238	7.93661	8.0356	7.88317	7.89089	7.89702	8.00044	7.96005	8.02415	7.88077	7.88938	7.94798	7.92179
3	245232_at	ADF7 (actin depolymerizing factor 7); actin binding	AT4G25590	ADF7	6.93675	6.84919	6.61412	6.59473	3	12	0.1792	0.589169	-0.9027	-0.78897	1.10251	0.254461	0.235063	-0.0194	-0.08756	-0.32262	-0.34202	0.772525	0.696528	0.039543	0.205156	1.05499	1.13901	-0.06816	0.10444	245232_at	6.88308	7.47319	7.0799	7.1187	6.58336	6.74654	6.52646	6.65447	6.78436	6.60636	6.50719	6.69096	6.59526	6.53134	6.60156	6.59641
3	245233_at	---	AT4G25580	---	6.72346	6.74308	6.71584	6.69023	3	12	0.5047	1.13992	-1.27695	-0.10557	0.2426	0.052845	0.027233	-0.02561	0.01962	-0.00761	-0.03323	0.834367	0.357394	0.331432	0.240393	0.082621	0.458186	0.045233	0.436711	245233_at	6.7239	6.67374	6.71307	6.78524	6.79572	6.68697	6.67756	6.731	6.8204	6.67578	6.72923	6.74476	6.68874	6.69194	6.67161	6.68075
3	245234_at	AtMYB18 (myb domain protein 18); DNA binding / transcription factor	AT4G25560	AtMYB18	6.61583	6.66433	6.69769	6.67636	3	12	0.5396	0.022403	0.369333	0.984463	-1.3762	-0.01203	-0.03336	-0.02133	0.048495	0.081854	0.060525	0.078517	0.247941	0.147652	0.390918	0.764086	0.516969	0.069824	0.399759	245234_at	6.64657	6.64116	6.68555	6.68839	6.73118	6.71333	6.55575	6.70774	6.44203	6.73358	6.62766	6.65572	6.6986	6.64764	6.76989	6.67205
3	245235_at	---	AT4G25550	---	9.84575	9.92862	9.82424	9.70903	3	12	0.0363	1.12315	-1.30169	-0.02947	0.208013	0.219593	0.104381	-0.11521	0.082875	-0.02151	-0.13672	2.27841	0.879408	1.00124	0.650465	0.127919	1.25311	0.198087	1.29329	245235_at	9.91087	9.89311	9.85307	9.92161	9.76252	9.70916	9.70419	9.6938	9.84251	9.73651	10.1026	9.83718	9.92631	9.89897	9.67569	9.76243
3	245236_at	MSH3 (Arabidopsis homolog of DNA mismatch repair protein MSH3); damaged DNA binding / mismatched DNA binding / protein binding	AT4G25540	MSH3	7.76212	7.71931	7.64992	7.44542	3	12	1.4e-05	0.535195	-1.41629	0.04084	0.840253	0.273881	0.06938	-0.2045	-0.04281	-0.11219	-0.31669	4.90048	1.01098	3.72306	0.538856	1.88025	5.53683	0.161688	1.92491	245236_at	7.68812	7.82227	7.6946	7.68688	7.6274	7.66753	7.38361	7.46946	7.68999	7.8481	7.77557	7.72017	7.63335	7.67143	7.50027	7.42836
3	245237_at	SLK1 (SEUSS-LIKE 1); transcription regulator	AT4G25520	SLK1	7.53354	7.52159	7.54936	7.46879	3	12	0.2495	0.093744	-1.41824	0.888822	0.435672	0.052801	-0.02777	-0.08057	-0.01194	0.015825	-0.06474	0.685823	0.304903	1.19345	0.11485	0.157536	0.895585	0.068626	0.614649	245237_at	7.52237	7.52255	7.56365	7.55025	7.5174	7.67045	7.49663	7.49751	7.49822	7.591	7.46156	7.51092	7.5174	7.49219	7.40066	7.48038
3	245238_at	ACYB-2; carbon-monoxide oxygenase	AT4G25570	ACYB-2	9.37149	8.71835	9.08578	9.25803	3	12	1.3e-05	-1.36701	0.524353	-0.07932	0.921978	-0.53968	-0.36743	0.172252	-0.65314	-0.28571	-0.11346	4.79329	3.2962	1.32379	5.62843	2.48789	0.765758	-0.8254	5.12988	245238_at	9.40767	9.23899	8.81472	8.64462	8.93475	9.00977	9.22568	9.39133	9.33239	9.50693	8.75906	8.65501	9.13388	9.26474	9.21431	9.20082
3	245239_at	FWA; DNA binding / protein binding / protein homodimerization/ transcription factor	AT4G25530	FWA	6.65325	6.65978	6.64231	6.61304	3	12	0.6349	0.855551	-1.40587	0.01047	0.539853	0.046742	0.017467	-0.02927	0.006525	-0.01094	-0.04022	0.612756	0.183641	0.339494	0.061972	0.108403	0.505175	0.0358	0.284458	245239_at	6.70827	6.58203	6.65297	6.70321	6.58106	6.64915	6.54874	6.5839	6.66406	6.65865	6.67756	6.60538	6.61239	6.72665	6.67214	6.64737
3	245240_at	---	---	---	6.73284	6.75466	6.73327	6.74294	3	12	0.9599	1.33654	0.196026	-0.74576	-0.78681	0.011719	0.021396	0.009677	0.021817	0.000422	0.010099	0.094021	0.184599	0.076405	0.188811	0.003088	0.08	0.01214	0.067197	245240_at	6.73881	6.77033	6.73677	6.72923	6.77637	6.67516	6.77983	6.68865	6.71893	6.7033	6.86444	6.68821	6.83203	6.6495	6.80415	6.69913
3	245241_at	---	AT1G44478	---	6.71387	6.68666	6.65905	6.61246	3	12	0.4385	0.430998	-1.28376	-0.2071	1.05986	0.074197	0.02761	-0.04659	-0.02721	-0.05482	-0.10141	0.59289	0.177455	0.33005	0.174507	0.403642	0.89114	0.019376	0.08138	245241_at	6.66202	6.57804	6.67836	6.65341	6.63601	6.6598	6.62837	6.62065	6.91806	6.69735	6.60565	6.80922	6.71191	6.62846	6.56996	6.63086
3	245242_at	CH1 (CHLORINA 1); chlorophyllide a oxygenase	AT1G44446	CH1	8.31991	8.18402	8.30387	8.39094	3	12	0.1485	-1.34664	1.06241	0.048708	0.23553	-0.20692	-0.11985	0.087069	-0.1359	-0.01605	0.071023	1.54726	0.757938	0.501491	0.8937	0.070565	0.38803	-0.22297	1.08634	245242_at	8.12624	8.43066	8.19877	8.32386	8.1226	8.43457	8.41602	8.42117	8.34633	8.37642	8.02166	8.19176	8.29066	8.36763	8.29829	8.42827
3	245243_at	---	AT1G44414	---	6.76476	6.75706	6.69243	6.73047	3	12	0.1289	0.639344	-0.17483	-1.33968	0.875169	0.026589	0.064631	0.038042	-0.0077	-0.07233	-0.03429	0.398573	1.25835	0.628728	0.094477	1.45639	0.54997	-0.04574	0.510374	245243_at	6.75044	6.7824	6.77859	6.80309	6.67631	6.65163	6.6448	6.77202	6.76758	6.75861	6.72425	6.7223	6.69336	6.7484	6.78169	6.72337
3	245244_at	ILL6; IAA-amino acid conjugate hydrolase/ metallopeptidase	AT1G44350	ILL6	7.66848	7.67063	7.69043	8.19875	3	12	0.0061	-0.52215	1.49893	-0.44639	-0.53039	-0.52812	-0.0198	0.508323	0.002153	0.02195	0.530273	2.54982	0.050213	2.43839	0.005206	0.055992	2.56189	-0.50617	1.58205	245244_at	7.97931	7.56525	7.85511	7.58319	7.85254	7.86381	8.5356	7.97053	7.58718	7.54217	7.67072	7.57351	7.46156	7.58381	8.08993	8.19895
3	245245_at	hemb2; catalytic/ metal ion binding / porphobilinogen synthase	AT1G44318	hemb2	6.6942	6.7383	6.74789	6.73972	3	12	0.2202	0.341073	0.399634	0.736361	-1.47707	-0.00142	-0.00959	-0.00817	0.044101	0.053689	0.045521	0.018702	0.141461	0.118238	0.921935	1.19363	0.961163	0.052268	0.73134	245245_at	6.67951	6.75488	6.74698	6.70641	6.73011	6.73766	6.72594	6.80682	6.68342	6.659	6.784	6.71582	6.7793	6.7445	6.70419	6.72195
3	245246_at	---	AT1G44224	---	6.6889	6.67407	6.63248	6.67627	3	12	0.6549	0.250505	0.340117	-1.44578	0.855157	-0.0022	0.041593	0.04379	-0.01483	-0.05642	-0.01263	0.016309	0.409678	0.437009	0.121665	0.603782	0.101903	-0.05862	0.407893	245246_at	6.64835	6.66602	6.62864	6.77379	6.63485	6.59544	6.65962	6.64178	6.61559	6.82564	6.64151	6.65234	6.62154	6.67809	6.75621	6.64746
3	245247_at	SCL13 (Scarecrow-like 13); transcription factor	AT4G17230	SCL13	7.7965	7.64819	7.81123	7.70208	3	12	0.3318	-1.1745	-0.48133	0.9227	0.733136	-0.05389	-0.16304	-0.10915	-0.1483	0.014737	-0.09442	0.227507	0.914298	0.542336	0.807374	0.054097	0.450966	-0.03915	0.106664	245247_at	7.80975	7.64409	7.63406	7.74032	7.74458	7.5649	7.70153	7.69824	7.99991	7.73224	7.56587	7.65252	8.091	7.84446	7.7294	7.67915
3	245248_at	ATB' GAMMA; poly(U) binding / protein phosphatase type 2A regulator	AT4G15415	ATB' GAMMA	8.5617	8.55509	8.52353	8.30939	3	12	0.0037	0.564529	-1.48544	0.3012	0.619714	0.245694	0.031561	-0.21413	-0.00661	-0.03817	-0.25231	2.80038	0.213572	2.38866	0.038679	0.267568	2.8852	0.20752	1.49407	245248_at	8.50027	8.52219	8.65004	8.43448	8.55531	8.59988	8.20383	8.38326	8.61843	8.60591	8.46875	8.66708	8.42623	8.5127	8.33807	8.31241
3	245249_at	ACX1 (ACYL-COA OXIDASE 1); acyl-CoA oxidase	AT4G16760	ACX1	9.55251	9.59497	9.56274	9.7468	3	12	0.0926	-0.21383	1.46951	-0.57112	-0.68456	-0.15183	0.032227	0.18406	0.042458	0.010232	0.194292	1.12945	0.16403	1.45133	0.225823	0.047039	1.55592	-0.1416	0.654583	245249_at	9.44602	9.58682	9.5973	9.65403	9.36541	9.72017	9.86896	9.69309	9.54155	9.63565	9.58469	9.54386	9.66921	9.49618	9.61435	9.81081
3	245250_at	ATERF6 (ETHYLENE RESPONSIVE ELEMENT BINDING FACTOR 6); DNA binding / transcription factor	AT4G17490	ATERF6	7.0069	6.84197	6.91732	6.87265	3	12	0.4878	-0.94341	-0.51622	0.106026	1.35361	-0.03067	-0.07535	-0.04468	-0.16493	-0.08958	-0.13426	0.105649	0.297339	0.160951	0.80214	0.367473	0.613521	-0.12025	0.344597	245250_at	6.91903	6.87465	6.80779	6.87642	6.86577	6.83061	6.84544	6.86213	7.41806	6.81587	6.89506	6.78862	7.09535	6.87758	6.84837	6.93466
3	245251_at	CBL1 (CALCINEURIN B-LIKE PROTEIN 1); calcium ion binding	AT4G17615	CBL1	8.17574	8.09197	8.27919	8.10831	3	12	0.0631	-0.84465	-0.65255	1.35685	0.14035	-0.01634	-0.18721	-0.17088	-0.08376	0.103449	-0.06743	0.090123	1.77656	1.58219	0.623955	0.821683	0.472523	0.087114	0.421623	245251_at	8.15084	8.26953	7.93865	8.12837	8.23784	8.32564	8.15696	8.0467	8.04474	8.23784	8.27797	8.0229	8.3109	8.24236	8.08372	8.14586
3	245252_at	ATERF-1 (ETHYLENE RESPONSIVE ELEMENT BINDING FACTOR 1); DNA binding / transcription activator/ transcription factor	AT4G17500	ATERF-1	7.24587	7.05253	7.13439	7.28112	3	12	0.0153	-1.20297	0.980374	-0.42113	0.643725	-0.22858	-0.08185	0.146729	-0.19334	-0.11148	0.035245	2.38443	0.638495	1.37038	1.94624	0.956448	0.224797	-0.34007	2.53061	245252_at	7.24618	7.13246	6.96964	7.0799	7.13956	7.12251	7.33638	7.24867	7.47212	7.13272	7.02797	7.13263	7.18049	7.09499	7.25	7.28942
3	245253_at	HPL1 (HYDROPEROXIDE LYASE 1); electron carrier/ heme binding / iron ion binding / monooxygenase	AT4G15440	HPL1	9.14375	9.18848	9.15132	9.85691	3	12	0.0064	-0.42088	1.49764	-0.52752	-0.54924	-0.66843	0.037154	0.705589	0.044722	0.007568	0.713157	2.38092	0.071704	2.53704	0.087582	0.01377	2.56868	-0.66087	1.52756	245253_at	9.20916	8.98571	9.3489	9.32537	9.28693	9.5752	10.2325	9.65297	9.1274	9.25275	8.84064	9.23899	8.65945	9.08372	9.70028	9.84189
3	245254_at	APS3; sulfate adenylyltransferase (ATP)	AT4G14680	APS3	7.98688	8.06401	8.01935	7.9662	3	12	0.5343	1.2875	-1.00642	0.240219	-0.5213	0.097812	0.044656	-0.05316	0.077126	0.032471	-0.02069	0.742446	0.276635	0.341899	0.545728	0.189958	0.114062	0.130282	0.686634	245254_at	8.03578	7.95392	7.98411	8.05442	8.02628	7.94149	8.10369	7.75479	7.9913	7.96653	8.14941	8.06809	8.06436	8.04528	8.10556	7.90075
3	245255_at	COP9 (CONSTITUTIVE PHOTOMORPHOGENIC 9); metalloendopeptidase/ protein binding	AT4G14110	COP9	9.87405	9.87575	9.85474	9.79328	3	12	0.7031	0.680596	-1.45366	0.136694	0.636372	0.082475	0.021018	-0.06146	0.001709	-0.01931	-0.08077	0.498901	0.099798	0.345209	0.007404	0.090969	0.485792	0.063166	0.234926	245255_at	9.88281	9.88707	9.78285	9.96271	9.77965	9.72647	9.64986	9.79013	9.84952	9.87678	10.0446	9.71289	9.97479	9.93803	9.8283	9.90483
3	245256_at	FAR1 (FAR-RED IMPAIRED RESPONSE 1); transcription activator/ transcription factor	AT4G15090	FAR1	8.40361	8.30844	8.30435	7.99594	3	12	3.1e-05	0.311923	-1.44905	0.28891	0.848221	0.3125	0.004084	-0.30842	-0.09517	-0.09925	-0.40767	4.15776	0.027087	4.10562	1.01686	1.07456	5.27426	0.213246	1.84303	245256_at	8.49183	8.37837	8.40332	8.23393	8.25062	8.3821	7.95952	7.91655	8.35973	8.3845	8.20454	8.39196	8.30016	8.28453	8.05291	8.05478
3	245257_at	CAM8 (CALMODULIN 8); calcium ion binding	AT4G14640	CAM8	6.54366	6.53977	6.53516	6.54357	3	12	0.9968	-0.19052	0.753814	-1.33919	0.775904	-0.0038	0.004616	0.008412	-0.00388	-0.0085	-8.88e-05	0.030494	0.037358	0.070319	0.031231	0.071115	0.00069	-0.0123	0.072856	245257_at	6.55504	6.59428	6.43475	6.6234	6.54217	6.59446	6.59588	6.50781	6.58319	6.44212	6.53604	6.5649	6.53294	6.47106	6.51625	6.55433
3	245258_at	ATPEN1 (ARABIDOPSIS THALIANA PENTACYCLIC TRITERPENE SYNTHASE 1); arabidiol synthase	AT4G15340	ATPEN1	6.56499	6.61333	6.61534	6.62908	3	12	0.4303	0.272664	0.835022	0.344741	-1.45243	-0.01576	-0.00202	0.013738	0.04834	0.05036	0.064098	0.155345	0.017553	0.133068	0.605236	0.638162	0.874551	0.034601	0.259278	245258_at	6.51944	6.5981	6.55851	6.6179	6.59526	6.58478	6.55034	6.75124	6.62065	6.52175	6.65527	6.62163	6.63024	6.6511	6.59819	6.61657
3	245259_at	PAKRP1 (PHRAGMOPLAST-ASSOCIATED KINESIN-RELATED PROTEIN 1); microtubule motor/ plus-end-directed microtubule motor	AT4G14150	PAKRP1	8.64822	8.70599	8.60429	8.31035	3	12	0.0002	0.787462	-1.45752	0.210412	0.459644	0.395641	0.101696	-0.29395	0.057773	-0.04392	-0.33787	4.2892	0.849581	3.17683	0.410376	0.292917	3.67564	0.351718	2.63647	245259_at	8.62873	8.73358	8.65589	8.8236	8.66673	8.58265	8.14284	8.29758	8.57821	8.65234	8.64062	8.70383	8.51234	8.65545	8.45978	8.34117
3	245260_at	---	AT4G16360	---	8.8422	8.93135	8.9298	8.88148	3	12	0.4366	0.820995	-0.344	0.784702	-1.26169	0.049871	0.001554	-0.04832	0.089156	0.087602	0.039284	0.364706	0.008685	0.350734	0.765626	0.748225	0.272682	0.137473	0.85752	245260_at	8.84339	8.8418	9.04474	8.69558	8.90953	8.98579	8.91389	8.90128	8.83647	8.84712	8.95117	9.03391	8.92702	8.89684	8.81445	8.89631
3	245261_at	---	AT4G14385	---	8.90465	8.64031	8.76951	8.65681	3	12	0.0171	-0.83875	-0.70381	0.218381	1.32418	-0.01649	-0.12919	-0.1127	-0.26434	-0.13514	-0.24785	0.079009	0.926313	0.774352	2.31057	0.982774	2.13806	-0.15163	0.725477	245261_at	9.06889	8.75879	8.66229	8.65705	8.63761	8.75799	8.52459	8.69789	8.90767	8.88326	8.60485	8.63707	8.70268	8.97976	8.72896	8.67578
3	245262_at	---	AT4G16563	---	6.83898	6.82764	6.84477	6.76396	3	12	0.3471	0.23612	-1.4724	0.695856	0.540427	0.063676	-0.01713	-0.08081	-0.01134	0.005793	-0.07502	0.681856	0.138751	0.931552	0.087963	0.043038	0.844839	0.069469	0.488248	245262_at	6.73322	6.86603	6.86515	6.81285	6.76012	6.81099	6.77175	6.76687	6.96751	6.78915	6.81605	6.81649	6.96058	6.84739	6.77095	6.74627
3	245263_at	---	AT4G17740	---	8.71345	8.63778	8.64477	8.80662	3	12	0.0264	-0.80134	1.35056	-0.71223	0.163012	-0.16883	-0.00699	0.161843	-0.07566	-0.06867	0.093173	2.10898	0.047155	2.00244	0.748601	0.659741	0.983768	-0.2375	2.09537	245263_at	8.65483	8.74858	8.60591	8.79936	8.7152	8.65811	8.84357	8.79057	8.72559	8.72479	8.5166	8.62926	8.57697	8.62882	8.86168	8.73065
3	245264_at	---	AT4G17245	---	6.59308	6.65004	6.63275	6.69926	3	12	0.3074	0.142105	1.26079	-0.2508	-1.1521	-0.04923	0.01729	0.066517	0.056951	0.039662	0.106179	0.422772	0.123069	0.620598	0.508357	0.323528	1.14465	-0.00957	0.044823	245264_at	6.58132	6.61275	6.74015	6.60849	6.68111	6.60307	6.87678	6.69531	6.56223	6.61603	6.66859	6.58292	6.62642	6.62038	6.57617	6.64879
3	245265_at	ACD6 (ACCELERATED CELL DEATH 6); protein binding	AT4G14400	ACD6	6.72612	6.7441	6.70301	6.71258	3	12	0.5528	1.27034	-0.49774	-1.03439	0.261788	0.031516	0.041082	0.009566	0.017978	-0.0231	-0.01354	0.514323	0.724382	0.1243	0.257067	0.34844	0.184295	0.008412	0.073942	245265_at	6.69895	6.75595	6.74565	6.67099	6.70375	6.67161	6.76456	6.72079	6.69167	6.7579	6.77672	6.78303	6.67924	6.75746	6.68253	6.68244
3	245266_at	---	AT4G17070	---	7.86894	8.10485	7.82959	7.65141	3	12	4.3e-06	1.29264	-1.13792	-0.18283	0.028107	0.453436	0.275257	-0.17818	0.235906	-0.03935	-0.21753	6.39789	4.21214	2.66739	3.6177	0.390215	3.32478	0.414085	4.46277	245266_at	7.7587	7.89648	8.10511	8.14604	7.83594	7.81259	7.6044	7.64924	7.87606	7.94451	8.12038	8.04785	7.94141	7.72843	7.67312	7.67889
3	245267_at	---	AT4G14060	---	6.62857	6.67465	6.63903	6.74718	3	12	0.0477	0.042722	1.39491	-0.62138	-0.81626	-0.07253	0.035622	0.108154	0.046076	0.010454	0.118608	1.01495	0.405157	1.70442	0.561439	0.097219	1.91367	-0.06208	0.527613	245267_at	6.56055	6.6187	6.61737	6.70153	6.68404	6.64364	6.77024	6.68439	6.75479	6.58026	6.71333	6.66637	6.60387	6.62456	6.79483	6.73926
3	245268_at	PRMT7 (PROTEIN ARGININE METHYLTRANSFERASE 7); methyltransferase	AT4G16570	PRMT7	7.96642	7.94332	7.93845	7.84719	3	12	0.0562	0.370585	-1.459	0.278071	0.810345	0.096125	0.004861	-0.09126	-0.0231	-0.02797	-0.11923	1.4452	0.042451	1.35126	0.23614	0.296777	1.89996	0.06816	0.586539	245268_at	8.00541	8.01811	7.9343	7.91104	7.99237	7.86319	7.76447	7.9011	7.894	7.94815	7.94478	7.98313	7.97017	7.92809	7.92241	7.80078
3	245269_at	---	AT4G14500	---	9.41178	9.18091	9.33463	9.37389	3	12	0.0634	-1.42562	0.479737	0.092091	0.853797	-0.19298	-0.15372	0.039262	-0.23087	-0.07715	-0.03789	1.47601	1.09744	0.197963	1.85361	0.44861	0.189936	-0.27013	1.4566	245269_at	9.31596	9.34268	9.32377	9.04847	9.1962	9.43714	9.40066	9.46271	9.54457	9.44389	9.08319	9.2682	9.25027	9.4549	9.29758	9.33461
3	245270_at	TUA6; structural constituent of cytoskeleton	AT4G14960	TUA6	12.2338	12.188	12.1796	11.9813	3	12	0.082	0.377745	-1.46575	0.302136	0.785871	0.206721	0.008478	-0.19824	-0.04577	-0.05424	-0.25249	1.31804	0.031717	1.24802	0.197297	0.240856	1.70448	0.152477	0.563158	245270_at	12.5128	12.0162	12.3278	12.1682	12.217	12.0311	11.957	12.0888	12.1855	12.2207	12.1019	12.1543	12.2823	12.1879	11.8853	11.9941
3	245271_at	---	AT4G16430	---	8.83678	8.91051	8.90947	8.79845	3	12	0.1481	0.840353	-1.17578	0.821586	-0.48616	0.112061	0.001043	-0.11102	0.07373	0.072687	-0.03833	1.22968	0.006642	1.21474	0.710198	0.697129	0.31065	0.184748	1.50049	245271_at	8.7832	8.87518	8.92676	8.85023	8.81365	8.9707	8.7848	8.88388	8.76154	8.9272	8.91513	8.94993	8.92028	8.93324	8.65794	8.86719
3	245272_at	---	AT4G17250	---	6.64546	6.61261	6.60558	6.63732	3	12	0.3	-0.65928	0.630316	-1.02658	1.05555	-0.0247	0.007036	0.031738	-0.03285	-0.03988	-0.00815	0.512258	0.115412	0.707933	0.740413	0.955062	0.135892	-0.06459	1.14103	245272_at	6.61364	6.68208	6.63077	6.58026	6.65092	6.58718	6.65758	6.61879	6.65474	6.63139	6.60938	6.63006	6.55176	6.63246	6.66637	6.60653
3	245273_at	---	AT4G14950	---	8.25859	8.38787	8.32448	8.2623	3	12	0.0474	1.30323	-0.75372	0.264935	-0.81444	0.125577	0.063388	-0.06219	0.129284	0.065896	0.003706	1.75018	0.718684	0.701015	1.81541	0.756052	0.028368	0.191473	1.92308	245273_at	8.22186	8.31277	8.35201	8.39711	8.38024	8.26136	8.18306	8.25693	8.16548	8.33425	8.44167	8.36071	8.33034	8.32599	8.37367	8.23553
3	245274_at	---	AT4G14360	---	8.87411	8.9458	8.94487	9.15379	3	12	0.0046	-0.28002	1.44095	-0.28773	-0.8732	-0.20799	0.000932	0.208918	0.071689	0.070756	0.279674	2.20283	0.005058	2.21474	0.55799	0.548693	3.09757	-0.13723	0.8271	245274_at	8.86346	8.97576	8.96733	8.81756	9.01349	8.79954	9.20242	9.17454	8.84606	8.81117	9.02166	8.97665	9.02495	8.94149	9.02237	9.21582
3	245275_at	BAM5 (BETA-AMYLASE 5); beta-amylase	AT4G15210	BAM5	7.5953	8.83525	11.1174	12.7638	3	12	3e-11	-0.53806	1.16293	0.450081	-1.07495	-3.92851	-2.28216	1.64635	1.23995	3.52211	5.16846	9.83109	7.13635	5.61168	4.39213	9.27929	11.2304	-0.40641	0.766857	245275_at	7.90243	7.49574	8.96626	9.06978	11.1992	11.2101	12.88	12.9865	7.95978	7.02326	8.56578	8.73917	10.9121	11.1483	12.457	12.7315
3	245276_at	ATHB-2 (ARABIDOPSIS THALIANA HOMEOBOX PROTEIN 2); DNA binding / protein homodimerization/ sequence-specific DNA binding / transcription factor	AT4G16780	ATHB-2	6.95435	6.86548	7.03378	7.06601	3	12	0.0011	-1.27763	0.961416	0.601582	-0.28536	-0.20053	-0.1683	0.032227	-0.08887	0.079434	0.111661	3.61496	3.00076	0.372229	1.38042	1.19263	1.84733	-0.12109	1.31538	245276_at	7.01278	6.86248	6.87642	6.83816	6.99742	7.07493	7.1218	7.10724	6.94238	6.99973	6.91513	6.83221	7.03782	7.02495	6.96591	7.06907
3	245277_at	IAGLU (INDOLE-3-ACETATE BETA-D-GLUCOSYLTRANSFERASE); UDP-glycosyltransferase/ transferase, transferring glycosyl groups	AT4G15550	IAGLU	6.99547	6.99534	6.94285	6.92054	3	12	0.5687	0.838889	-1.13497	-0.54632	0.842403	0.074796	0.05249	-0.02231	-0.00013	-0.05262	-0.07493	0.576987	0.368807	0.134731	0.000707	0.369966	0.57831	0.022172	0.091265	245277_at	6.92685	6.92658	6.93812	6.95401	6.94238	6.89853	6.88077	6.97443	7.22665	6.90181	7.02237	7.06685	6.9138	7.01669	6.95091	6.87606
3	245278_at	SYP23 (SYNTAXIN OF PLANTS 23); SNAP receptor	AT4G17730	SYP23	9.35864	9.00062	9.06452	9.15614	3	12	0.0042	-0.92486	0.071488	-0.51549	1.36886	-0.15552	-0.0639	0.091619	-0.35802	-0.29412	-0.2025	1.11656	0.35531	0.559481	3.11018	2.49068	1.57329	-0.44964	2.72501	245278_at	9.55975	9.15847	9.03338	9.11825	9.01234	9.0736	9.06374	9.20659	9.30309	9.41326	8.84189	9.00897	9.13308	9.03906	9.11541	9.23881
3	245279_at	---	AT4G17270	---	8.97876	9.04914	9.14973	9.12325	3	12	0.0128	-0.33816	0.622787	0.966126	-1.25075	-0.07411	-0.10059	-0.02648	0.070379	0.170965	0.144487	0.867119	1.29446	0.23783	0.810328	2.50896	2.05091	0.096857	0.781926	245279_at	8.96786	8.93501	9.11923	8.9098	9.14018	9.15687	9.15749	9.12997	8.96635	9.04581	9.06161	9.10591	9.07839	9.22345	9.05566	9.14986
3	245280_at	VRN2 (REDUCED VERNALIZATION RESPONSE 2); transcription factor	AT4G16845	VRN2	8.95386	8.95656	8.92929	8.8728	3	12	0.3083	0.731566	-1.42331	0.029834	0.661907	0.083762	0.027277	-0.05649	0.002708	-0.02457	-0.08105	0.985215	0.23908	0.588911	0.019765	0.211391	0.943564	0.059193	0.402474	245280_at	8.94141	9.03036	9.00675	8.89409	8.84677	8.94034	8.79031	8.84499	8.84845	8.99521	8.91397	9.01145	8.96742	8.96262	8.90572	8.9502
3	245281_at	CLA1 (CLOROPLASTOS ALTERADOS 1); 1-deoxy-D-xylulose-5-phosphate synthase	AT4G15560	CLA1	10.4942	10.2057	10.4005	10.5433	3	12	0.0365	-1.37655	0.887869	-0.06983	0.55851	-0.33754	-0.19478	0.142756	-0.28844	-0.09366	0.049094	2.09484	1.03571	0.68917	1.72285	0.402272	0.185236	-0.4312	1.8474	245281_at	10.6042	10.3169	10.4297	10.1989	10.3152	10.5618	10.5353	10.6545	10.4542	10.6014	9.88867	10.3057	10.3485	10.3766	10.486	10.4973
3	245282_at	---	AT4G14990	---	8.15769	7.98111	8.10565	8.0212	3	12	0.084	-1.06646	-0.56532	0.490533	1.14125	-0.04008	-0.12453	-0.08445	-0.17658	-0.05205	-0.1365	0.249604	1.04931	0.631121	1.6512	0.342301	1.18346	-0.09213	0.452757	245282_at	8.19008	8.15927	8.02663	7.86923	8.16655	8.14409	8.07742	8.10556	7.98038	8.30105	8.05735	7.97124	8.03027	8.08168	7.99423	7.90758
3	245283_at	AT-HSFA5; DNA binding / transcription factor	AT4G13980	AT-HSFA5	7.63867	7.56676	7.66519	7.62535	3	12	0.2459	-1.376	0.032683	0.990482	0.352838	-0.05859	-0.09843	-0.03984	-0.07191	0.026523	-0.01332	0.629769	1.24205	0.385719	0.822613	0.235484	0.107403	-0.03207	0.195995	245283_at	7.69416	7.54696	7.62758	7.57866	7.75337	7.66149	7.58629	7.67987	7.58398	7.72958	7.50888	7.55194	7.57422	7.6717	7.64693	7.58833
3	245284_at	PDS3 (PHYTOENE DESATURASE 3); phytoene dehydrogenase	AT4G14210	PDS3	8.48919	8.50708	8.4387	8.57704	3	12	0.12	0.071269	1.2938	-1.12372	-0.24135	-0.06996	0.068382	0.138339	0.017889	-0.05049	0.087846	0.685136	0.665132	1.6669	0.131579	0.450885	0.923136	-0.12045	0.886375	245284_at	8.54244	8.47425	8.49636	8.4699	8.45197	8.50036	8.67321	8.60076	8.42436	8.51571	8.41779	8.64427	8.45259	8.34988	8.50071	8.53347
3	245285_s_at	SBP1 (selenium-binding protein 1); selenium binding	AT4G14030 /// AT4G14040	SBP1	8.20998	8.29246	8.34024	8.55813	3	12	0.0005	-0.38835	1.39836	-0.06698	-0.94302	-0.26567	-0.04778	0.217884	0.082475	0.13026	0.348145	3.15691	0.364874	2.52598	0.731597	1.33174	4.15872	-0.13541	0.889615	245285_s_at	8.30327	8.10076	8.31143	8.35751	8.34268	8.29936	8.62509	8.66761	8.25568	8.18022	8.21866	8.28223	8.29838	8.42054	8.41033	8.52947
3	245286_at	OASA1 (O-ACETYLSERINE (THIOL) LYASE (OAS-TL) ISOFORM A1); cysteine synthase	AT4G14880	OASA1	10.265	10.2871	10.3124	10.5528	3	12	0.0081	-0.50257	1.48415	-0.31336	-0.66822	-0.26567	-0.0253	0.240368	0.02215	0.047452	0.28782	2.38231	0.129283	2.11232	0.111512	0.267454	2.61608	-0.21822	1.20173	245286_at	10.3292	10.1259	10.3201	10.18	10.1864	10.2488	10.5211	10.6673	10.3903	10.2145	10.307	10.3413	10.3475	10.467	10.4226	10.6001
3	245287_at	---	AT4G14910	---	8.1226	8.20319	8.23415	8.22525	3	12	0.0348	0.135588	0.569646	0.744753	-1.44999	-0.02206	-0.03096	-0.0089	0.080589	0.11155	0.10265	0.258771	0.391227	0.092183	1.34913	2.03771	1.83806	0.089489	0.98303	245287_at	8.12553	8.07129	8.21156	8.14284	8.27601	8.16637	8.14364	8.25719	8.13574	8.15785	8.2342	8.22416	8.19869	8.29554	8.22186	8.27832
3	245288_at	ADA2B (HOMOLOG OF YEAST ADA2 2B); DNA binding / transcription coactivator/ transcription factor	AT4G16420	ADA2B	9.22519	9.1343	9.15822	9.11697	3	12	0.3777	-0.51346	-0.87868	-0.00935	1.40149	0.017334	-0.02393	-0.04126	-0.09089	-0.06696	-0.10822	0.103045	0.147559	0.278487	0.753404	0.507566	0.947296	-0.04963	0.229624	245288_at	9.16007	9.27717	9.22212	9.23278	9.08292	9.1725	9.0522	9.15945	9.29137	9.17214	9.00488	9.07742	9.0657	9.31179	9.14009	9.11612
3	245289_at	---	AT4G15470	---	9.70002	9.71737	9.70748	9.86277	3	12	0.0505	-0.38077	1.49369	-0.50839	-0.60453	-0.1454	0.009899	0.155296	0.017356	0.007457	0.162753	1.53117	0.060881	1.66557	0.111793	0.045159	1.7674	-0.13794	0.909168	245289_at	9.72763	9.59695	9.66477	9.78995	9.75533	9.68306	9.81001	10.0263	9.75053	9.72496	9.70224	9.71254	9.77734	9.61417	9.7437	9.87109
3	245290_at	---	AT4G16490	---	7.4488	7.48586	7.5463	7.55802	3	12	0.5068	-0.46387	0.937665	0.710039	-1.18383	-0.07215	-0.06044	0.011719	0.037065	0.097501	0.10922	0.412586	0.331289	0.052352	0.185247	0.60521	0.701261	0.025346	0.082388	245290_at	7.63521	7.3236	7.60547	7.41335	7.57022	7.43271	7.64213	7.70952	7.46378	7.3726	7.47212	7.4525	7.57981	7.60245	7.40847	7.47195
3	245291_at	---	AT4G16155	---	8.48344	8.59528	8.47978	8.62589	3	12	0.3806	0.651275	1.05656	-0.87816	-0.82967	-0.03061	0.115501	0.146107	0.111839	-0.00366	0.142445	0.115128	0.560245	0.760042	0.53756	0.012476	0.735238	-0.03427	0.089103	245291_at	8.51127	8.63556	8.51447	8.82191	8.45605	8.45375	8.90101	8.61346	8.39897	8.38796	8.62092	8.42383	8.53853	8.47079	8.52424	8.46484
3	245292_at	---	AT4G15093	---	7.23963	7.1236	7.32078	7.29659	3	12	0.0006	-1.38309	0.585284	0.860563	-0.06276	-0.17298	-0.19718	-0.02419	-0.11603	0.081143	0.056951	3.42364	3.91092	0.294394	2.1777	1.38811	0.873083	-0.09184	1.0375	245292_at	7.24742	7.28587	7.03276	7.14728	7.37047	7.27814	7.24245	7.36648	7.19114	7.23411	7.16344	7.15092	7.28489	7.34961	7.28347	7.29394
3	245293_at	---	AT4G16660	---	8.54099	8.98588	8.786	8.84901	3	12	0.0001	1.05018	0.314594	-0.02403	-1.34074	0.136874	0.199885	0.06301	0.444891	0.245006	0.308017	1.42649	2.29083	0.5189	5.19995	2.89922	3.69916	0.38188	3.22482	245293_at	8.57564	8.62713	9.01696	8.95934	8.87908	8.82848	8.86186	8.8774	8.4209	8.54031	9.06277	8.90447	8.61053	8.82591	8.81694	8.83984
3	245294_at	CKI1 (CASEIN KINASE I); kinase/ protein serine/threonine kinase	AT4G14340	CKI1	8.19922	8.28762	8.2306	8.13648	3	12	0.0685	1.17605	-1.22146	0.271612	-0.2262	0.151145	0.057018	-0.09413	0.088401	0.031383	-0.06274	1.93504	0.546924	1.0518	0.968524	0.260877	0.618688	0.182528	1.58576	245294_at	8.1994	8.27788	8.3236	8.33168	8.30922	8.24343	8.10431	8.11204	8.13574	8.18386	8.20517	8.29004	8.07129	8.29847	8.1337	8.19585
3	245295_at	---	AT4G16100	---	8.28189	8.3034	8.23719	8.13514	3	12	0.0001	0.855745	-1.39429	-0.02961	0.568147	0.168257	0.066206	-0.10205	0.021507	-0.0447	-0.14675	4.55369	1.6108	2.72504	0.376805	0.965864	4.0029	0.123557	2.27238	245295_at	8.31232	8.26163	8.33514	8.28622	8.21564	8.19735	8.08594	8.15918	8.25328	8.30034	8.32457	8.26767	8.23784	8.29794	8.17356	8.12189
3	245296_at	ATOPT3 (OLIGOPEPTIDE TRANSPORTER); oligopeptide transporter	AT4G16370	ATOPT3	8.25266	7.71409	7.98999	7.70281	3	12	0.0002	-0.7681	-0.81123	0.287276	1.29205	0.011275	-0.2759	-0.28718	-0.53857	-0.26267	-0.54985	0.041863	1.863	1.95812	3.95656	1.75158	4.03733	-0.2514	1.05669	245296_at	8.20721	8.21218	7.69451	7.61053	8.00506	7.96902	7.59481	8.03471	8.21218	8.37908	7.65527	7.89604	7.99325	7.99263	7.55238	7.62935
3	245297_at	---	AT4G16510	---	7.71824	7.94928	7.84608	7.70173	3	12	0.0129	1.24888	-0.8767	0.362744	-0.73492	0.247559	0.103205	-0.14435	0.231046	0.127841	-0.01651	2.38217	0.777601	1.20788	2.19332	1.02999	0.087336	0.3754	2.58496	245297_at	7.7381	7.71564	7.80549	8.05424	7.7824	7.83745	7.68457	7.62837	7.84988	7.56934	8.08034	7.85707	7.8631	7.90137	7.70499	7.78897
3	245298_at	---	AT4G15010	---	8.26219	8.36057	8.29443	8.32611	3	12	0.36	1.17884	0.362094	-0.38839	-1.15255	0.034468	0.06614	0.031672	0.098389	0.032249	0.06392	0.265191	0.597202	0.239766	1.00349	0.244957	0.571501	0.066717	0.389007	245298_at	8.21369	8.3244	8.31871	8.53453	8.2975	8.36879	8.34162	8.30495	8.20135	8.3093	8.3497	8.23935	8.28072	8.23073	8.3695	8.28835
3	245299_at	ATRAB1C; GTP binding	AT4G17530	ATRAB1C	9.64429	9.81954	9.71249	10.1815	3	12	0.0001	-0.08333	1.43017	-0.53085	-0.816	-0.36202	0.107045	0.469061	0.175249	0.068204	0.537265	3.10159	0.672196	4.04964	1.28231	0.378722	4.59917	-0.29381	1.59756	245299_at	9.56064	9.69363	9.66353	9.92631	9.79758	9.52601	10.1168	10.1925	9.59135	9.73153	9.92365	9.76465	9.89622	9.63015	10.1859	10.231
3	245300_at	CBL6 (CALCINEURIN B-LIKE PROTEIN 6); calcium ion binding	AT4G16350	CBL6	6.66056	6.66732	6.5957	6.62882	3	12	0.0732	0.889002	-0.28238	-1.2897	0.683082	0.038508	0.071622	0.033114	0.006769	-0.06485	-0.03174	0.751004	1.68624	0.617146	0.093997	1.4852	0.584235	-0.02634	0.29983	245300_at	6.64506	6.70676	6.69886	6.66442	6.62997	6.568	6.57218	6.6266	6.62349	6.6669	6.69149	6.61452	6.59322	6.59162	6.69185	6.62465
3	245301_at	FPS2 (FARNESYL DIPHOSPHATE SYNTHASE 2); dimethylallyltranstransferase/ geranyltranstransferase	AT4G17190	FPS2	9.46336	9.54614	9.56428	9.47261	3	12	0.0998	0.676833	-0.7638	1.0321	-0.94513	0.073531	-0.01813	-0.09166	0.082786	0.100919	0.009255	0.900173	0.159839	1.20228	1.05195	1.36287	0.076022	0.17445	1.7625	245301_at	9.37944	9.46076	9.48633	9.48233	9.61932	9.51616	9.44478	9.55433	9.51394	9.49929	9.57422	9.64169	9.52681	9.59482	9.40767	9.48367
3	245302_at	KAN3 (KANADI 3); DNA binding / transcription factor	AT4G17695	KAN3	7.57462	7.48731	7.47485	7.25102	3	12	0.027	0.292526	-1.42024	0.202271	0.925441	0.236284	0.012451	-0.22383	-0.08731	-0.09976	-0.3236	1.5775	0.047605	1.47155	0.43368	0.513473	2.32946	0.136519	0.492382	245302_at	7.43555	7.61781	7.60982	7.52246	7.45987	7.61239	7.40563	7.28933	7.45845	7.78667	7.30105	7.51589	7.35503	7.47212	7.17108	7.13805
3	245303_at	---	AT4G17010	---	8.13951	8.21049	8.19405	8.14693	3	12	0.5843	1.08227	-0.74023	0.610733	-0.95277	0.063565	0.016446	-0.04712	0.070978	0.054532	0.007413	0.507445	0.102963	0.348668	0.584527	0.418057	0.043909	0.118097	0.721782	245303_at	8.20259	8.21786	8.14533	8.29084	8.18155	8.16539	8.04821	8.16673	8.01074	8.12686	8.24396	8.16184	8.09242	8.33682	8.2041	8.16868
3	245304_at	---	AT4G15630	---	8.35451	8.30566	8.15363	8.18972	3	12	0.0855	0.578101	-0.64544	-1.02627	1.09361	0.115945	0.152033	0.036088	-0.04885	-0.20088	-0.16479	0.760691	1.08571	0.180157	0.256921	1.5598	1.20668	-0.08494	0.3298	245304_at	8.4699	8.29998	8.43679	8.08549	8.22514	8.08434	8.07271	8.33026	8.34153	8.30664	8.39764	8.30273	8.13841	8.16664	8.2706	8.08532
3	245305_at	---	AT4G17215	---	6.54672	6.59748	6.58361	6.55284	3	12	0.5043	1.12256	-0.71166	0.552501	-0.9634	0.044633	0.013872	-0.03076	0.050759	0.036887	0.006126	0.582985	0.142416	0.36425	0.688689	0.457082	0.058419	0.081521	0.813242	245305_at	6.5554	6.55655	6.51349	6.69105	6.52237	6.63441	6.5166	6.60529	6.55637	6.51856	6.62154	6.56383	6.58754	6.59011	6.59588	6.49361
3	245306_at	ELIP2 (EARLY LIGHT-INDUCIBLE PROTEIN 2); chlorophyll binding	AT4G14690	ELIP2	7.68479	7.87183	7.66655	8.20024	3	12	0.021	0.064511	1.39076	-0.76447	-0.6908	-0.32841	0.205278	0.533691	0.187034	-0.01824	0.515447	1.19456	0.645486	2.21118	0.572338	0.040192	2.1199	-0.34666	0.813624	245306_at	7.34064	7.93013	7.61754	8.03436	7.88104	7.44114	8.41495	8.28427	7.60813	7.86026	8.02921	7.8062	7.82679	7.51722	7.9035	8.19824
3	245307_at	---	AT4G16770	---	7.20692	7.09954	7.37105	7.85709	3	12	1.6e-09	-0.84861	1.41413	-0.03764	-0.52788	-0.75755	-0.27151	0.48604	-0.10738	0.164129	0.650169	9.48896	4.63781	7.28938	1.6635	2.77781	8.7212	-0.59342	6.58692	245307_at	7.22674	7.14151	7.04652	7.1013	7.38441	7.31268	7.90536	7.90492	7.178	7.28143	7.11071	7.13965	7.36319	7.42392	7.74379	7.87429
3	245308_at	---	AT4G17486	---	8.65163	8.54701	8.59826	8.6487	3	12	0.3904	-1.30274	0.754705	-0.26594	0.813976	-0.1017	-0.05125	0.050448	-0.10463	-0.05338	-0.00293	0.810926	0.338511	0.33205	0.841705	0.355913	0.01511	-0.15507	0.895219	245308_at	8.64178	8.58381	8.61612	8.59908	8.49405	8.67685	8.55557	8.75666	8.66069	8.72026	8.3568	8.61603	8.54563	8.67649	8.68146	8.60112
3	245309_at	---	AT4G15140	---	9.08916	9.10498	9.3485	9.28915	3	12	0.0438	-0.78923	0.622428	1.07733	-0.91053	-0.18417	-0.24352	-0.05935	0.015825	0.259344	0.199996	1.09718	1.57729	0.260288	0.059386	1.7089	1.22229	0.075173	0.22837	245309_at	9.12287	9.0158	9.09171	9.11115	9.33603	9.27024	8.98579	9.24432	9.03578	9.18217	9.17276	9.0443	9.34162	9.44611	9.57617	9.35032
3	245310_at	RALFL31 (ralf-like 31); signal transducer	AT4G13950	RALFL31	8.78469	8.87922	8.92083	9.04814	3	12	0.0093	-0.26536	1.28018	0.115393	-1.13022	-0.16892	-0.04161	0.127308	0.094527	0.136142	0.26345	1.70832	0.284289	1.18569	0.80207	1.29426	2.90897	-0.03278	0.143754	245310_at	8.76412	8.67463	8.8291	8.93413	8.89187	8.98082	8.88965	9.02228	8.8157	8.88432	8.84171	8.91193	8.8497	8.96094	9.07271	9.20792
3	245311_at	---	AT4G14320	---	12.1995	12.2896	12.2918	12.2485	3	12	0.3425	0.742566	-0.20405	0.794218	-1.33273	0.041082	-0.00224	-0.04332	0.090066	0.092307	0.048983	0.325462	0.013949	0.347379	0.886106	0.915197	0.404504	0.13339	0.941522	245311_at	12.2508	12.2718	12.2495	12.2887	12.2492	12.3768	12.2758	12.1617	12.007	12.2685	12.3091	12.3111	12.245	12.2963	12.2674	12.2892
3	245312_at	---	AT4G14600	---	7.9739	8.00446	7.91786	7.8936	3	12	0.3222	1.12338	-1.06127	-0.58323	0.521123	0.110862	0.086603	-0.02426	0.030562	-0.05604	-0.0803	0.980158	0.709067	0.150196	0.195746	0.406335	0.642694	0.054821	0.258984	245312_at	8.0032	7.97248	7.94078	8.16335	7.97541	7.89728	7.75639	7.85973	7.96058	7.95934	7.92987	7.98384	7.81694	7.9818	8.03649	7.92179
3	245313_at	---	AT4G15420	---	8.91016	8.91224	8.8782	8.72805	3	12	0.1739	0.629695	-1.47601	0.240473	0.605844	0.184193	0.034047	-0.15015	0.002086	-0.03196	-0.18211	1.22814	0.15074	0.939244	0.008087	0.140348	1.20999	0.152233	0.608132	245313_at	8.78835	9.01855	8.76101	8.77184	8.90314	8.80273	8.66664	8.74805	8.90909	8.92463	9.21422	8.9019	8.93209	8.87482	8.82759	8.66992
3	245314_at	---	AT4G16745	---	6.86939	6.91544	6.79443	6.78418	3	12	0.4055	1.192	-0.90591	-0.74202	0.455925	0.131259	0.121005	-0.01025	0.046054	-0.07495	-0.08521	0.812136	0.730134	0.042214	0.21948	0.39567	0.464813	0.056308	0.185256	245314_at	6.86239	7.19842	6.95321	6.98677	6.81445	6.78658	6.76039	6.80282	6.7168	6.69993	6.83762	6.88414	6.75515	6.82156	6.8109	6.76261
3	245315_at	PBD2 (20S PROTEASOME BETA SUBUNIT 2); peptidase/ threonine-type endopeptidase	AT4G14800	PBD2	10.3829	10.6655	10.5285	10.5602	3	12	0.1231	1.12489	0.222011	-0.04965	-1.29725	0.105336	0.137029	0.031694	0.282582	0.145552	0.177246	0.460519	0.64515	0.111774	1.65777	0.6978	0.903176	0.250888	0.904236	245315_at	10.4686	10.3919	10.4343	10.767	10.6495	10.3029	10.4508	10.609	10.3121	10.3592	10.9474	10.5133	10.6513	10.5103	10.5728	10.6081
3	245316_at	---	AT4G14000	---	9.10061	8.98307	9.0777	9.06254	3	12	0.5165	-1.42786	0.128541	0.425391	0.873925	-0.07948	-0.09464	-0.01516	-0.11754	-0.0229	-0.03806	0.463665	0.57944	0.06852	0.767905	0.107215	0.190167	-0.10238	0.412285	245316_at	9.31286	9.03143	9.01758	8.86435	9.12163	8.90652	9.00923	9.06179	8.9953	9.06286	9.09748	8.95286	9.05114	9.23153	9.13725	9.0419
3	245317_at	---	AT4G15610	---	6.98666	7.02188	6.97135	7.00027	3	12	0.6528	1.25186	0.243748	-1.10489	-0.39072	0.021618	0.050537	0.02892	0.035223	-0.01531	0.013605	0.218859	0.625257	0.309885	0.395054	0.147142	0.128813	0.006303	0.038863	245317_at	7.0024	7.00417	6.88876	7.05504	6.96662	6.94842	6.99814	7.00408	6.99725	6.94283	7.14178	7.00195	6.99538	6.97496	7.03276	6.96609
3	245318_at	---	AT4G16980	---	8.0635	7.96089	8.75153	8.78622	3	12	3.2e-05	-0.97846	0.901124	0.822122	-0.74479	-0.82533	-0.79064	0.03469	-0.10261	0.688033	0.722723	4.41061	4.23667	0.09946	0.348794	3.69729	3.88386	-0.1373	0.3259	245318_at	8.02734	7.83585	8.18652	7.95179	8.65323	8.71884	8.72488	9.07138	8.08043	8.31037	7.65767	8.04758	8.81374	8.82031	8.58425	8.76438
3	245319_at	---	AT4G16146	---	7.69995	7.57007	7.8904	8.392	3	12	0.0003	-0.88155	1.39672	0.006367	-0.52154	-0.82193	-0.32033	0.501598	-0.12988	0.190452	0.69205	4.23373	1.43865	2.50712	0.445378	0.728398	3.57223	-0.63148	2.18326	245319_at	7.97488	7.52841	7.45534	7.59633	7.98242	7.8426	8.53587	8.09331	7.87553	7.42099	7.72532	7.50328	7.70632	8.03027	8.50186	8.43697
3	245320_at	---	AT4G16444	---	9.01378	9.01824	8.96853	9.0991	3	12	0.275	-0.12279	1.36577	-1.03807	-0.20492	-0.08085	0.049716	0.130571	0.004461	-0.04525	0.085316	0.642623	0.347233	1.20385	0.02446	0.309502	0.689076	-0.12611	0.729974	245320_at	9.00577	9.03897	8.89187	9.10556	8.99751	8.88752	8.96715	9.15048	9.01287	8.99751	9.11053	8.96502	8.87509	9.11399	9.15643	9.12234
3	245321_at	---	AT4G15545	---	9.59779	9.83976	9.41546	10.0829	3	12	3.6e-05	0.36433	1.20165	-1.09696	-0.46901	-0.24312	0.424294	0.667414	0.241966	-0.18233	0.485085	1.77906	3.40186	5.21767	1.76843	1.22868	3.89902	-0.42545	2.31088	245321_at	9.59482	9.5957	9.92436	9.7532	9.31126	9.46822	10.0416	10.1855	9.60121	9.59943	9.58682	10.0946	9.46538	9.41699	10.1214	9.98296
3	245322_at	---	AT4G14815	---	6.91302	6.91626	6.78669	6.7965	3	12	0.2699	0.88727	-0.79558	-0.93343	0.841737	0.119762	0.129572	0.00981	0.00324	-0.12633	-0.11652	0.760756	0.843432	0.042104	0.013492	0.815871	0.733963	-0.00657	0.019469	245322_at	6.79368	6.85183	6.98304	6.94487	6.82608	6.71538	6.81463	6.74556	6.77299	7.23358	6.89205	6.84508	6.81001	6.79528	6.84739	6.77841
3	245323_at	---	AT4G16500	---	9.87556	8.83918	9.66526	9.76105	3	12	0.0004	-1.47491	0.478421	0.275451	0.721035	-0.92188	-0.82608	0.095792	-1.03638	-0.21029	-0.1145	3.53576	3.14829	0.214458	3.9774	0.563797	0.264916	-1.13217	3.04245	245323_at	9.92738	9.67001	9.16389	8.73695	9.48429	9.74405	9.39906	10.2608	10.0186	9.88619	8.65474	8.80114	9.4438	9.9889	9.73855	9.64577
3	245324_at	---	AT4G17260	---	9.21285	9.40687	9.55522	9.73331	3	12	0.0047	-0.31762	1.15955	0.353675	-1.19561	-0.32644	-0.14835	0.178089	0.194025	0.342374	0.520463	1.81945	0.65255	0.828384	0.927068	1.93091	3.14869	0.015936	0.034435	245324_at	9.31765	9.19851	9.40927	9.48668	9.81854	9.21396	9.56676	9.66442	9.14382	9.19141	9.30557	9.42596	9.71431	9.47408	9.78835	9.91371
3	245325_at	XTR7 (XYLOGLUCAN ENDOTRANSGLYCOSYLASE 7); hydrolase, acting on glycosyl bonds / hydrolase, hydrolyzing O-glycosyl compounds / xyloglucan:xyloglucosyl transferase	AT4G14130	XTR7	9.07719	9.68073	9.55706	9.34038	3	12	0.0812	1.00762	-0.27736	0.540721	-1.27098	0.340354	0.123668	-0.21669	0.603538	0.479869	0.263184	0.82343	0.231565	0.459613	1.73512	1.29218	0.589151	0.820224	1.64974	245325_at	8.72381	8.97656	10.2054	9.34224	9.16548	9.52335	9.16158	9.43661	9.27584	9.33256	9.31019	9.86506	9.9771	9.56232	9.38583	9.37749
3	245326_at	---	AT4G14100	---	8.65456	8.62229	8.60875	8.75655	3	12	0.0564	-0.57232	1.43665	-0.77491	-0.08942	-0.13426	0.013539	0.147794	-0.03227	-0.04581	0.101984	1.62773	0.097879	1.83782	0.263686	0.404704	1.1398	-0.18006	1.521	245326_at	8.69487	8.59109	8.68102	8.65794	8.6274	8.57564	8.63006	8.85884	8.67365	8.65865	8.52965	8.62056	8.5269	8.70508	8.74787	8.78942
3	245327_at	---	AT4G16850	---	7.52049	7.60913	7.56752	7.48895	3	12	0.0053	1.18653	-1.09106	0.397895	-0.49337	0.120184	0.041615	-0.07857	0.088645	0.04703	-0.03154	2.98114	0.788011	1.80002	2.09039	0.925261	0.549858	0.167214	2.9277	245327_at	7.53498	7.5316	7.60627	7.54847	7.56792	7.5182	7.49742	7.47869	7.52086	7.4945	7.69567	7.58612	7.61941	7.56454	7.50959	7.47008
3	245328_at	---	AT4G14465	---	6.97516	7.04867	6.96899	7.01596	3	12	0.5064	1.2447	0.368535	-0.88924	-0.72399	0.032715	0.079679	0.046964	0.073509	-0.00617	0.040794	0.233113	0.706981	0.360807	0.636646	0.037452	0.303641	0.026545	0.123333	245328_at	7.04128	6.87438	7.0214	7.07013	6.98331	6.85458	7.00115	6.98677	7.07839	6.9066	7.09588	7.00728	6.91584	7.12225	7.08656	6.98935
3	245329_at	---	AT4G14365	---	6.7506	6.74632	6.76163	6.85338	3	12	0.1844	-0.62483	1.4878	-0.32265	-0.54031	-0.10707	-0.01531	0.091752	-0.00428	0.011031	0.102783	1.20615	0.111416	0.985012	0.028818	0.077898	1.14336	-0.09604	0.664179	245329_at	6.68129	6.80265	6.67694	6.77557	6.8022	6.63184	6.83958	6.89373	6.77726	6.74121	6.80726	6.7255	6.91158	6.70091	6.84783	6.83239
3	245330_at	---	AT4G14930	---	8.76878	8.64009	8.74543	8.7943	3	12	0.0382	-1.43336	0.84402	0.12226	0.467079	-0.15421	-0.10534	0.048873	-0.12868	-0.02335	0.025524	2.08775	1.28702	0.473824	1.66586	0.193428	0.214594	-0.17756	1.6144	245330_at	8.87393	8.75657	8.61461	8.70401	8.75178	8.65341	8.76456	8.86444	8.68501	8.75959	8.65589	8.58585	8.86239	8.71413	8.7516	8.79661
3	245331_at	---	AT4G14410	---	8.27424	8.20219	8.21214	8.24214	3	12	0.5867	-0.93809	0.291295	-0.63211	1.2789	-0.03995	-0.00994	0.030007	-0.07204	-0.0621	-0.03209	0.309435	0.064287	0.219791	0.650263	0.536918	0.237924	-0.10205	0.651636	245331_at	8.26767	8.31188	8.20526	8.33958	8.1297	8.31854	8.19913	8.18448	8.23349	8.28391	8.08327	8.18066	8.2666	8.1337	8.26509	8.31987
3	245332_at	---	AT4G15940	---	8.38849	8.58523	8.55642	8.67301	3	12	0.0069	0.289377	1.02692	0.04732	-1.36362	-0.08778	0.028809	0.116588	0.196733	0.167924	0.284513	0.689033	0.175488	0.99951	1.9611	1.60692	3.02291	0.080145	0.394189	245332_at	8.413	8.39	8.47496	8.69877	8.49849	8.48651	8.61426	8.62962	8.48145	8.26953	8.6725	8.49467	8.54652	8.69416	8.7421	8.70605
3	245333_at	---	AT4G14615	---	9.42385	9.39056	9.48249	9.765	3	12	0.0008	-0.73206	1.46233	-0.19331	-0.53696	-0.37445	-0.09193	0.282515	-0.03329	0.058638	0.341153	3.6815	0.652381	2.71696	0.187277	0.368565	3.34298	-0.31581	2.05625	245333_at	9.48819	9.25231	9.4391	9.39089	9.4343	9.46875	9.67756	9.86044	9.48819	9.46671	9.36621	9.36603	9.34322	9.68368	9.74787	9.77415
3	245334_at	RALFL33 (ralf-like 33); signal transducer	AT4G15800	RALFL33	8.36457	8.44731	8.39837	8.45925	3	12	0.8071	0.680847	0.952429	-0.43223	-1.20104	-0.01194	0.048939	0.06088	0.082741	0.033802	0.094682	0.038771	0.179466	0.231491	0.334859	0.118137	0.395591	0.021862	0.050807	245334_at	8.34144	8.15669	8.49947	8.40492	8.26056	8.31845	8.50107	8.46342	8.65155	8.30859	8.44132	8.44354	8.71591	8.29856	8.35733	8.51518
3	245335_at	mitochondrial import inner membrane translocase subunit Tim17/Tim22/Tim23 family protein	AT4G16160	ATOEP16-2	6.70146	6.71715	6.75371	6.76654	3	12	0.3296	-0.57612	1.04393	0.623084	-1.0909	-0.04938	-0.03655	0.012828	0.015692	0.052246	0.065075	0.654677	0.445389	0.128781	0.161667	0.704485	0.939349	0.002863	0.018315	245335_at	6.71919	6.69265	6.74787	6.68981	6.66806	6.76847	6.75506	6.87172	6.72745	6.66655	6.70694	6.72399	6.76154	6.81676	6.76376	6.6756
3	245336_at	---	AT4G16515	---	6.8416	6.89602	6.83858	6.93499	3	12	0.2385	0.392926	1.23334	-0.84568	-0.78059	-0.03897	0.05744	0.096413	0.054421	-0.00302	0.093395	0.332407	0.540638	1.06237	0.504601	0.020284	1.01888	-0.04199	0.239526	245336_at	6.7872	6.85893	6.81845	6.9541	6.79838	6.9098	7.07342	6.88104	6.93288	6.78738	6.90962	6.9019	6.87509	6.77104	6.86372	6.92179
3	245337_at	---	AT4G16566	---	7.89367	7.75721	7.82484	7.81869	3	12	0.0661	-1.18971	-0.088	0.022173	1.25553	-0.06148	-0.06763	-0.00615	-0.13645	-0.06883	-0.07497	0.712686	0.807292	0.049249	2.00063	0.826104	0.924338	-0.1303	1.2116	245337_at	7.92303	7.81356	7.76882	7.72621	7.83949	7.77841	7.68022	7.84677	7.87944	7.95863	7.72372	7.8101	7.82253	7.85893	7.84597	7.90181
3	245338_at	---	AT4G16442	---	9.61765	9.07384	9.51065	9.27639	3	12	1.8e-06	-1.21574	-0.38325	0.579604	1.01939	-0.20255	-0.43681	-0.23426	-0.54381	-0.107	-0.34126	2.50754	5.39791	2.95912	6.3986	1.12371	4.34658	-0.30955	2.74198	245338_at	9.6701	9.58327	9.09508	9.04315	9.46946	9.49236	9.13281	9.36177	9.57972	9.63752	9.10804	9.04909	9.5174	9.56339	9.18501	9.42596
3	245339_at	COBL7 (COBRA-LIKE 7)	AT4G16120	COBL7	8.56115	8.8637	8.60926	8.42489	3	12	0.0002	1.35729	-1.03511	-0.02992	-0.29226	0.438809	0.254439	-0.18437	0.302557	0.048118	-0.13625	4.62842	2.64205	1.79066	3.204	0.319011	1.21348	0.486927	3.66788	245339_at	8.44815	8.71049	8.87189	8.87571	8.591	8.54377	8.36408	8.41841	8.50258	8.58336	8.82653	8.88068	8.75115	8.55114	8.57981	8.33727
3	245340_at	---	AT4G14420	---	11.1506	11.1677	11.2346	11.2354	3	12	0.4791	-0.66261	0.865226	0.845215	-1.04783	-0.06778	-0.06689	0.000888	0.01709	0.083984	0.084872	0.480183	0.472222	0.004527	0.095441	0.632149	0.640824	0.016202	0.062036	245340_at	11.1619	11.1225	11.1062	10.9863	11.212	11.2431	11.2172	11.1342	11.0943	11.2235	11.3647	11.2134	11.2709	11.2122	11.2827	11.3077
3	245341_at	---	AT4G16447	---	7.41537	7.39759	7.9998	8.48992	3	12	3.1e-08	-0.81723	1.2681	0.332422	-0.78329	-1.09233	-0.60221	0.490123	-0.01778	0.584428	1.07455	7.80428	5.03152	4.17477	0.079521	4.90263	7.72392	-0.5079	3.03364	245341_at	7.49742	7.31144	7.39133	7.50009	7.98988	8.01447	8.46964	8.42907	7.42356	7.42907	7.23189	7.46706	7.79208	8.20277	8.45969	8.6013
3	245342_at	---	AT4G16720	---	12.6768	12.8479	12.6682	12.7796	3	12	0.1426	1.21497	0.422402	-0.86835	-0.76902	0.068359	0.179688	0.111328	0.17112	-0.00857	0.102761	0.37313	1.30039	0.694398	1.22008	0.03668	0.625807	0.059792	0.209275	245342_at	12.6799	12.7734	12.6694	13.0503	12.56	12.6909	12.8533	12.6962	12.7195	12.5344	12.9535	12.7186	12.7196	12.7024	12.7472	12.8216
3	245343_at	---	AT4G15830	---	10.6376	10.8592	10.7809	10.5463	3	12	0.0033	1.09012	-1.13623	0.532744	-0.48664	0.312944	0.078347	-0.2346	0.221635	0.143288	-0.09131	3.12117	0.546223	2.24293	2.09366	1.20142	0.665631	0.456232	3.22532	245343_at	10.6245	10.6919	10.7106	11.0657	10.7818	10.7354	10.4617	10.4565	10.571	10.663	10.8718	10.7889	10.8445	10.7619	10.5994	10.6676
3	245344_at	---	AT4G15475	---	8.58066	8.4114	8.5214	8.52614	3	12	0.1224	-1.38816	0.228961	0.162024	0.99717	-0.11475	-0.11	0.00475	-0.16926	-0.05926	-0.05451	0.982189	0.9291	0.025402	1.62863	0.418189	0.376816	-0.17401	1.07652	245344_at	8.64586	8.59197	8.47763	8.41966	8.5546	8.49618	8.5649	8.47807	8.36887	8.71591	8.29199	8.45632	8.46227	8.57253	8.49707	8.56454
3	245345_at	---	AT4G16640	---	6.84233	6.85425	6.79523	6.79699	3	12	0.6562	1.04994	-0.82599	-0.88343	0.659483	0.057262	0.059015	0.001753	0.011919	-0.0471	-0.04534	0.463906	0.48198	0.010367	0.075283	0.363302	0.346694	0.010165	0.044045	245345_at	6.84357	6.77308	6.83532	6.80291	6.81108	6.70783	6.7935	6.86168	7.02202	6.73065	6.84624	6.93253	6.80806	6.85396	6.71822	6.81454
3	245346_at	CT-BMY (CHLOROPLAST BETA-AMYLASE); beta-amylase	AT4G17090	CT-BMY	7.64016	7.78607	8.66926	9.35298	3	12	7.6e-06	-0.71834	1.23562	0.383008	-0.90029	-1.56692	-0.88319	0.683727	0.145907	1.0291	1.71282	5.16757	2.95067	2.19215	0.304828	3.47772	5.56177	-0.53782	1.03648	245346_at	7.40474	7.38672	7.48899	7.65581	8.97257	8.63343	9.56516	9.04732	8.08177	7.68741	8.34144	7.65803	8.62225	8.44877	9.37935	9.4201
3	245347_at	---	AT4G14890	---	8.72947	8.5405	8.8111	9.04321	3	12	0.0006	-1.15496	1.25853	0.14417	-0.24774	-0.50271	-0.2706	0.232111	-0.18896	0.081632	0.313743	4.16133	2.11197	1.74572	1.34093	0.450524	2.51973	-0.42108	2.36932	245347_at	8.80886	8.51953	8.58709	8.53063	8.76935	8.75648	9.10591	9.13432	8.76127	8.82821	8.43457	8.60973	8.68697	9.03161	8.9731	8.95952
3	245348_at	ATTPS5; protein binding / transferase, transferring glycosyl groups / trehalose-phosphatase	AT4G17770	ATTPS5	9.5305	9.48937	9.59002	9.52663	3	12	0.6014	-1.07545	-0.18011	1.34288	-0.08732	-0.03726	-0.10065	-0.06339	-0.04113	0.059526	-0.00386	0.207174	0.709778	0.393174	0.232613	0.363667	0.018238	0.022261	0.079003	245348_at	9.45073	9.59446	9.56268	9.4826	9.48322	9.61381	9.37393	9.70277	9.52042	9.55637	9.36479	9.54741	9.72843	9.53462	9.56374	9.46609
3	245349_at	MES16 (METHYL ESTERASE 16); catalytic/ hydrolase, acting on ester bonds / methyl indole-3-acetate esterase/ methyl jasmonate esterase	AT4G16690	MES16	7.57131	7.88135	7.78107	8.3368	3	12	0.0001	-0.03493	1.37487	-0.34532	-0.99461	-0.45546	0.100275	0.555731	0.310036	0.209761	0.765492	3.06161	0.453499	3.77231	1.95122	1.18295	5.07789	-0.24569	0.923642	245349_at	7.48899	7.40439	8.02859	7.86905	7.74254	7.64675	8.34393	8.44682	7.54306	7.84881	7.65891	7.96884	7.94389	7.7911	8.25852	8.29794
3	245350_at	---	AT4G16830	---	9.97821	9.69948	9.84624	9.7148	3	12	0.0004	-0.84614	-0.72855	0.280685	1.29401	-0.01531	-0.14675	-0.13144	-0.27872	-0.13197	-0.26341	0.117101	1.91372	1.6661	3.93389	1.67468	3.71849	-0.14728	1.23371	245350_at	10.0801	9.93714	9.75719	9.65021	9.86	9.88823	9.73384	9.7706	9.88832	10.0073	9.60041	9.79013	9.7872	9.84952	9.63876	9.716
3	245351_at	CKB2; protein kinase CK2 regulator	AT4G17640	CKB2	9.92938	9.83931	9.95783	9.91602	3	12	0.2109	-1.40828	0.106273	0.931918	0.370094	-0.0767	-0.11852	-0.04181	-0.09007	0.028453	-0.01336	0.738824	1.30703	0.341628	0.911951	0.215244	0.091802	-0.04825	0.266917	245351_at	10.0211	9.8299	9.82262	9.82688	9.88139	9.97443	9.7532	9.95969	9.90181	9.96467	9.88175	9.82599	9.99805	9.97745	10.0211	9.93004
3	245352_at	UGT84A3; UDP-glycosyltransferase/ sinapate 1-glucosyltransferase/ transferase, transferring glycosyl groups	AT4G15490	UGT84A3	8.11031	8.56612	8.25961	8.36634	3	12	0.0046	1.25487	0.212599	-0.34426	-1.12321	0.199774	0.306507	0.106734	0.455811	0.149303	0.256037	1.1638	2.01207	0.514059	3.18747	0.794004	1.60528	0.349077	1.53179	245352_at	8.16655	7.94656	8.58665	8.49006	8.27335	8.00923	8.14879	8.52734	8.20277	8.12536	8.53533	8.65243	8.47221	8.28365	8.4296	8.35964
3	245353_at	---	AT4G16000	---	6.75118	6.74172	6.70958	6.67685	3	12	0.3373	0.648842	-1.27416	-0.30378	0.929102	0.064875	0.032138	-0.03274	-0.00945	-0.04159	-0.07433	0.808577	0.330588	0.338161	0.081528	0.455635	0.96676	0.023282	0.150476	245353_at	6.69371	6.72612	6.7429	6.64009	6.67152	6.70002	6.6559	6.7334	6.76607	6.8188	6.7801	6.8038	6.72567	6.74112	6.7381	6.57999
3	245354_at	LIL3:1; transcription factor	AT4G17600	LIL3:1	9.45177	9.18553	9.4197	9.58352	3	12	0.1224	-1.35576	1.04662	0.057775	0.251363	-0.39799	-0.23418	0.163818	-0.26625	-0.03207	0.131747	1.6437	0.823181	0.517919	0.974355	0.077368	0.393433	-0.43006	1.16017	245354_at	9.63113	9.22781	9.32857	9.20543	9.33993	9.40732	9.98029	9.65323	9.3726	9.57555	8.92267	9.28542	9.33008	9.60147	9.48189	9.21866
3	245355_at	---	AT4G17390	---	12.3901	12.6037	12.4244	12.3309	3	12	0.0059	1.41668	-0.90525	-0.10948	-0.40194	0.272772	0.179288	-0.09348	0.213645	0.034357	-0.05913	3.00014	1.8254	0.783352	2.26377	0.224399	0.434456	0.307129	2.30857	245355_at	12.386	12.4419	12.6836	12.4814	12.3615	12.4405	12.4189	12.378	12.381	12.3512	12.7596	12.4902	12.4499	12.4457	12.198	12.3288
3	245356_at	MEE58 (MATERNAL EFFECT EMBRYO ARREST 58); adenosylhomocysteinase	AT4G13940	MEE58	12.678	12.7299	12.6726	12.6378	3	12	0.3833	1.32502	-1.09951	-0.18345	-0.04206	0.092108	0.057306	-0.0348	0.051935	-0.00537	-0.04017	1.01762	0.548045	0.29419	0.483355	0.037223	0.350535	0.086737	0.598077	245356_at	12.8203	12.6486	12.7399	12.7086	12.7212	12.5799	12.5824	12.6795	12.5559	12.6871	12.7314	12.7399	12.7608	12.6286	12.6508	12.6387
3	245357_at	---	AT4G17560	---	9.27344	8.8402	9.13372	9.46673	3	12	0.0006	-1.2832	1.09312	-0.16992	0.359997	-0.62653	-0.29352	0.333008	-0.43324	-0.13972	0.193293	4.08305	1.73425	2.0298	2.77121	0.659552	1.00896	-0.76625	3.53135	245357_at	9.40199	9.10103	8.78595	9.00435	9.01092	9.14897	9.70242	9.44931	9.37935	9.21138	8.79767	8.77282	8.9873	9.3877	9.35707	9.35813
3	245358_at	PRL1 (PLEIOTROPIC REGULATORY LOCUS 1); basal transcription repressor/ nucleotide binding / protein binding	AT4G15900	PRL1	9.27908	9.26787	9.21438	9.09888	3	12	0.0556	0.640737	-1.4093	-0.00814	0.776705	0.16899	0.053489	-0.1155	-0.01121	-0.0647	-0.1802	1.67653	0.379378	1.02293	0.06386	0.481737	1.81805	0.104292	0.569468	245358_at	9.32812	9.37642	9.19806	9.38698	9.22656	9.22683	9.14231	9.06294	9.14453	9.26722	9.32706	9.15936	9.3157	9.08842	9.05469	9.13556
3	245359_at	IBR10 (INDOLE-3-BUTYRIC ACID RESPONSE 10); catalytic/ dodecenoyl-CoA delta-isomerase	AT4G14430	IBR10	8.49656	8.55564	8.68117	8.69651	3	12	0.0182	-0.53319	0.915971	0.7582	-1.14098	-0.14087	-0.12553	0.015336	0.059082	0.184615	0.199951	1.38223	1.18945	0.092625	0.447019	1.94921	2.14966	0.043746	0.203939	245359_at	8.57919	8.3861	8.57244	8.49831	8.71555	8.63841	8.6036	8.8639	8.4557	8.56525	8.61328	8.53853	8.60653	8.76421	8.61515	8.70339
3	245360_at	---	AT4G16330	---	8.58063	8.63188	8.67702	8.78795	3	12	0.0107	-0.42451	1.34265	0.086637	-1.00477	-0.15607	-0.04514	0.110929	0.051247	0.096391	0.20732	1.97263	0.398569	1.27626	0.467432	1.06183	2.76381	-0.05968	0.366549	245360_at	8.60378	8.52628	8.59109	8.74787	8.58834	8.66371	8.79572	8.82848	8.56126	8.63121	8.52947	8.65909	8.68546	8.7706	8.83984	8.68777
3	245361_at	---	AT4G17790	---	9.16946	8.71364	8.95286	8.80555	3	12	0.0031	-0.98938	-0.52717	0.213636	1.30291	-0.09191	-0.23921	-0.14731	-0.45581	-0.2166	-0.3639	0.435222	1.50605	0.79891	3.25026	1.32444	2.52654	-0.3085	1.33677	245361_at	9.22363	9.36807	8.68661	8.7793	8.92844	9.0063	8.74157	8.82946	8.78036	9.30575	8.66175	8.72692	8.92791	8.94877	8.80389	8.8473
3	245362_at	HAT1; DNA binding / transcription factor	AT4G17460	HAT1	7.79201	8.31747	8.57954	9.39	3	12	6.8e-09	-0.30365	1.3063	0.089744	-1.0924	-1.07253	-0.26207	0.810458	0.525457	0.787531	1.59799	7.19342	1.84224	5.87565	4.02588	5.74507	9.16172	-0.285	1.31634	245362_at	7.7516	7.72834	8.38965	8.33132	8.74521	8.72683	9.57493	9.32431	7.9589	7.72923	8.30291	8.24601	8.38539	8.46076	9.27166	9.38912
3	245363_at	---	AT4G15120	---	6.70608	6.69864	6.63805	6.6869	3	12	0.18	0.529974	0.14645	-1.44927	0.772848	0.011741	0.060591	0.04885	-0.00744	-0.06803	-0.01918	0.146587	1.11783	0.842344	0.088391	1.30048	0.259098	-0.05629	0.644606	245363_at	6.68439	6.79075	6.65305	6.73216	6.65607	6.6131	6.68564	6.7065	6.73269	6.61648	6.67915	6.7302	6.6424	6.64062	6.69931	6.65616
3	245364_at	---	AT4G15790	---	9.48617	9.67827	9.57251	9.44849	3	12	0.0173	1.29171	-0.95842	0.256081	-0.58937	0.229781	0.105757	-0.12402	0.192094	0.086337	-0.03769	2.41578	0.899267	1.10867	1.94474	0.689502	0.245006	0.316118	2.3381	245364_at	9.53232	9.38627	9.72914	9.63201	9.59908	9.48997	9.25107	9.49742	9.46893	9.55717	9.69256	9.65936	9.53489	9.6661	9.46573	9.57972
3	245365_at	---	AT4G17720	---	8.99658	8.90257	8.94493	8.92552	3	12	0.6407	-0.9944	-0.4215	0.063301	1.35259	-0.02295	-0.04237	-0.01942	-0.09402	-0.05165	-0.07107	0.117227	0.236417	0.097533	0.636125	0.29969	0.444715	-0.0746	0.30746	245365_at	9.0522	9.07156	8.76784	9.1021	8.99494	8.85875	8.85032	8.93146	8.98216	8.88041	8.94398	8.79634	8.87216	9.05389	8.91131	9.00897
3	245366_at	AtMAPR4 (Arabidopsis thaliana membrane-associated progesterone binding protein 4); heme binding	AT4G14965	AtMAPR4	8.63936	8.64029	8.56146	8.62223	3	12	0.5005	0.657654	0.171873	-1.46212	0.632589	0.018066	0.078835	0.060769	0.000932	-0.0779	-0.01713	0.119698	0.7076	0.505748	0.005529	0.696715	0.11287	-0.05984	0.32185	245366_at	8.71848	8.6266	8.64329	8.7318	8.51891	8.55824	8.61959	8.53391	8.65483	8.55753	8.58736	8.59872	8.46138	8.7073	8.60343	8.73198
3	245367_at	NRPB9B; DNA binding / DNA-directed RNA polymerase/ nucleic acid binding / transcription regulator/ zinc ion binding	AT4G16265	NRPB9B	8.84639	8.92773	8.8594	8.63259	3	12	0.0054	0.870771	-1.44028	0.335674	0.233833	0.295144	0.068337	-0.22681	0.081343	0.013006	-0.2138	3.02126	0.476004	2.22955	0.594877	0.069897	2.07534	0.30815	2.12394	245367_at	8.87633	8.95641	8.84268	8.88166	8.76509	8.80717	8.50027	8.58771	8.8006	8.75222	9.068	8.91859	8.92915	8.93617	8.72461	8.71777
3	245368_at	---	AT4G15510	---	7.40228	7.39635	7.46231	7.58121	3	12	0.0124	-0.7482	1.40662	0.020697	-0.67912	-0.18486	-0.06596	0.118896	-0.00593	0.060036	0.178933	2.43789	0.651244	1.40774	0.040938	0.576616	2.34572	-0.12482	0.953351	245368_at	7.43315	7.39782	7.30842	7.48588	7.34801	7.53516	7.50701	7.63024	7.42862	7.34952	7.4296	7.36151	7.49902	7.46706	7.51376	7.67383
3	245369_at	---	AT4G15975	---	6.87735	6.87946	6.88188	6.91211	3	12	0.8395	-0.50312	1.4904	-0.35541	-0.63187	-0.03265	-0.00242	0.030229	0.002108	0.004528	0.034757	0.327122	0.01913	0.297854	0.016627	0.036467	0.353253	-0.02812	0.181586	245369_at	6.91264	6.85076	6.94283	6.85449	6.96014	6.90527	6.95543	6.89977	6.82883	6.91717	6.78311	6.93741	6.76598	6.89613	6.88787	6.90536
3	245370_at	---	AT4G16840	---	7.2421	7.20375	7.18737	7.19118	3	12	0.5788	-0.09411	-0.59661	-0.74932	1.44004	0.012562	0.01638	0.003817	-0.03835	-0.05473	-0.05091	0.111326	0.149785	0.03137	0.411984	0.64855	0.590634	-0.04217	0.302112	245370_at	7.19966	7.22168	7.20055	7.18715	7.17418	7.23952	7.13947	7.13059	7.25249	7.29457	7.23464	7.19265	7.26438	7.07138	7.21209	7.28258
3	245371_at	---	AT4G15750	---	6.64979	6.69749	6.67578	6.70428	3	12	0.5191	0.636869	0.913199	-0.2463	-1.30376	-0.00679	0.021706	0.028498	0.047696	0.02599	0.054488	0.063258	0.230998	0.320275	0.612362	0.286395	0.728027	0.019198	0.134646	245371_at	6.64045	6.69016	6.69496	6.6677	6.64968	6.58505	6.71511	6.67587	6.56996	6.6986	6.77006	6.65723	6.74885	6.71955	6.7342	6.69194
3	245372_at	---	AT4G15000	---	12.0699	12.2629	12.1987	12.2171	3	12	0.0626	0.915988	0.362048	0.139827	-1.41786	0.04581	0.064187	0.018377	0.193004	0.128817	0.147195	0.303322	0.460737	0.10586	1.91447	1.13898	1.35558	0.174627	1.07746	245372_at	12.0165	12.079	12.2026	12.2379	12.1223	12.282	12.2369	12.1518	12.1997	11.9842	12.3869	12.2241	12.068	12.3224	12.1967	12.2828
3	245373_s_at	acireductone dioxygenase [iron(II)-requiring]/ metal ion binding	AT4G14710 /// AT4G14716	ATARD2	9.43064	9.34903	9.46935	9.68408	3	12	0.0121	-0.93906	1.40467	-0.09742	-0.36819	-0.33505	-0.12032	0.214733	-0.08161	0.038707	0.25344	2.70209	0.737099	1.57093	0.447447	0.182023	1.9362	-0.29634	1.52244	245373_s_at	9.57085	9.2073	9.39435	9.46644	9.45854	9.39924	9.59535	9.78773	9.52069	9.42374	9.22852	9.30682	9.3766	9.64302	9.70623	9.64702
3	245374_at	---	AT4G17620	---	9.46045	9.44209	9.47128	9.20512	3	12	0.0085	0.372948	-1.49323	0.602791	0.517496	0.236972	-0.02919	-0.26616	-0.01835	0.010831	-0.25533	2.19664	0.160075	2.52149	0.095462	0.054202	2.40148	0.247803	1.50563	245374_at	9.40021	9.61168	9.33123	9.4905	9.36568	9.52282	9.11373	9.10573	9.43679	9.39311	9.46982	9.47683	9.59073	9.40589	9.3592	9.24183
3	245375_at	---	AT4G17660	---	6.73979	6.74079	6.70665	6.70728	3	12	0.8039	0.891702	-0.84961	-0.8819	0.839809	0.033514	0.034135	0.000621	0.000999	-0.03314	-0.03252	0.307185	0.31413	0.004473	0.007211	0.302989	0.296114	0.000377	0.001915	245375_at	6.67631	6.7089	6.62535	6.81135	6.73544	6.62314	6.67809	6.6938	6.85236	6.72159	6.8038	6.72266	6.76589	6.70215	6.73287	6.72434
3	245376_at	---	AT4G17690	---	6.64833	6.69977	6.66957	6.65467	3	12	0.3362	1.38229	-0.58501	0.064624	-0.8619	0.045099	0.030207	-0.01489	0.051447	0.02124	0.006348	0.834561	0.496568	0.209461	0.992189	0.320078	0.080588	0.06634	0.8788	245376_at	6.61266	6.65998	6.68492	6.72923	6.7136	6.61603	6.64364	6.58319	6.62509	6.69558	6.67294	6.712	6.66397	6.68466	6.68182	6.71005
3	245377_at	---	AT4G17700	---	6.79974	6.72248	6.76947	6.7638	3	12	0.6617	-1.30223	-0.00209	0.175959	1.12837	-0.04133	-0.04699	-0.00566	-0.07726	-0.03027	-0.03593	0.291749	0.341149	0.032648	0.639806	0.201671	0.246723	-0.0716	0.37408	245377_at	6.72479	6.73189	6.56117	6.72097	6.78649	6.73304	6.77805	6.71999	6.9565	6.78578	6.77992	6.82786	6.82484	6.73349	6.82999	6.72718
3	245378_at	HDG4 (HOMEODOMAIN GLABROUS 4); DNA binding / transcription factor	AT4G17710	HDG4	6.94212	6.85636	6.86195	6.86206	3	12	0.2046	-0.59061	-0.45177	-0.45447	1.49684	-0.0057	-0.00559	0.000111	-0.08576	-0.08017	-0.08006	0.046728	0.045775	0.000865	1.13954	1.043	1.04111	-0.08587	0.7244	245378_at	6.94984	6.95614	6.78462	6.79466	6.81792	6.85574	6.81428	6.80398	6.93856	6.92392	6.95499	6.89116	6.86293	6.91122	6.98349	6.8465
3	245379_at	HSF1 (HEAT SHOCK FACTOR 1); DNA binding / protein binding / transcription factor	AT4G17750	HSF1	7.59095	7.54952	7.6072	7.413	3	12	0.0417	0.106016	-1.442	0.760103	0.575881	0.136519	-0.05768	-0.1942	-0.04144	0.016246	-0.17796	1.25265	0.410304	1.96457	0.273514	0.093983	1.7615	0.152765	0.921354	245379_at	7.6068	7.58656	7.63849	7.4082	7.45401	7.65527	7.36914	7.37349	7.56836	7.6021	7.53951	7.61186	7.55495	7.76456	7.51323	7.39613
3	245380_at	---	AT4G17760	---	7.54712	7.3823	7.45745	7.3242	3	12	0.0012	-0.47129	-1.0736	0.307711	1.23717	0.058105	-0.07515	-0.13326	-0.16482	-0.08967	-0.22292	0.709009	0.993424	2.07258	2.66725	1.25225	3.69692	-0.03156	0.216056	245380_at	7.55389	7.55513	7.36346	7.49991	7.52069	7.3995	7.26909	7.26527	7.52148	7.55797	7.36515	7.30069	7.4367	7.47292	7.37695	7.38548
3	245381_at	MYB39 (myb domain protein 39); DNA binding / transcription factor	AT4G17785	MYB39	6.57568	6.58474	6.58742	6.58441	3	12	0.9954	0.328438	0.263185	0.854808	-1.44643	0.000333	-0.00269	-0.00302	0.009055	0.011741	0.008722	0.00232	0.019065	0.021485	0.06753	0.08934	0.064883	0.012074	0.063418	245381_at	6.5981	6.67498	6.50639	6.62438	6.57937	6.57946	6.6179	6.5609	6.51163	6.51802	6.67711	6.53107	6.6479	6.54297	6.65953	6.49929
3	245382_at	---	AT4G17800	---	7.20292	7.04617	6.88599	6.80398	3	12	0.0008	0.347236	-1.02238	-0.5586	1.23375	0.242188	0.160178	-0.08201	-0.15676	-0.31694	-0.39895	2.17522	1.28948	0.538183	1.25371	2.97234	3.78837	-0.07475	0.310839	245382_at	7.27717	7.05806	7.04838	7.08665	6.9359	6.75941	6.76181	6.90208	7.40945	7.06703	6.97736	7.07227	6.9367	6.91193	6.74361	6.80842
3	245383_at	---	AT4G17810	---	6.80189	6.81725	6.79699	6.80558	3	12	0.9512	1.36976	0.017355	-0.97766	-0.40945	0.011674	0.020264	0.008589	0.015359	-0.00491	0.003684	0.12261	0.230536	0.087508	0.167076	0.048137	0.035702	0.006769	0.046918	245383_at	6.8212	6.7413	6.77859	6.73287	6.7967	6.81072	6.85227	6.77566	6.79883	6.84624	6.90536	6.85218	6.75426	6.82626	6.82972	6.76465
3	245384_at	---	AT4G16790	---	6.66915	6.59424	6.62835	6.67481	3	12	0.4	-1.25484	0.878184	-0.35168	0.728343	-0.08057	-0.03411	0.046453	-0.07491	-0.04079	0.00566	0.837333	0.282184	0.412317	0.761117	0.350887	0.038716	-0.12136	0.909683	245384_at	6.64835	6.64737	6.47035	6.60272	6.66442	6.53223	6.69806	6.70694	6.79075	6.59011	6.64702	6.65687	6.63805	6.67871	6.60289	6.69132
3	245385_at	---	AT4G14020	---	6.61998	6.61725	6.61124	6.61051	3	12	0.9943	0.543022	-0.91785	-0.75927	1.1341	0.006747	0.006015	-0.00073	-0.00273	-0.00874	-0.00948	0.059119	0.052353	0.006071	0.023055	0.078006	0.085091	-0.002	0.011783	245385_at	6.6036	6.5593	6.51722	6.62544	6.61266	6.55948	6.66522	6.56383	6.72825	6.58878	6.64515	6.6812	6.63938	6.63343	6.61106	6.60192
3	245386_at	RALFL32 (ralf-like 32); signal transducer	AT4G14010	RALFL32	8.73118	9.11552	8.16966	8.87833	3	12	1e-07	0.975112	0.384861	-1.37865	0.018682	0.237194	0.945867	0.708674	0.384344	-0.56152	0.14715	2.26119	7.88038	6.49035	3.84815	5.42417	1.23701	-0.32433	2.17119	245386_at	8.68191	8.70597	9.2128	9.13681	8.2674	8.13015	8.86151	8.85929	8.63743	8.89941	8.99583	9.11665	8.03187	8.2492	8.98615	8.80637
3	245387_at	---	AT4G17520	---	10.5752	10.7665	10.6092	10.3854	3	12	0.0002	1.16584	-1.26953	0.160774	-0.05709	0.381081	0.157271	-0.22381	0.191362	0.034091	-0.18972	4.63072	1.75191	2.68279	2.23186	0.249784	2.2088	0.415172	3.6018	245387_at	10.5661	10.6751	10.7195	10.6983	10.6538	10.6927	10.4972	10.4235	10.5705	10.489	10.8214	10.8269	10.4934	10.5971	10.3097	10.3114
3	245388_at	---	AT4G16410	---	8.76944	8.58421	8.70929	9.13661	3	12	0.0009	-0.90863	1.41855	-0.38165	-0.12826	-0.5524	-0.12509	0.427313	-0.18524	-0.06015	0.367165	3.82861	0.617938	2.91987	1.03275	0.248617	2.45449	-0.61255	2.96408	245388_at	8.81001	8.62615	8.67809	8.47026	8.62456	8.63157	9.32351	9.30442	8.89959	8.74201	8.48118	8.7073	8.8133	8.76776	8.90474	9.01376
3	245389_at	---	AT4G17480	---	7.47485	7.41584	7.47124	7.80336	3	12	0.004	-0.70988	1.48239	-0.39649	-0.37602	-0.38752	-0.0554	0.33212	-0.05902	-0.00362	0.328502	2.9825	0.259096	2.50262	0.279514	0.013822	2.47074	-0.39114	2.00872	245389_at	7.46644	7.39418	7.35289	7.49343	7.52095	7.45197	8.0886	7.71325	7.38192	7.65687	7.37633	7.4407	7.44727	7.46476	7.59881	7.81277
3	245390_at	---	AT4G17650	---	8.06265	8.17458	8.14531	8.16597	3	12	0.0465	0.732277	0.563908	0.159908	-1.45609	0.008612	0.029275	0.020663	0.111927	0.082653	0.103316	0.083372	0.339128	0.223126	1.90098	1.29031	1.71927	0.091264	0.932787	245390_at	8.09641	8.07679	8.12136	8.12642	8.07919	8.08301	8.19265	8.15563	8.01376	8.06365	8.26713	8.18342	8.2089	8.21014	8.15758	8.15803
3	245391_at	ATG8F (autophagy 8f); microtubule binding	AT4G16520	ATG8F	9.58536	8.91502	9.62476	9.92161	3	12	0.0006	-1.40342	0.96418	0.265953	0.173291	-1.00659	-0.70974	0.296853	-0.67034	0.039395	0.336248	4.11953	2.86234	0.962505	2.68307	0.085046	1.13366	-0.9672	2.74508	245391_at	9.66699	9.34641	9.14915	8.84082	9.48952	9.74041	9.63512	10.2349	9.5475	9.78054	8.61763	9.05247	9.303	9.96609	9.8734	9.943
3	245392_at	---	AT4G15680	---	6.77535	6.8095	6.74363	6.78613	3	12	0.3541	1.12769	0.273404	-1.28021	-0.12088	0.023371	0.065874	0.042503	0.034157	-0.03172	0.010787	0.282361	1.05707	0.596101	0.450936	0.410816	0.115765	-0.00835	0.060231	245392_at	6.70401	6.79377	6.78205	6.83647	6.72115	6.74112	6.78391	6.716	6.85245	6.75115	6.85733	6.76216	6.74316	6.76909	6.8639	6.78072
3	245393_at	---	AT4G16260	---	6.75854	6.79539	6.76924	6.7983	3	12	0.455	0.768161	0.916856	-0.56896	-1.11606	-0.00291	0.026145	0.029053	0.036843	0.010698	0.039751	0.035833	0.42112	0.481041	0.652668	0.145552	0.720496	0.00779	0.070237	245393_at	6.79394	6.72283	6.78871	6.72337	6.74707	6.77965	6.73704	6.84721	6.77939	6.73801	6.81383	6.85565	6.78409	6.76616	6.80904	6.79989
3	245394_at	---	AT4G16450	---	10.9363	10.9615	11.0732	11.0606	3	12	0.0418	-0.67116	0.763349	0.94451	-1.0367	-0.09912	-0.11164	-0.01252	0.025257	0.136896	0.124379	1.13311	1.3236	0.092231	0.203105	1.72009	1.52211	0.037775	0.216839	245394_at	10.9658	10.9196	10.9371	10.8155	11.0399	11.1372	11.075	11.0831	10.9329	10.9268	11.0215	11.0719	10.9808	11.1346	11.0003	11.0842
3	245395_at	---	AT4G17420	---	8.65283	8.72894	8.74006	8.6968	3	12	0.2072	0.620736	-0.20086	0.905004	-1.32488	0.032138	-0.01112	-0.04326	0.076105	0.087225	0.043968	0.341848	0.100198	0.495744	1.03367	1.23599	0.506133	0.119363	1.18395	245395_at	8.69291	8.72274	8.65616	8.74023	8.78285	8.73642	8.68164	8.70046	8.55513	8.64054	8.7896	8.72976	8.78977	8.65119	8.659	8.74609
3	245396_at	---	AT4G14870	---	8.12891	7.98531	8.0912	8.25957	3	12	0.0495	-1.15623	1.26559	-0.22117	0.111811	-0.27426	-0.10589	0.168368	-0.1436	-0.03771	0.13066	2.12163	0.620614	1.13882	0.924007	0.175707	0.816258	-0.31197	1.61654	245396_at	8.33123	8.01696	8.07395	7.90066	8.05673	8.0198	8.3687	8.28054	8.06419	8.10325	7.98082	7.9858	7.95756	8.3307	8.19824	8.19078
3	245397_at	IAA1 (INDOLE-3-ACETIC ACID INDUCIBLE); protein binding / transcription factor	AT4G14560	IAA1	6.89295	6.8839	6.9962	7.11432	3	12	2.2e-05	-0.81595	1.3219	0.225996	-0.73194	-0.23042	-0.1123	0.11812	-0.00906	0.103249	0.221369	5.11674	2.46635	2.61553	0.111017	2.23182	4.94344	-0.12718	1.88413	245397_at	6.86541	6.9059	6.84313	6.88335	6.9699	7.06765	7.12473	7.10147	6.89373	6.90678	6.9407	6.86843	6.90785	7.03942	7.09419	7.1369
3	245398_at	---	AT4G14900	---	9.02439	8.99243	9.03387	8.4964	3	12	0.0001	0.405051	-1.49653	0.563906	0.527575	0.496027	-0.04144	-0.53746	-0.03196	0.009477	-0.52799	4.07758	0.196365	4.39945	0.145844	0.039305	4.32708	0.505504	2.89827	245398_at	9.02148	8.97319	9.10431	8.94496	8.99973	8.96724	8.38672	8.67267	9.06206	9.04084	8.86071	9.05975	9.28178	8.88672	8.45969	8.46653
3	245399_at	TIP2;2 (TONOPLAST INTRINSIC PROTEIN 2;2); water channel	AT4G17340	TIP2;2	7.06738	7.14855	7.18619	7.30788	3	12	0.0048	-0.28934	1.30297	0.086835	-1.10046	-0.15934	-0.03764	0.121693	0.081166	0.118808	0.240501	1.99338	0.313808	1.41678	0.833659	1.37342	3.21262	-0.04053	0.226355	245399_at	7.01918	7.01269	7.14133	7.1139	7.24441	7.08327	7.23065	7.24485	7.07963	7.15803	7.15305	7.1859	7.28072	7.13636	7.33256	7.42347
3	245400_at	---	AT4G17040	---	10.1906	10.0856	10.1434	10.2725	3	12	0.1028	-1.1068	1.25909	-0.37455	0.222259	-0.18688	-0.05784	0.129039	-0.10498	-0.04714	0.081898	1.70084	0.374198	1.05233	0.8025	0.291311	0.581005	-0.23402	1.45575	245400_at	10.1935	10.109	10.1687	9.95401	10.0724	10.1467	10.4221	10.3255	10.1403	10.3194	10.155	10.0646	10.2269	10.1277	10.1314	10.2109
3	245401_at	---	AT4G17670	---	8.96888	9.19727	9.18566	9.19003	3	12	0.2039	0.556044	0.49095	0.451614	-1.49861	0.007235	0.011608	0.004372	0.228382	0.216775	0.221147	0.02136	0.034757	0.012787	1.11769	1.04371	1.07144	0.22401	0.691733	245401_at	8.75497	9.01048	9.2524	9.18528	9.14453	9.28764	9.14586	9.02237	8.86106	9.24902	9.08958	9.26181	9.24538	9.06508	9.07981	9.51207
3	245402_at	---	AT4G17585	---	6.71964	6.66067	6.61921	6.6092	3	12	0.1621	0.169144	-0.85633	-0.6569	1.34409	0.051469	0.04146	-0.01001	-0.05897	-0.10043	-0.11044	0.493691	0.37622	0.073775	0.587682	1.17899	1.33462	-0.04896	0.301578	245402_at	6.66646	6.73659	6.70383	6.64879	6.63024	6.55176	6.58656	6.56898	6.83665	6.63885	6.59038	6.69966	6.68262	6.61222	6.72621	6.55504
3	245403_at	---	AT4G17590	---	6.61641	6.63128	6.64253	6.65259	3	12	0.5209	-0.28476	1.08725	0.43983	-1.24232	-0.02131	-0.01125	0.010054	0.01487	0.026123	0.036177	0.393035	0.182875	0.160721	0.253563	0.508167	0.774425	0.004816	0.049413	245403_at	6.59393	6.59073	6.64338	6.63992	6.68901	6.64178	6.61364	6.66548	6.66939	6.61159	6.57546	6.66637	6.62101	6.61834	6.68564	6.6456
3	245404_at	---	AT4G17610	---	8.76971	8.78389	8.7856	8.52717	3	12	0.0094	0.532079	-1.49762	0.54559	0.419951	0.256725	-0.00171	-0.25843	0.014182	0.015891	-0.24254	2.3867	0.008061	2.4055	0.071391	0.080688	2.23015	0.272616	1.67787	245404_at	8.65288	8.86266	8.7397	8.57369	8.77219	8.82058	8.52024	8.4454	8.80424	8.75906	8.98837	8.83381	8.78498	8.76465	8.572	8.57102
3	245405_at	---	AT4G17150	---	8.2882	8.40157	8.31414	8.26627	3	12	0.3553	1.41609	-0.86417	-0.05732	-0.4946	0.135298	0.087425	-0.04787	0.11337	0.025945	-0.02193	0.982212	0.555761	0.263188	0.778729	0.129695	0.107602	0.161244	0.784549	245405_at	8.14125	8.42844	8.31223	8.51341	8.27282	8.45011	8.23553	8.2199	8.18706	8.39604	8.34038	8.44025	8.37296	8.16069	8.30744	8.3022
3	245406_at	ATRABB1A (ARABIDOPSIS RAB GTPASE HOMOLOG B1A); GTP binding	AT4G17160	ATRABB1A	6.84828	6.83754	6.82806	6.81956	3	12	0.8732	0.337938	-1.11614	-0.42859	1.20679	0.017978	0.009477	-0.0085	-0.01074	-0.02022	-0.02872	0.200457	0.097455	0.086567	0.111851	0.230055	0.35124	-0.00224	0.015031	245406_at	6.80957	6.83869	6.82511	6.87456	6.7911	6.7959	6.82031	6.74973	6.87083	6.87402	6.81348	6.837	6.93546	6.78977	6.9003	6.80788
3	245407_at	RABB1C (ARABIDOPSIS RAB GTPASE HOMOLOG B1C); GTP binding / GTPase	AT4G17170	RABB1C	8.21364	8.34559	8.38763	8.48058	3	12	0.0044	-0.10162	1.11567	0.277454	-1.2915	-0.13499	-0.04204	0.092951	0.131947	0.173983	0.266934	1.43983	0.321252	0.88368	1.39802	1.98542	3.25798	0.038996	0.1945	245407_at	8.27397	8.13592	8.30495	8.51429	8.44052	8.32528	8.44096	8.54031	8.22781	8.21689	8.30913	8.25399	8.35964	8.42507	8.38432	8.55673
3	245408_at	---	AT4G17180	---	8.48879	8.35971	8.41759	8.36122	3	12	0.0071	-0.77343	-0.74866	0.176691	1.3454	-0.00151	-0.05788	-0.05637	-0.12908	-0.0712	-0.12757	0.015486	0.954202	0.921635	2.62482	1.25197	2.58942	-0.07271	0.816642	245408_at	8.50506	8.55975	8.33079	8.39364	8.43963	8.39693	8.34411	8.33585	8.42818	8.46218	8.40723	8.30717	8.47914	8.35467	8.38255	8.38237
3	245409_at	---	AT4G17200	---	6.64822	6.66122	6.68166	6.6359	3	12	0.6946	0.228589	-1.0658	1.2734	-0.43619	0.025324	-0.02044	-0.04577	0.013006	0.033447	-0.01232	0.27325	0.211972	0.570867	0.126479	0.383882	0.119052	0.058771	0.504542	245409_at	6.59801	6.63423	6.62322	6.65057	6.75213	6.61355	6.68031	6.57093	6.67702	6.68359	6.71076	6.66033	6.7595	6.60147	6.65119	6.64116
3	245410_at	ATMAP70-5 (microtubule-associated proteins 70-5); microtubule binding	AT4G17220	ATMAP70-5	6.68646	6.65718	6.73198	6.64646	3	12	0.1125	-0.61023	-0.89054	1.34553	0.155242	0.01072	-0.0748	-0.08552	-0.02927	0.045521	-0.03999	0.118587	1.29475	1.53971	0.384925	0.675516	0.571345	0.056241	0.567192	245410_at	6.66167	6.65172	6.6772	6.64497	6.69363	6.74068	6.64719	6.67472	6.81099	6.62145	6.62598	6.68058	6.72053	6.77308	6.62012	6.64382
3	245411_at	---	AT4G17240	---	8.37908	8.59242	8.44094	8.36863	3	12	0.0513	1.42643	-0.74291	-0.04195	-0.64157	0.223788	0.151478	-0.07231	0.213335	0.061856	-0.01045	1.83623	1.11037	0.425969	1.72898	0.350783	0.047575	0.285645	1.61298	245411_at	8.49432	8.3987	8.57644	8.72727	8.40749	8.29546	8.18271	8.35085	8.27939	8.34393	8.51562	8.55034	8.49316	8.56765	8.47967	8.46129
3	245412_at	---	AT4G17280	---	7.20614	7.08325	7.17325	7.27504	3	12	0.0839	-1.26982	1.13735	-0.14019	0.272656	-0.19178	-0.09	0.101784	-0.12289	-0.03289	0.068892	1.84191	0.689088	0.809315	1.03663	0.198746	0.488465	-0.22468	1.44941	245412_at	7.2239	7.02441	7.00364	7.12642	7.20739	7.04865	7.36071	7.31055	7.21307	7.36319	7.14426	7.05868	7.22567	7.21129	7.19691	7.23198
3	245413_at	NS1; asparagine-tRNA ligase	AT4G17300	NS1	8.0439	8.17028	7.97441	8.03942	3	12	0.0929	1.38273	-0.21464	-1.00818	-0.15991	0.130859	0.195867	0.065008	0.126376	-0.06949	-0.00448	1.05363	1.77527	0.425924	1.00646	0.463267	0.022101	0.061368	0.259601	245413_at	7.99725	8.07386	8.15536	8.17978	7.97585	7.92933	8.24245	8.00222	8.11044	7.99405	8.21582	8.13015	8.12376	7.8687	7.87394	8.03906
3	245414_at	---	AT4G17310	---	7.44673	7.46191	7.47141	7.40605	3	12	0.4396	0.533588	-1.40372	0.863015	0.00712	0.055864	-0.0095	-0.06536	0.015181	0.02468	-0.04068	0.693405	0.084828	0.851551	0.142355	0.249825	0.461346	0.080544	0.711083	245414_at	7.46325	7.39773	7.41335	7.44771	7.48784	7.3853	7.4066	7.45907	7.40163	7.52433	7.56428	7.42232	7.52459	7.48793	7.39995	7.35858
3	245415_at	ATG2484-1; RNA binding	AT4G17330	ATG2484-1	10.8426	10.7533	10.721	10.2841	3	12	2.3e-05	0.413032	-1.46774	0.283495	0.771215	0.469194	0.032315	-0.43688	-0.08936	-0.12167	-0.55855	4.54476	0.179535	4.25344	0.62327	0.933009	5.29083	0.347523	2.28999	245415_at	10.7551	10.9681	10.7169	10.7978	10.5827	10.8336	10.3166	10.2473	10.6966	10.9506	10.647	10.8514	10.7923	10.6752	10.2524	10.32
3	245416_at	---	AT4G17350	---	7.8879	8.07178	7.75806	7.62595	3	12	2.7e-06	1.24033	-1.10418	-0.40947	0.273323	0.445823	0.313721	-0.1321	0.183882	-0.12984	-0.26194	6.43632	4.85698	1.9213	2.84448	1.88041	4.11483	0.315985	3.51066	245416_at	7.94052	7.81818	8.11151	8.057	7.81641	7.72798	7.49609	7.69132	7.84606	7.94682	8.09828	8.02033	7.74432	7.74352	7.62678	7.68963
3	245417_at	---	AT4G17360	---	7.08745	6.98824	7.06379	6.90467	3	12	0.0057	-0.27612	-1.28813	0.638856	0.925391	0.083563	-0.07555	-0.15911	-0.09921	-0.02366	-0.18277	1.07975	0.9458	2.43643	1.35132	0.220087	2.85741	0.059903	0.447242	245417_at	7.04767	7.13086	6.96848	7.09348	7.02317	7.01891	6.89205	6.90163	7.05291	7.11834	6.94078	6.95019	7.0767	7.13636	7.00408	6.82093
3	245418_at	---	AT4G17370	---	7.56685	7.15001	7.3762	7.16138	3	12	0.0001	-0.82493	-0.76763	0.315603	1.27696	-0.01136	-0.22619	-0.21482	-0.41684	-0.19065	-0.40547	0.064864	2.40157	2.25856	4.56382	1.95254	4.44972	-0.20202	1.35232	245418_at	7.7358	7.48553	7.17871	7.12251	7.42338	7.26847	7.05797	7.17649	7.56259	7.48349	7.13983	7.159	7.35378	7.45916	7.29847	7.11257
3	245419_at	MSH4 (MUTS HOMOLOG 4); ATP binding / damaged DNA binding / mismatched DNA binding	AT4G17380	MSH4	7.18375	7.2047	7.12667	6.91848	3	12	0.0004	0.736049	-1.45157	0.13961	0.575913	0.286222	0.078036	-0.20819	0.020952	-0.05708	-0.26527	3.99083	0.831613	2.85696	0.164403	0.553889	3.70036	0.229137	2.13019	245419_at	7.06374	7.29146	7.1938	7.23837	7.11941	7.08416	6.87758	6.89435	7.12953	7.25027	7.22718	7.15945	7.11399	7.1891	7.03303	6.86896
3	245420_at	---	AT4G17410	---	7.34508	7.36555	7.30025	7.18401	3	12	0.0004	0.823058	-1.41286	0.018794	0.571008	0.18153	0.065297	-0.11623	0.020463	-0.04483	-0.16107	4.10222	1.24181	2.55131	0.281974	0.758261	3.64371	0.136697	2.04647	245420_at	7.29359	7.33292	7.40092	7.33532	7.34064	7.24663	7.15856	7.22772	7.33993	7.41388	7.37899	7.34695	7.33771	7.27601	7.21777	7.13201
3	245421_at	---	AT4G17430	---	8.31026	8.44476	8.33376	8.30449	3	12	0.0316	1.47174	-0.66885	-0.2221	-0.58079	0.14027	0.110995	-0.02927	0.134499	0.023504	-0.00577	2.01713	1.50155	0.273277	1.91501	0.21067	0.045081	0.163774	1.58553	245421_at	8.34899	8.32653	8.41655	8.56649	8.31667	8.42827	8.24787	8.29581	8.32582	8.2397	8.38139	8.4146	8.28027	8.30984	8.29066	8.38361
3	245422_at	---	AT4G17470	---	6.67591	6.72148	6.72974	7.04461	3	12	0.0001	-0.4217	1.4853	-0.37298	-0.69061	-0.32313	-0.00826	0.314875	0.045566	0.053822	0.368697	4.13834	0.054182	4.03629	0.374889	0.461832	4.67708	-0.26931	2.33915	245422_at	6.65953	6.75142	6.69789	6.74902	6.74201	6.75817	7.23278	6.94078	6.5823	6.7104	6.73668	6.70233	6.69647	6.7223	6.96831	7.03658
3	245423_at	---	AT4G17483	---	7.27879	7.22346	7.21495	7.24951	3	12	0.7164	-0.63317	0.272241	-0.92855	1.28948	-0.02606	0.008501	0.034557	-0.05533	-0.06383	-0.02927	0.172386	0.050661	0.23957	0.425412	0.509742	0.197196	-0.08989	0.506982	245423_at	7.33833	7.32422	7.24467	7.30895	7.27024	7.21014	7.1559	7.11763	7.22567	7.22692	7.14054	7.19966	7.14258	7.23686	7.36603	7.35849
3	245424_at	---	AT4G17505	---	6.8018	6.7933	6.74609	6.76995	3	12	0.5641	0.619197	-0.3127	-1.26497	0.958471	0.023349	0.047208	0.023859	-0.0085	-0.05571	-0.03185	0.230057	0.547672	0.236012	0.07411	0.678334	0.334197	-0.03236	0.224644	245424_at	6.69149	6.85742	6.81028	6.75595	6.79794	6.71271	6.79403	6.78622	6.92028	6.73801	6.80673	6.80025	6.76341	6.71032	6.75621	6.74334
3	245425_at	UCH3 (UBIQUITIN C-TERMINAL HYDROLASE 3); ubiquitin thiolesterase	AT4G17510	UCH3	8.98102	9.1297	8.96227	9.02845	3	12	0.2484	1.39253	0.041246	-0.84203	-0.59174	0.101252	0.167436	0.066184	0.148682	-0.01875	0.04743	0.594104	1.147	0.347439	0.981336	0.081791	0.232491	0.082497	0.297799	245425_at	8.98722	9.08514	8.93137	9.33452	9.00799	8.96129	8.99521	8.92907	8.92827	8.92347	9.27184	8.98109	9.00408	8.87571	9.08425	9.10529
3	245426_at	---	AT4G17540	---	8.05089	8.07939	8.02455	8.00843	3	12	0.1909	1.24009	-1.04102	-0.52301	0.323935	0.070956	0.054843	-0.01611	0.028498	-0.02634	-0.04246	1.31551	0.9386	0.202873	0.4036	0.366054	0.671364	0.044611	0.458543	245426_at	8.11266	8.09544	8.08221	8.10573	8.02424	8.04714	8.01101	7.93777	8.01873	7.97674	8.06188	8.06774	7.97177	8.05504	8.04128	8.04368
3	245427_at	---	AT4G17550	---	7.68004	7.60576	7.62762	7.56967	3	12	0.0689	-0.32516	-1.10669	0.148279	1.28356	0.036088	-0.02186	-0.05795	-0.07429	-0.05242	-0.11037	0.453334	0.245319	0.835599	1.15782	0.732838	1.92441	-0.01634	0.118055	245427_at	7.71476	7.63397	7.65048	7.5546	7.64702	7.5372	7.58354	7.5467	7.75328	7.61816	7.65376	7.56419	7.67481	7.65146	7.56827	7.58017
3	245428_at	---	AT4G17570	---	7.53698	7.56825	7.65159	7.62868	3	12	0.0374	-0.53116	0.610169	1.04272	-1.12173	-0.06044	-0.08334	-0.0229	0.031272	0.114613	0.091708	0.862108	1.3139	0.253752	0.370447	1.97142	1.48721	0.054177	0.477781	245428_at	7.58567	7.49956	7.59393	7.50906	7.64347	7.67942	7.62544	7.73553	7.49698	7.5657	7.63299	7.53702	7.65794	7.62553	7.55806	7.5957
3	245429_at	---	AT4G17580	---	6.93799	6.9921	6.9848	6.92279	3	12	0.3424	0.955003	-1.07045	0.741627	-0.62618	0.069314	0.007302	-0.06201	0.05411	0.046808	-0.0152	0.858359	0.060466	0.741873	0.621341	0.515689	0.134396	0.116122	1.07239	245429_at	6.9612	6.99547	6.981	6.99778	7.01891	6.98251	6.88255	6.92045	6.80735	6.98793	7.07537	6.91424	6.9573	6.98047	6.9929	6.89524
3	245430_at	unknown protein	AT4G17060	FIP2	8.9634	8.94995	8.96946	8.64557	3	12	9.8e-07	0.429752	-1.498	0.553311	0.514936	0.304377	-0.01951	-0.32389	-0.01345	0.006059	-0.31783	5.96173	0.240854	6.24876	0.156429	0.065169	6.16109	0.310436	4.53048	245430_at	8.95428	8.9407	8.97701	8.91557	8.95224	8.91619	8.57129	8.62553	8.99059	8.96804	9.00941	8.89782	9.03516	8.97425	8.68919	8.69629
3	245431_at	---	AT4G17080	---	8.07315	8.12305	8.11814	7.99516	3	12	0.1551	0.771072	-1.38804	0.68826	-0.07129	0.127885	0.004905	-0.12298	0.049893	0.044988	-0.07799	1.32277	0.029679	1.25705	0.391318	0.344284	0.691979	0.172874	1.24718	245431_at	8.05211	8.17995	8.13636	8.17134	8.19522	8.26403	7.95641	8.02459	7.98686	8.07369	8.09508	8.0894	7.98091	8.0324	8.0229	7.97674
3	245432_at	---	AT4G17100	---	8.02455	8.30111	8.32384	8.78436	3	12	2.5e-07	-0.18216	1.35272	-0.10997	-1.06059	-0.48324	-0.02273	0.460516	0.276567	0.299294	0.75981	5.49177	0.149242	5.27815	3.24983	3.53122	7.61734	-0.18395	1.30655	245432_at	7.95676	7.98251	8.30371	8.23402	8.27504	8.43191	8.90838	8.70215	8.04217	8.11674	8.42321	8.24352	8.32369	8.26474	8.70641	8.82049
3	245433_at	---	AT4G17140	---	8.37704	8.25313	8.33964	8.40356	3	12	0.2649	-1.37501	0.917826	-0.05641	0.513587	-0.15044	-0.08651	0.06392	-0.12391	-0.0374	0.026523	1.15183	0.559203	0.381422	0.892781	0.20024	0.135226	-0.18783	0.978049	245433_at	8.25018	8.56001	8.12092	8.30762	8.2959	8.42134	8.45153	8.28054	8.2951	8.40288	8.38565	8.19833	8.38565	8.25568	8.47177	8.41042
3	245434_at	---	AT4G17140	---	7.00635	6.99585	7.0247	6.99445	3	12	0.877	-0.67972	-0.77989	1.38727	0.072345	0.001398	-0.02885	-0.03025	-0.0105	0.018355	-0.0119	0.011559	0.300072	0.317849	0.094196	0.175965	0.108042	0.019753	0.129115	245434_at	6.97949	7.00515	6.9225	6.92596	7.08771	7.02415	7.0538	6.99778	7.02424	7.01651	7.09242	7.04253	6.99041	6.99654	7.02299	6.90323
3	245435_at	hypothetical protein	---	AT4G17140	7.04679	7.0309	7.0437	7.01099	3	12	0.8846	-0.1351	-1.35917	0.652292	0.841975	0.019909	-0.01281	-0.03271	-0.01589	-0.00309	-0.0358	0.15754	0.096358	0.281673	0.122255	0.02158	0.314165	0.016824	0.088917	245435_at	7.0609	7.0649	7.00044	6.9937	7.12704	6.98189	6.9161	6.93528	7.02956	7.03178	7.10511	7.02433	7.00249	7.06339	7.16042	7.03214
3	245436_at	---	AT4G16620	---	6.70142	6.70861	6.70723	6.72097	3	12	0.9568	-0.11539	1.38808	-0.28274	-0.98994	-0.01236	0.001376	0.013738	0.007191	0.005815	0.019553	0.131338	0.013072	0.147903	0.072575	0.057868	0.222175	-0.00655	0.045512	245436_at	6.74414	6.71751	6.67498	6.6772	6.74609	6.70108	6.66016	6.75062	6.59047	6.75355	6.72612	6.75613	6.71617	6.66557	6.76234	6.71076
3	245437_at	---	AT4G16630	---	7.85971	8.01838	7.95299	7.75118	3	12	0.035	1.05682	-1.24246	0.494178	-0.30854	0.267201	0.065385	-0.20182	0.158669	0.093284	-0.10853	2.15389	0.354062	1.51534	1.10811	0.553867	0.673577	0.360485	2.03345	245437_at	7.88121	8.00843	7.88459	8.11985	7.95401	7.85325	7.7706	7.68626	7.84446	7.70472	8.16166	7.9074	8.04998	7.95472	7.89604	7.65181
3	245438_at	---	AT4G16650	---	8.19422	8.26043	8.232	8.0724	3	12	0.0109	0.853375	-1.41729	0.510042	0.053872	0.188033	0.028431	-0.1596	0.066206	0.037775	-0.12183	2.64976	0.24445	2.18363	0.702576	0.344597	1.55849	0.225808	2.18477	245438_at	8.21751	8.12589	8.20188	8.21227	8.25888	8.32404	8.0752	8.03524	8.12163	8.31188	8.28595	8.34162	8.19638	8.1487	8.09455	8.08461
3	245439_at	---	AT4G16670	---	7.19749	7.15883	7.20186	7.08256	3	12	0.084	-0.02461	-1.40508	0.754419	0.675271	0.076261	-0.04304	-0.1193	-0.03866	0.004372	-0.11492	0.895797	0.428066	1.60535	0.374493	0.033072	1.53041	0.080633	0.612798	245439_at	7.1812	7.19931	7.20952	7.16282	7.17898	7.19718	6.98455	7.09943	7.14036	7.26909	7.12305	7.13992	7.11053	7.32076	7.16096	7.08532
3	245440_at	---	AT4G16680	---	6.61701	6.60906	6.64653	6.61279	3	12	0.8377	-0.71851	-0.50043	1.47272	-0.25378	-0.00373	-0.03746	-0.03374	-0.00795	0.029519	-0.00422	0.028666	0.369612	0.324884	0.063252	0.276326	0.032553	0.02579	0.157387	245440_at	6.60653	6.56996	6.63885	6.70508	6.61497	6.68492	6.64622	6.54031	6.66619	6.62535	6.57342	6.51891	6.71156	6.57466	6.68936	6.57528
3	245441_at	PSD1 (phosphatidylserine decarboxylase 1); phosphatidylserine decarboxylase	AT4G16700	PSD1	7.62489	7.80626	7.65696	7.55327	3	12	0.0081	1.37013	-1.00543	-0.03178	-0.33292	0.252996	0.149303	-0.10369	0.181374	0.032071	-0.07162	2.92737	1.54804	0.962311	1.97832	0.220275	0.593545	0.285067	2.25	245441_at	7.68652	7.68528	7.71564	7.79554	7.68351	7.61994	7.56312	7.46209	7.65252	7.47523	7.96822	7.74565	7.69167	7.63272	7.62314	7.56472
3	245442_at	---	AT4G16710	---	8.14515	8.05504	8.20415	8.20832	3	12	0.1581	-1.3725	0.771469	0.713104	-0.11207	-0.15328	-0.1491	0.004173	-0.09011	0.058993	0.063166	1.30197	1.25596	0.02061	0.649394	0.378989	0.412689	-0.09428	0.441618	245442_at	8.13752	8.09135	8.05566	8.03347	8.03791	8.35946	8.21591	8.18617	8.03462	8.31712	7.97603	8.15501	8.20881	8.2104	8.16699	8.26421
3	245443_at	---	AT4G16730	---	6.50814	6.52588	6.51281	6.49063	3	12	0.7812	1.13331	-1.28563	0.236106	-0.08378	0.035245	0.013073	-0.02217	0.017733	0.004661	-0.01751	0.490372	0.149286	0.276377	0.21204	0.048705	0.20894	0.039906	0.370937	245443_at	6.50533	6.39462	6.55344	6.54572	6.49796	6.53258	6.49316	6.50701	6.60751	6.52512	6.49094	6.51341	6.50666	6.51403	6.45463	6.50772
3	245444_at	ATTPS03; (E)-beta-ocimene synthase/ myrcene synthase	AT4G16740	ATTPS03	6.80766	6.83481	6.82651	6.80828	3	12	0.807	1.14502	-0.8153	0.531501	-0.86123	0.026523	0.008301	-0.01822	0.027144	0.018843	0.000621	0.352186	0.092201	0.224102	0.362398	0.233142	0.006334	0.045366	0.446422	245444_at	6.87589	6.71005	6.84748	6.85316	6.84499	6.82724	6.7714	6.89329	6.8188	6.82591	6.82546	6.81312	6.8022	6.83159	6.80158	6.76687
3	245445_at	---	AT4G16750	---	6.79872	6.83572	6.81643	6.91943	3	12	0.0883	-0.12838	1.43876	-0.48942	-0.82096	-0.08372	0.019287	0.103005	0.036998	0.017711	0.120716	1.04305	0.168082	1.36783	0.36465	0.152526	1.67707	-0.06601	0.487962	245445_at	6.85636	6.74272	6.79865	6.8093	6.74334	6.81614	6.88539	6.90971	6.87251	6.72328	6.88459	6.85032	6.76065	6.94558	6.94638	6.93626
3	245446_at	---	AT4G16800	---	9.06663	8.92978	9.06348	9.14839	3	12	0.1033	-1.35115	1.06425	0.126042	0.160863	-0.21862	-0.1337	0.084917	-0.13685	-0.00315	0.081765	1.74346	0.920538	0.510377	0.949164	0.013595	0.486388	-0.22177	1.13505	245446_at	9.26864	8.96662	8.7864	9.04261	9.15376	8.96999	9.06339	9.16566	9.13885	8.8924	8.9913	8.89879	9.03942	9.09073	9.20153	9.163
3	245447_at	---	AT4G16820	---	6.69625	6.70681	6.70461	6.74023	3	12	0.5972	-0.26653	1.45805	-0.3799	-0.81162	-0.03343	0.002197	0.035622	0.010565	0.008367	0.04399	0.462855	0.022513	0.501812	0.118564	0.09175	0.658352	-0.02506	0.213693	245447_at	6.68972	6.62234	6.6685	6.66158	6.68723	6.72319	6.77637	6.67321	6.76447	6.70845	6.74707	6.75009	6.73642	6.67161	6.7816	6.72976
3	245448_at	RPP4 (recognition of peronospora parasitica 4); LRR domain binding	AT4G16860	RPP4	6.6729	6.6129	6.69147	6.88146	3	12	0.0469	-0.87643	1.43612	-0.19986	-0.35983	-0.26855	-0.07857	0.189986	-0.05999	0.018577	0.208563	2.03035	0.416284	1.30779	0.298548	0.078719	1.47582	-0.24998	1.19023	245448_at	6.64062	6.60103	6.61328	6.59402	6.70756	6.73917	7.18777	6.75044	6.80824	6.64169	6.60955	6.63477	6.64684	6.67232	6.68555	6.90208
3	245449_at	---	---	---	6.9749	6.97124	7.30016	7.69889	3	12	4.5e-06	-0.76874	1.34163	0.185225	-0.75812	-0.72765	-0.32892	0.398726	-0.00366	0.325262	0.723988	5.73232	2.65422	3.28469	0.01488	2.62025	5.70947	-0.40239	2.23807	245449_at	6.87527	6.90332	6.97168	6.98038	7.33869	7.30682	8.00258	7.60201	6.98668	7.13432	6.99041	6.94247	7.32742	7.22772	7.57635	7.61461
3	245450_at	---	AT4G16880	---	6.9294	7.12203	7.04146	7.43191	3	12	0.0005	-0.04257	1.39558	-0.41647	-0.93654	-0.30988	0.080566	0.390447	0.192627	0.112061	0.502508	2.4294	0.432782	3.15535	1.34168	0.660095	4.08546	-0.19782	0.882121	245450_at	6.9359	6.8734	7.12482	7.09117	7.15332	7.05282	7.70872	7.182	6.93564	6.97266	7.08594	7.18617	7.00772	6.95197	7.36266	7.47425
3	245451_at	SNC1 (SUPPRESSOR OF NPR1-1, CONSTITUTIVE 1); nucleotide binding	AT4G16890	SNC1	7.20479	7.12591	7.25635	7.43239	3	12	0.0146	-0.99236	1.36624	0.011444	-0.38533	-0.30649	-0.13044	0.176048	-0.07888	0.051558	0.227606	2.63191	0.893632	1.32394	0.465986	0.275729	1.83895	-0.25493	1.36525	245451_at	7.09863	7.16024	7.13512	7.10138	7.14142	7.32076	7.67303	7.38015	7.20659	7.35369	7.14018	7.12695	7.21644	7.34677	7.265	7.4114
3	245452_at	---	---	---	6.5949	6.60485	6.61737	6.58927	3	12	0.8971	0.263724	-0.99999	1.27902	-0.54275	0.015581	-0.01252	-0.0281	0.009943	0.022461	-0.00564	0.155288	0.121419	0.310449	0.094215	0.237288	0.051308	0.038042	0.294448	245452_at	6.606	6.55877	6.53862	6.65536	6.58532	6.61506	6.56596	6.59748	6.5949	6.61994	6.68004	6.54537	6.71946	6.54963	6.56303	6.63059
3	245453_at	---	AT4G16900	---	6.82602	6.83576	6.88337	6.86557	3	12	0.3606	-0.63867	0.486596	1.15857	-1.0065	-0.02981	-0.04761	-0.0178	0.009743	0.057351	0.039551	0.391875	0.712722	0.210349	0.106272	0.909637	0.560567	0.027544	0.233825	245453_at	6.8054	6.79625	6.81232	6.77965	6.91326	6.8552	6.86408	6.87793	6.8473	6.85511	6.83008	6.92099	6.90394	6.86106	6.93848	6.78178
3	245454_at	---	AT4G16920	---	6.8135	6.718	6.76161	6.66155	3	12	0.0453	-0.3202	-1.19459	0.355446	1.15935	0.056441	-0.04361	-0.10005	-0.0955	-0.05189	-0.15194	0.581641	0.41905	1.2295	1.15686	0.522174	2.0919	0.00455	0.023368	245454_at	6.78995	6.81756	6.7714	6.69993	6.76722	6.80646	6.65314	6.59117	6.69949	6.947	6.66868	6.73198	6.68173	6.79102	6.71795	6.68395
3	245455_at	---	AT4G16930	---	6.58472	6.52765	6.5178	6.55633	3	12	0.5386	-0.6282	0.321355	-0.95451	1.26135	-0.02868	0.009854	0.03853	-0.05706	-0.06692	-0.02839	0.24449	0.07361	0.34945	0.573221	0.704646	0.241573	-0.09559	0.713958	245455_at	6.53356	6.57848	6.56126	6.53986	6.55584	6.49094	6.64205	6.53977	6.74228	6.48455	6.49148	6.51802	6.46511	6.5593	6.50133	6.54217
3	245456_at	RPP5 (RECOGNITION OF PERONOSPORA PARASITICA 5); nucleotide binding	AT4G16950	RPP5	7.49387	7.46131	7.59271	7.75997	3	12	0.021	-0.86188	1.3638	0.117313	-0.61923	-0.29865	-0.13139	0.167259	-0.03256	0.098833	0.266091	2.29828	0.802127	1.10132	0.145474	0.554138	1.99764	-0.19982	0.882356	245456_at	7.4146	7.34757	7.5514	7.43537	7.54812	7.64311	7.98056	7.72505	7.54341	7.66992	7.33088	7.52761	7.63663	7.54297	7.58026	7.75399
3	245457_s_at	---	AT4G16940 /// AT4G16960	---	6.73424	6.72619	6.77843	6.69826	3	12	0.0127	-0.24365	-1.08396	1.32878	-0.00117	0.027921	-0.05225	-0.08017	-0.00806	0.044189	-0.03598	0.728306	1.64928	2.76867	0.159009	1.32936	1.01568	0.07211	1.59889	245457_s_at	6.74521	6.7057	6.73961	6.74485	6.83549	6.75089	6.66753	6.69576	6.7294	6.75666	6.70597	6.71431	6.78231	6.74503	6.72834	6.70144
3	245458_at	---	AT4G16970	---	8.69462	8.63687	8.59162	8.20091	3	12	4.1e-07	0.472483	-1.47322	0.270514	0.730219	0.435969	0.045255	-0.39071	-0.05775	-0.10301	-0.49372	6.3745	0.485719	5.86784	0.664549	1.41698	6.96334	0.332963	3.73828	245458_at	8.68892	8.74228	8.67871	8.57608	8.6171	8.57635	8.15598	8.17125	8.63894	8.70836	8.72488	8.56783	8.66326	8.50977	8.28862	8.18777
3	245459_at	---	---	---	7.02326	6.96438	7.04537	7.03094	3	12	0.5119	-1.44947	0.419989	0.825173	0.204306	-0.06656	-0.08099	-0.01443	-0.05888	0.022106	0.007679	0.59027	0.761699	0.096496	0.504416	0.155206	0.049132	-0.04446	0.233353	245459_at	6.94522	6.94922	7.00399	6.90492	7.10467	6.99379	6.98695	7.06605	7.22674	6.97186	6.94105	7.00755	7.04004	7.04297	7.07058	7.00018
3	245460_at	RLM3 (RESISTANCE TO LEPTOSPHAERIA MACULANS 3); ATP binding	AT4G16990	RLM3	6.52619	6.58301	6.56077	6.52626	3	12	0.2964	1.21761	-0.81764	0.420063	-0.82003	0.056752	0.022239	-0.03451	0.056818	0.034579	6.658e-05	0.932613	0.283757	0.489058	0.934051	0.490258	0.000674	0.091331	1.1052	245460_at	6.52592	6.54696	6.63388	6.59819	6.51918	6.48109	6.4715	6.54199	6.52042	6.51145	6.51935	6.58061	6.62695	6.61586	6.54634	6.54519
3	245461_at	---	AT4G17000	---	8.36748	8.49878	8.44396	8.1321	3	12	0.0065	0.855434	-1.41423	0.516104	0.042691	0.366677	0.054821	-0.31186	0.131303	0.076483	-0.23537	2.87853	0.263119	2.38878	0.790165	0.395157	1.69044	0.44316	2.40242	245461_at	8.25231	8.54652	8.45002	8.40323	8.48473	8.44416	7.96431	8.04714	8.22994	8.44114	8.53533	8.60653	8.51625	8.3307	8.31001	8.20694
3	245462_at	---	AT4G17020	---	7.21613	7.22403	7.29688	7.13299	3	12	0.1218	0.097319	-1.26052	1.18372	-0.02052	0.091042	-0.07284	-0.16388	0.007901	0.080744	-0.08314	0.782185	0.585292	1.68279	0.045734	0.668766	0.694716	0.171786	1.14219	245462_at	7.33159	7.26722	7.28968	7.08878	7.29359	7.20215	7.12633	7.16664	7.09348	7.17223	7.34961	7.16806	7.35946	7.3323	7.14107	7.09792
3	245463_at	ATEXLB1 (ARABIDOPSIS THALIANA EXPANSIN-LIKE B1)	AT4G17030	ATEXLB1	6.83645	6.83323	6.8192	6.80398	3	12	0.7877	0.674418	-1.29541	-0.27014	0.891128	0.029252	0.014027	-0.01523	-0.00322	-0.01725	-0.03247	0.372709	0.155914	0.171211	0.032014	0.197688	0.424525	0.012007	0.089283	245463_at	6.79918	6.82298	6.75426	6.90199	6.84481	6.76625	6.784	6.83212	6.88654	6.83709	6.87882	6.79785	6.86683	6.79892	6.84588	6.75391
3	245464_at	UGLYAH (UREIDOGLYCINE AMINOHYDROLASE); transcription factor	AT4G17050	UGLYAH	7.57588	7.60372	7.57227	7.5532	3	12	0.9182	1.31779	-1.10735	-0.19206	-0.01838	0.050515	0.03145	-0.01907	0.027832	-0.00362	-0.02268	0.301125	0.172232	0.098353	0.149838	0.017238	0.11912	0.046897	0.183058	245464_at	7.59437	7.43146	7.50888	7.62127	7.51323	7.61932	7.60263	7.61319	7.80806	7.46964	7.60955	7.67516	7.56747	7.58904	7.43652	7.56046
3	245465_at	ATCSLA01; cellulose synthase/ glucosyltransferase/ transferase, transferring glycosyl groups	AT4G16590	ATCSLA01	6.81523	6.95104	6.99157	8.11506	3	12	0.0047	-0.44337	1.48821	-0.37612	-0.66873	-1.16402	-0.04053	1.12349	0.135809	0.176336	1.29983	2.52106	0.04599	2.41844	0.171807	0.232826	2.86021	-0.98768	1.33505	245465_at	6.85778	6.93635	7.04386	6.93279	6.91486	7.5269	9.12251	8.36133	6.80185	6.66495	6.91886	6.90865	6.7816	6.7429	7.31641	7.65998
3	245466_at	---	AT4G16600	---	6.96571	6.94451	6.89176	6.93437	3	12	0.2034	0.335298	0.009101	-1.36136	1.01696	0.010143	0.052757	0.042614	-0.0212	-0.07395	-0.03134	0.117354	0.869973	0.658105	0.274366	1.3543	0.443991	-0.06381	0.708923	245466_at	6.87065	6.99947	6.97408	6.93928	6.87385	6.86701	6.98144	6.91486	7.04004	6.95268	6.9438	6.9209	6.93564	6.89054	6.88299	6.95819
3	245467_at	---	AT4G16610	---	7.64828	7.64473	7.75471	7.93428	3	12	0.0044	-0.74201	1.39009	0.067783	-0.71586	-0.28955	-0.10997	0.179577	-0.00355	0.106423	0.286	2.84579	0.842243	1.59709	0.017478	0.806754	2.80654	-0.18313	1.0439	245467_at	7.75293	7.62127	7.58407	7.75471	7.70579	7.70916	7.99228	7.90936	7.78498	7.43395	7.64426	7.59588	7.86364	7.74023	7.8782	7.9573
3	245468_at	---	AT4G15980	---	6.63718	6.67261	6.57963	6.55848	3	12	0.1881	1.15834	-1.02201	-0.61791	0.481589	0.114125	0.092973	-0.02115	0.035423	-0.05755	-0.0787	1.24731	0.953236	0.153245	0.279858	0.510925	0.765995	0.056574	0.324349	245468_at	6.58789	6.76633	6.77486	6.72612	6.58141	6.6274	6.50506	6.57457	6.52708	6.66744	6.60946	6.57999	6.58327	6.52646	6.53667	6.61763
3	245469_at	---	---	---	6.36186	6.35598	6.38181	6.35616	3	12	0.8211	-0.65266	-0.63813	1.46202	-0.17123	-0.00018	-0.02583	-0.02566	-0.00588	0.019953	-0.0057	0.001931	0.37179	0.368627	0.068568	0.271318	0.066359	0.019775	0.178677	245469_at	6.37713	6.34748	6.30194	6.38317	6.29244	6.46467	6.35316	6.39196	6.38184	6.341	6.38787	6.35094	6.40332	6.36683	6.34757	6.33194
3	245470_at	---	---	---	6.65625	6.66377	6.64782	6.67212	3	12	0.9402	0.364343	1.16782	-1.17209	-0.36007	-0.00835	0.015958	0.024303	0.007524	-0.00843	0.015869	0.07523	0.153774	0.250685	0.067324	0.076091	0.152803	-0.01678	0.110363	245470_at	6.69389	6.60787	6.63983	6.71156	6.66424	6.65323	6.68821	6.63903	6.59606	6.72718	6.74973	6.55398	6.66548	6.60831	6.70668	6.65456
3	245471_at	---	AT4G16030	---	6.71824	6.6707	6.64549	6.68657	3	12	0.4233	-0.31353	0.207502	-1.14135	1.24738	-0.01587	0.025213	0.041082	-0.04754	-0.07275	-0.03167	0.143865	0.245812	0.446897	0.538035	0.936216	0.323545	-0.08862	0.769684	245471_at	6.63885	6.7247	6.65909	6.59499	6.67676	6.58958	6.64941	6.73908	6.84029	6.66912	6.71484	6.71387	6.68981	6.6258	6.68803	6.66974
3	245472_at	---	AT4G16040	---	6.55886	6.53686	6.59808	6.5674	3	12	0.5364	-1.12149	0.082935	1.29261	-0.25406	-0.03054	-0.06121	-0.03067	-0.02199	0.039218	0.008545	0.326686	0.790969	0.32843	0.220427	0.44569	0.076428	0.008678	0.053704	245472_at	6.5293	6.60849	6.47115	6.60343	6.55238	6.55469	6.62314	6.59766	6.52797	6.56969	6.53462	6.53826	6.71342	6.57182	6.49601	6.55282
3	245473_at	---	AT4G16050	---	7.68979	7.38929	7.37422	6.94829	3	12	4.6e-05	0.127555	-1.31867	0.078134	1.11298	0.441007	0.01507	-0.42594	-0.30049	-0.31556	-0.7415	3.27491	0.057712	3.15486	2.10911	2.23788	5.35283	0.125444	0.437744	245473_at	7.78445	7.67702	7.51776	7.37296	7.19975	7.35884	6.68173	6.98331	7.69407	7.6036	7.23677	7.42969	7.47798	7.46032	7.12242	7.00568
3	245474_at	---	AT4G16060	---	8.88417	9.05915	9.06423	9.23442	3	12	0.0016	-0.00939	1.21618	0.02615	-1.23294	-0.17527	-0.00508	0.170188	0.174982	0.180065	0.350253	1.71676	0.027421	1.65386	1.71318	1.77623	3.79695	0.004794	0.018107	245474_at	8.9122	8.80735	9.04208	9.2334	9.12509	8.97266	9.26562	9.20703	8.82555	8.99157	8.97736	8.98375	9.06072	9.09845	9.12953	9.33549
3	245475_at	---	AT4G16080	---	6.79894	6.79885	6.76569	6.78647	3	12	0.8348	0.725326	-0.06517	-1.39115	0.730993	0.012385	0.033159	0.020774	-8.88e-05	-0.03325	-0.01247	0.113376	0.357222	0.203886	0.000727	0.358403	0.114276	-0.02086	0.137802	245475_at	6.716	6.85467	6.83718	6.76989	6.70961	6.69105	6.83931	6.75479	6.86834	6.75675	6.80655	6.78178	6.81294	6.84917	6.77024	6.78152
3	245476_at	---	AT4G16090	---	6.93979	6.96942	6.92995	6.9436	3	12	0.8097	1.40974	-0.12396	-0.93499	-0.35079	0.025812	0.039462	0.01365	0.02963	-0.00983	0.003817	0.259611	0.436944	0.124583	0.306547	0.08686	0.031971	0.01598	0.101095	245476_at	6.8695	6.95179	6.88628	7.01341	6.9478	6.90838	6.86381	6.93377	7.00471	6.93315	7.03684	6.94114	6.98287	6.88077	7.02202	6.95481
3	245477_at	ARR2 (ARABIDOPSIS RESPONSE REGULATOR 2); transcription factor/ two-component response regulator	AT4G16110	ARR2	7.38947	7.2834	7.37158	7.30065	3	12	0.1277	-1.01497	-0.68392	0.677747	1.02115	-0.01725	-0.08818	-0.07093	-0.10607	-0.01789	-0.08882	0.137898	1.0285	0.77288	1.30988	0.143709	1.03838	-0.03513	0.209526	245477_at	7.46786	7.34854	7.27069	7.35724	7.36372	7.39151	7.22159	7.26811	7.30939	7.43208	7.17498	7.3307	7.41877	7.31232	7.37766	7.33523
3	245478_at	ARA1 (ARABINOSE KINASE); ATP binding / L-arabinokinase/ galactokinase	AT4G16130	ARA1	8.34988	8.14531	8.30056	8.4357	3	12	0.0217	-1.3334	1.04866	-0.0599	0.344637	-0.29039	-0.15525	0.135143	-0.20457	-0.04932	0.085827	2.47578	1.12526	0.937812	1.60944	0.261821	0.519627	-0.33971	1.96965	245478_at	8.39045	8.18697	8.31445	8.02432	8.24822	8.26243	8.38219	8.60192	8.35289	8.46919	8.03125	8.2112	8.30247	8.38912	8.36843	8.39027
3	245479_at	---	AT4G16140	---	8.43874	8.70195	8.86432	9.32617	3	12	6.3e-07	-0.35104	1.32363	0.084582	-1.05717	-0.62422	-0.16238	0.461847	0.263206	0.425581	0.887429	5.50751	1.2554	4.22628	2.30739	3.9048	7.14612	-0.19864	1.03818	245479_at	8.53027	8.31649	8.79652	8.59979	8.90998	8.91033	9.37855	9.4565	8.52548	8.38272	8.59757	8.81392	8.82448	8.8125	9.13707	9.33256
3	245480_at	---	AT4G16150	---	7.69311	7.69298	7.63235	7.63053	3	12	0.3127	0.863964	-0.89141	-0.84026	0.867707	0.062456	0.060636	-0.00182	-0.00013	-0.06077	-0.06259	0.747339	0.719025	0.014348	0.001034	0.721087	0.749423	0.001687	0.009351	245480_at	7.73393	7.66371	7.70552	7.75408	7.62029	7.74441	7.63432	7.63938	7.64933	7.7255	7.61124	7.70108	7.61115	7.55353	7.69585	7.55256
3	245481_at	---	AT4G16170	---	8.75677	8.7896	8.7664	8.75082	3	12	0.6577	1.38966	-0.88403	0.029609	-0.53523	0.038774	0.023193	-0.01558	0.032826	0.009632	-0.00595	0.5914	0.310349	0.193484	0.477906	0.112296	0.066546	0.048406	0.504017	245481_at	8.74574	8.7919	8.70366	8.79057	8.80016	8.71591	8.75178	8.77157	8.68803	8.8014	8.85582	8.80833	8.7682	8.78134	8.75737	8.72257
3	245482_at	---	AT4G16180	---	7.17125	7.21309	7.14875	7.11526	3	12	0.1563	1.24233	-1.1407	-0.32491	0.223274	0.097834	0.064342	-0.03349	0.041837	-0.02251	-0.056	1.49905	0.8668	0.375099	0.496087	0.231847	0.722611	0.075328	0.67702	245482_at	7.19931	7.18368	7.21112	7.28942	7.18528	7.08168	7.1574	7.12447	7.18146	7.12056	7.26332	7.08851	7.19345	7.13459	7.09908	7.08008
3	245483_at	---	AT4G16190	---	8.25775	7.84601	8.87278	10.0067	3	12	7.4e-08	-0.9567	1.34061	0.135012	-0.51892	-2.16064	-1.02677	1.13388	-0.41173	0.615035	1.74891	7.90626	4.49176	4.90883	1.61892	2.64077	6.88147	-1.54561	4.75233	245483_at	8.12891	7.91193	7.62882	7.85849	8.83514	8.83603	10.2266	10.2195	8.36674	8.6234	8.00258	7.89418	8.90518	8.91477	9.61435	9.96626
3	245484_at	ECHIA (ENOYL-COA HYDRATASE/ISOMERASE A); catalytic	AT4G16210	ECHIA	8.13534	8.12946	8.18115	8.23038	3	12	0.4006	-0.84404	1.30572	0.257078	-0.71875	-0.10092	-0.05169	0.049228	-0.00588	0.04581	0.095037	0.845092	0.35901	0.338063	0.032127	0.309608	0.781116	-0.05511	0.254806	245484_at	8.22745	8.03409	8.07706	8.17836	8.18182	8.03498	8.1962	8.30691	8.17356	8.10627	8.24068	8.02175	8.31206	8.19576	8.17294	8.24547
3	245485_at	---	AT4G16230	---	7.53955	7.77492	7.45523	7.20059	3	12	0.0027	1.19111	-1.23174	-0.15753	0.198166	0.57433	0.319691	-0.25464	0.235374	-0.08432	-0.33896	3.49431	1.77171	1.32338	1.19427	0.319818	1.90634	0.490012	1.95905	245485_at	7.284	7.65927	7.81108	7.57946	7.45854	7.55415	7.2255	7.19709	7.33008	7.88485	7.91238	7.79679	7.42321	7.38503	7.16655	7.21325
3	245486_x_at	---	AT4G16240	---	8.26503	8.53766	8.32848	8.81583	3	12	0.0003	0.204976	1.32484	-0.63718	-0.89264	-0.27816	0.209184	0.487349	0.272638	0.063454	0.550803	1.92461	1.33845	3.64522	1.87715	0.290583	4.11487	-0.21471	0.879358	245486_x_at	8.10281	8.26873	8.41513	8.55069	8.40661	8.38548	8.92578	8.80123	8.54856	8.14	8.61399	8.57085	8.24192	8.27992	8.8932	8.64311
3	245487_at	PHYD (PHYTOCHROME DEFECTIVE D); G-protein coupled photoreceptor/ red or far-red light photoreceptor/ signal transducer	AT4G16250	PHYD	8.127	8.00504	8.0206	8.16065	3	12	0.0404	-0.95005	1.0673	-0.74834	0.631086	-0.15561	-0.01556	0.140048	-0.12196	-0.1064	0.033647	1.77333	0.104433	1.55111	1.29711	1.08499	0.251929	-0.26201	2.19959	245487_at	8.11079	8.14471	8.05655	7.96493	8.05886	8.10485	8.21973	8.04963	8.03844	8.21405	7.91273	8.08594	8.01758	7.9011	8.1764	8.19682
3	245488_at	---	AT4G16270	---	6.79488	6.81306	6.8337	7.04763	3	12	0.0685	-0.50242	1.48638	-0.32742	-0.65654	-0.23457	-0.02064	0.213934	0.018177	0.038818	0.252752	1.52806	0.079992	1.35667	0.069776	0.16099	1.68083	-0.19576	0.766788	245488_at	6.92951	6.76616	6.93422	6.76633	6.94025	6.88752	7.19984	7.265	6.72532	6.75852	6.78081	6.77086	6.73065	6.77637	6.81144	6.91424
3	245489_at	FCA; RNA binding	AT4G16280	FCA	7.87815	7.94636	7.82748	7.82995	3	12	0.0435	1.36212	-0.72778	-0.77201	0.137667	0.116411	0.118874	0.002464	0.068204	-0.05067	-0.04821	1.82273	1.8711	0.020839	0.911448	0.618244	0.579717	0.06574	0.553238	245489_at	7.86159	7.95224	7.96129	7.96715	7.80771	7.87979	7.82928	7.82395	7.82413	7.87465	7.84428	8.0127	7.88255	7.73988	7.79856	7.86799
3	245490_at	LDL3 (LSD1-LIKE3); amine oxidase/ electron carrier/ oxidoreductase	AT4G16310	LDL3	6.98227	7.08141	7.04377	6.96944	3	12	0.0214	1.18133	-0.94566	0.466293	-0.70197	0.111972	0.037642	-0.07433	0.099143	0.061501	-0.01283	2.16799	0.531344	1.29106	1.86647	1.00729	0.14566	0.173473	2.41783	245490_at	6.98872	6.98659	7.06037	7.15297	7.07786	7.00897	6.99716	6.97745	7.02379	6.92995	7.13343	6.97887	7.03427	7.05398	6.97301	6.93013
3	245491_at	LDL3 (LSD1-LIKE3); amine oxidase/ electron carrier/ oxidoreductase	---	LDL3	7.36634	7.39351	7.34288	7.27614	3	12	0.0034	0.972294	-1.36661	-0.0366	0.430914	0.117365	0.050626	-0.06674	0.027166	-0.02346	-0.0902	3.27344	1.17743	1.68287	0.522832	0.434096	2.43524	0.093905	1.67206	245491_at	7.39284	7.33106	7.38263	7.39586	7.34606	7.34721	7.27939	7.30291	7.34943	7.39205	7.46316	7.33239	7.36985	7.30842	7.27477	7.24751
3	245492_at	SPK1 (SPIKE1); GTP binding / GTPase binding / guanyl-nucleotide exchange factor	AT4G16340	SPK1	8.77415	8.88401	8.8546	8.64762	3	12	0.0014	0.888273	-1.34758	0.61013	-0.15083	0.236395	0.029408	-0.20699	0.109863	0.080455	-0.12653	3.4962	0.261988	3.03371	1.40773	0.936452	1.68727	0.31685	3.30469	245492_at	8.70827	8.87864	8.9945	8.79297	8.82182	8.9383	8.64462	8.59082	8.75595	8.75373	8.84064	8.90794	8.84277	8.81552	8.69016	8.66486
3	245493_at	---	---	---	6.74396	6.74849	6.76753	6.72736	3	12	0.8286	0.100096	-1.17898	1.25288	-0.17399	0.021129	-0.01904	-0.04017	0.004528	0.023571	-0.0166	0.199029	0.176484	0.432886	0.037174	0.226206	0.150901	0.0447	0.321604	245493_at	6.73872	6.73144	6.7888	6.67942	6.76314	6.86737	6.81934	6.73402	6.72177	6.78391	6.75684	6.76891	6.77184	6.66779	6.64648	6.70961
3	245494_at	---	AT4G16390	---	9.00095	8.99385	9.09375	9.13073	3	12	0.4872	-0.89583	1.1153	0.571998	-0.79147	-0.13687	-0.0999	0.036976	-0.0071	0.092796	0.129772	0.67496	0.450683	0.138149	0.023875	0.410797	0.629855	-0.04408	0.114171	245494_at	8.82173	9.03551	8.95383	8.90004	8.9652	9.25249	9.44407	8.9248	9.10538	9.04119	9.04767	9.07386	9.05176	9.10556	9.04226	9.11177
3	245495_at	---	AT4G16400	---	6.77477	6.76474	6.79667	6.79013	3	12	0.7649	-1.16116	0.589571	1.04103	-0.46944	-0.02539	-0.03194	-0.00655	-0.01003	0.021906	0.015359	0.340535	0.453167	0.072605	0.115581	0.284536	0.187109	-0.00348	0.026082	245495_at	6.72976	6.76527	6.77042	6.79696	6.85067	6.76971	6.72985	6.75346	6.80735	6.7967	6.71644	6.77512	6.78817	6.77814	6.88974	6.78746
3	245496_at	---	AT4G16440	---	8.46871	8.52501	8.45013	8.35906	3	12	0.1792	1.07807	-1.33027	-0.0087	0.260901	0.165949	0.074885	-0.09106	0.056308	-0.01858	-0.10964	1.44599	0.512669	0.659573	0.358388	0.099191	0.840613	0.147372	0.786424	245496_at	8.56463	8.48153	8.46529	8.61594	8.44948	8.41273	8.27219	8.36825	8.50284	8.32582	8.68235	8.33647	8.50408	8.43422	8.39817	8.39764
3	245497_at	---	AT4G16460	---	6.73022	6.67159	6.65918	6.68461	3	12	0.5654	-0.4778	-0.05762	-0.87794	1.41337	-0.01303	0.012407	0.025435	-0.05864	-0.07104	-0.04561	0.093241	0.08841	0.197746	0.54909	0.703866	0.3995	-0.08407	0.558853	245497_at	6.69096	6.62278	6.70641	6.66229	6.63459	6.59517	6.61372	6.6614	6.89986	6.7073	6.6661	6.65154	6.66894	6.73801	6.72745	6.73588
3	245498_at	---	AT4G16470	---	7.71351	7.60241	7.62675	7.57812	3	12	0.1441	-0.4712	-0.88286	-0.05842	1.41248	0.024281	-0.02435	-0.04863	-0.11111	-0.08676	-0.13539	0.170429	0.170965	0.390495	1.13577	0.820722	1.46909	-0.06248	0.346758	245498_at	7.81854	7.74165	7.59011	7.49423	7.7017	7.64728	7.5657	7.54466	7.59526	7.6986	7.62553	7.69975	7.56454	7.59348	7.68936	7.51278
3	245499_at	INT4 (INOSITOL TRANSPORTER 4); carbohydrate transmembrane transporter/ myo-inositol:hydrogen symporter/ sugar:hydrogen symporter	AT4G16480	INT4	8.37469	7.64056	7.87129	7.5142	3	12	3.5e-06	-0.55218	-0.885	0.055598	1.38158	0.126354	-0.23074	-0.35709	-0.73413	-0.5034	-0.86048	0.716125	1.57255	2.67944	5.4402	3.86886	6.16205	-0.37704	1.88768	245499_at	8.5111	8.14906	7.67179	7.644	7.8046	7.837	7.39373	7.6733	8.41708	8.42152	7.5261	7.72035	7.76412	8.07946	7.54847	7.44132
3	245500_at	---	---	---	7.10514	7.09038	7.11839	7.04949	3	12	0.6012	-0.0158	-1.38545	0.92258	0.478671	0.040882	-0.02801	-0.06889	-0.01476	0.01325	-0.05564	0.344875	0.218942	0.668122	0.105818	0.09402	0.507416	0.054133	0.318156	245500_at	7.01944	7.20064	7.04466	7.01607	7.15359	7.05957	6.95588	7.1147	7.16637	7.03409	7.19727	7.10352	7.16664	7.09375	7.08434	7.04306
3	245501_at	---	AT4G15620	---	9.49654	9.18788	9.50906	9.27395	3	12	0.3071	-1.11209	-0.57728	0.883574	0.805794	-0.08607	-0.32118	-0.23511	-0.30866	0.012518	-0.22259	0.174494	0.892576	0.594191	0.847174	0.022162	0.553788	-0.07355	0.099236	245501_at	9.84535	9.24734	9.35174	9.16539	9.47994	9.23775	8.66628	9.46982	9.48917	9.4043	8.94514	9.28924	9.65803	9.66051	9.59304	9.36665
3	245502_at	---	AT4G15640	---	8.69245	8.95337	8.78505	8.75448	3	12	0.0479	1.40772	-0.3752	-0.10122	-0.9313	0.198886	0.168324	-0.03056	0.26092	0.092596	0.062034	1.45486	1.17093	0.141761	2.04932	0.536804	0.325056	0.291482	1.52324	245502_at	8.80531	8.78835	8.87722	9.02468	8.82431	8.73926	8.86807	8.69762	8.74148	8.43466	9.09464	8.81694	8.73207	8.84455	8.71316	8.73908
3	245503_at	---	AT4G15650	---	6.76835	6.67809	6.68444	6.62891	3	12	0.0486	-0.20492	-1.0549	-0.09522	1.35504	0.049183	-0.00635	-0.05553	-0.09027	-0.08392	-0.13945	0.551458	0.052296	0.644978	1.2187	1.10769	2.11856	-0.03473	0.234168	245503_at	6.70215	6.80158	6.65332	6.69078	6.68404	6.70135	6.57635	6.66859	6.90367	6.66602	6.66983	6.69842	6.62633	6.72603	6.62553	6.64515
3	245504_at	---	AT4G15660	---	6.48489	6.45095	6.47832	6.51159	3	12	0.1572	-1.22427	1.2109	-0.12523	0.138605	-0.06064	-0.02737	0.03327	-0.03394	-0.00657	0.0267	1.53821	0.545254	0.701992	0.72037	0.100875	0.528322	-0.06721	1.12051	245504_at	6.49059	6.43706	6.49929	6.40776	6.47958	6.44602	6.4842	6.5649	6.51793	6.49396	6.45898	6.43777	6.47692	6.51074	6.48473	6.51252
3	245505_at	---	AT4G15690	---	6.47195	6.45657	6.47727	6.40843	3	12	0.1321	0.096137	-1.43994	0.756883	0.586916	0.04814	-0.02071	-0.06885	-0.01538	0.005327	-0.06352	0.895096	0.30586	1.42953	0.214509	0.065913	1.28763	0.053467	0.652624	245505_at	6.48153	6.4604	6.45348	6.41602	6.4858	6.46626	6.37189	6.39657	6.51403	6.43182	6.49361	6.46316	6.40465	6.55238	6.42045	6.44478
3	245506_at	---	AT4G15700	---	6.51809	6.46815	6.47978	6.43504	3	12	0.1195	-0.20757	-1.17386	0.131796	1.24964	0.033114	-0.01163	-0.04474	-0.04994	-0.03831	-0.08305	0.506612	0.144473	0.747535	0.863233	0.610826	1.67433	-0.00519	0.041604	245506_at	6.51403	6.50106	6.43386	6.53365	6.49601	6.46813	6.42241	6.41131	6.55131	6.50595	6.50923	6.39586	6.49308	6.46191	6.39258	6.51385
3	245507_at	---	AT4G15710	---	6.67476	6.67618	6.643	6.68322	3	12	0.7855	0.384737	0.777527	-1.4677	0.305435	-0.00704	0.033181	0.040217	0.00142	-0.03176	0.008456	0.059946	0.347364	0.441345	0.011509	0.329202	0.072947	-0.0388	0.275613	245507_at	6.68688	6.64888	6.76713	6.55469	6.6622	6.55939	6.64329	6.68457	6.65403	6.70925	6.68963	6.69327	6.66859	6.68182	6.75453	6.65048
3	245508_at	---	AT4G15720	---	6.83509	6.85227	6.84153	6.7888	3	12	0.4814	0.816151	-1.45116	0.432453	0.202551	0.063477	0.010742	-0.05273	0.017179	0.006436	-0.0463	0.796777	0.094734	0.625743	0.159838	0.054678	0.529206	0.069913	0.575675	245508_at	6.77219	6.86381	6.76039	6.80194	6.84153	6.82972	6.77761	6.83319	6.9066	6.79776	6.95632	6.89045	6.79457	6.9003	6.7682	6.77619
3	245509_at	---	AT4G15730	---	7.29204	7.19802	7.31026	7.11142	3	12	0.0042	-0.32536	-1.26734	0.895449	0.697252	0.086603	-0.11224	-0.19884	-0.09402	0.018222	-0.18062	1.03838	1.45651	2.91799	1.15655	0.150997	2.6168	0.104825	0.846349	245509_at	7.35724	7.25222	7.25399	7.09633	7.23864	7.28977	7.03622	7.11266	7.26509	7.29359	7.28329	7.15847	7.32537	7.38725	7.19602	7.10076
3	245510_at	---	AT4G15740	---	6.76309	6.81918	6.75158	6.74467	3	12	0.2175	1.46182	-0.73631	-0.53267	-0.19284	0.074507	0.067605	-0.0069	0.056086	-0.01152	-0.01842	1.18905	1.0467	0.068691	0.818933	0.119983	0.204681	0.062988	0.606476	245510_at	6.74885	6.78968	6.73686	6.84464	6.73216	6.71138	6.69185	6.7334	6.7975	6.71635	6.89444	6.80078	6.83505	6.72772	6.77495	6.7785
3	245511_at	---	AT4G15755	---	6.734	6.73928	6.70432	6.68286	3	12	0.2504	0.913924	-1.21989	-0.40817	0.714141	0.056419	0.034956	-0.02146	0.005282	-0.02967	-0.05114	1.07558	0.575482	0.312205	0.064023	0.466854	0.945233	0.026744	0.267952	245511_at	6.80096	6.74494	6.76323	6.71511	6.72124	6.64675	6.63832	6.7302	6.70863	6.68146	6.78098	6.6978	6.73207	6.71724	6.6733	6.68963
3	245512_at	---	AT4G15770	---	10.0861	10.2626	10.202	9.9937	3	12	0.0705	1.05513	-1.18775	0.549613	-0.41699	0.268932	0.060613	-0.20832	0.176514	0.1159	-0.09242	1.76648	0.263743	1.27229	1.02404	0.590997	0.442775	0.384832	1.79285	245512_at	10.038	10.2077	10.1302	10.0182	10.1697	10.326	10.0474	9.87322	10.1058	9.9929	10.524	10.3782	10.1715	10.1408	10.0027	10.0515
3	245513_at	ATVAMP724	AT4G15780	ATVAMP724	8.76449	8.62833	8.65259	8.7233	3	12	0.1794	-1.01624	0.495358	-0.63013	1.15101	-0.09497	-0.02426	0.070712	-0.13616	-0.11191	-0.04119	0.785488	0.147849	0.535836	1.26018	0.974314	0.273938	-0.20688	1.38335	245513_at	8.77575	8.63068	8.62056	8.53738	8.49565	8.74503	8.62092	8.78498	8.82537	8.82617	8.6796	8.67578	8.75115	8.61852	8.72763	8.75968
3	245514_at	---	AT4G15810	---	7.92713	7.97019	7.95701	7.88379	3	12	0.4452	0.930489	-1.324	0.586496	-0.19299	0.086404	0.013184	-0.07322	0.043058	0.029874	-0.04335	0.837996	0.08825	0.674932	0.344327	0.221871	0.347167	0.116278	0.785217	245514_at	7.82777	7.89364	8.00488	7.88246	7.94034	7.87216	7.98429	7.87944	7.9794	8.00772	8.02894	7.96449	7.99725	8.01829	7.7532	7.91824
3	245515_at	---	AT4G15810	---	6.74452	6.71311	6.69498	6.68595	3	12	0.6035	0.134364	-0.91651	-0.56707	1.34922	0.027166	0.018133	-0.00903	-0.03141	-0.04954	-0.05857	0.24937	0.155882	0.072332	0.296783	0.523526	0.649623	-0.02237	0.133622	245515_at	6.81028	6.60112	6.65048	6.77166	6.70383	6.69735	6.67063	6.7381	6.78329	6.78338	6.7729	6.6574	6.7358	6.64293	6.67365	6.6614
3	245516_at	---	AT4G15820	---	7.76079	7.78083	7.73844	7.6559	3	12	0.0639	0.853763	-1.42334	0.081109	0.488471	0.124933	0.042392	-0.08254	0.020042	-0.02235	-0.10489	1.84711	0.45573	1.08232	0.184414	0.209311	1.47903	0.102583	0.913309	245516_at	7.66788	7.77663	7.83629	7.70073	7.68492	7.82768	7.66309	7.66246	7.7967	7.80194	7.80851	7.77779	7.64382	7.79732	7.64329	7.65474
3	245517_at	---	AT4G15840	---	7.98777	7.8995	7.8847	7.97625	3	12	0.1049	-0.71569	0.746989	-0.99782	0.966518	-0.07675	0.014804	0.091553	-0.08827	-0.10307	-0.01152	0.90418	0.121684	1.13993	1.08658	1.33077	0.092317	-0.17982	1.74232	245517_at	7.97496	7.93484	7.90829	7.913	7.81765	7.98837	7.93706	8.00906	7.94762	8.09366	7.90208	7.87465	7.95526	7.77752	7.95872	8.00018
3	245518_at	ATRH1; ATP-dependent helicase/ DEAD/H-box RNA helicase binding	AT4G15850	ATRH1	7.69542	7.82053	7.72452	7.54217	3	12	0.0029	1.08162	-1.32952	0.249966	-0.00207	0.278365	0.096014	-0.18235	0.125111	0.029097	-0.15325	3.45937	0.940372	2.14173	1.33023	0.210697	1.72615	0.307462	2.63739	245518_at	7.68759	7.75568	7.76802	7.75435	7.66539	7.70481	7.50941	7.52477	7.63965	7.69878	8.02228	7.73748	7.80176	7.72612	7.60218	7.53231
3	245519_at	---	---	---	6.71063	6.68686	6.72694	6.72634	3	12	0.8093	-1.37372	0.725804	0.757669	-0.10976	-0.03948	-0.04008	-0.0006	-0.02377	0.016313	0.015714	0.381046	0.388249	0.004362	0.206829	0.134456	0.128937	-0.02317	0.135117	245519_at	6.65696	6.83798	6.64684	6.7342	6.75035	6.60503	6.73438	6.712	6.67472	6.67285	6.73375	6.63263	6.76341	6.78897	6.75195	6.70703
3	245520_at	ATTS1; lyase/ magnesium ion binding	AT4G15870	ATTS1	6.63443	6.61743	6.58294	6.57721	3	12	0.6895	0.525207	-0.93891	-0.73044	1.14414	0.040217	0.03449	-0.00573	-0.017	-0.05149	-0.05722	0.320281	0.265996	0.036812	0.117849	0.435059	0.497157	-0.01127	0.052048	245520_at	6.55451	6.48189	6.5997	6.60103	6.5245	6.6171	6.60565	6.59348	6.78045	6.72088	6.65856	6.61044	6.60103	6.58913	6.60325	6.50648
3	245521_at	ESD4 (EARLY IN SHORT DAYS 4); SUMO-specific protease/ cysteine-type peptidase	AT4G15880	ESD4	8.90516	8.96919	8.93881	8.70159	3	12	0.0002	0.748425	-1.4645	0.497161	0.218916	0.2676	0.030384	-0.23722	0.064031	0.033647	-0.20357	4.25263	0.297715	3.78184	0.764333	0.337139	3.22692	0.301247	3.38618	245521_at	8.85369	8.97923	8.91007	8.99956	8.93413	8.95162	8.64453	8.69265	8.98056	8.80717	8.96893	8.99822	8.87216	8.99734	8.78152	8.68768
3	245522_at	---	AT4G15890	---	8.94824	9.02464	8.84923	8.53223	3	12	8.9e-06	0.859387	-1.41509	0.049183	0.506518	0.492409	0.175404	-0.31701	0.076394	-0.09901	-0.41602	5.7748	2.02094	3.91242	0.689204	0.968079	5.02698	0.393399	3.42586	245522_at	8.82599	9.06055	9.0158	9.02814	8.79918	8.83372	8.40661	8.54696	8.95499	8.95144	9.11346	8.94114	8.89418	8.86985	8.65057	8.52477
3	245523_at	ATDI21 (ARABIDOPSIS THALIANA DROUGHT-INDUCED 21)	AT4G15910	ATDI21	10.1492	10.1844	9.96411	10.1898	3	12	0.1819	0.585562	0.636526	-1.47857	0.256482	-0.00544	0.220237	0.225675	0.035112	-0.18513	0.04055	0.01723	1.17618	1.21432	0.123013	0.936345	0.144566	-0.19056	0.61828	245523_at	10.3548	10.1974	10.0451	10.4638	9.94966	10.1214	10.0888	10.2893	10.1467	9.89808	10.1649	10.0636	9.85494	9.9304	10.2536	10.1274
3	245524_at	---	AT4G15920	---	7.48386	7.65985	7.94576	8.96822	3	12	3.9e-09	-0.53421	1.437	-0.10345	-0.79934	-1.30837	-0.28591	1.02246	0.175981	0.461892	1.48435	8.42503	2.1878	7.21651	1.18125	3.73284	9.05536	-0.84648	4.7714	245524_at	7.31863	7.48056	7.67569	7.71751	8.00879	8.038	9.17241	8.731	7.58904	7.54723	7.63983	7.60636	7.92534	7.8109	8.94798	9.02148
3	245525_at	---	AT4G15930	---	10.5267	10.5033	10.4909	10.5263	3	12	0.957	-0.4796	0.817286	-1.18004	0.842346	-0.02297	0.012407	0.035378	-0.02342	-0.03582	-0.00044	0.111241	0.05719	0.181021	0.11362	0.183643	0.00193	-0.05879	0.218392	245525_at	10.5917	10.3832	10.517	10.5696	10.5126	10.5158	10.3794	10.5795	10.4624	10.6697	10.3144	10.6122	10.3912	10.544	10.5364	10.6098
3	245526_at	NRPD4	AT4G15950	NRPD4	8.34854	8.11377	8.16937	8.11384	3	12	0.0077	-0.65274	-0.65214	-0.15294	1.45782	-6.66e-05	-0.0556	-0.05553	-0.23477	-0.17918	-0.23471	0.000364	0.41077	0.410155	2.58081	1.86284	2.57996	-0.17924	1.19423	245526_at	8.31072	8.37136	7.97781	8.20188	8.16761	8.10742	7.95827	8.10911	8.45171	8.26039	8.15634	8.11905	8.17667	8.22576	8.1954	8.19256
3	245527_at	---	AT4G15955	---	7.04554	7.02524	7.06046	7.12223	3	12	0.2191	-0.91197	1.40776	-0.06954	-0.42626	-0.09699	-0.03522	0.061768	-0.02031	0.014915	0.076682	1.27176	0.344969	0.703894	0.179196	0.126306	0.934522	-0.08208	0.649096	245527_at	7.1021	6.9288	6.99645	7.00639	7.09393	6.96262	7.1479	7.15305	7.11976	7.03152	6.98926	7.10884	7.06836	7.11692	7.10103	7.08691
3	245528_at	PPDK (pyruvate orthophosphate dikinase); kinase/ pyruvate, phosphate dikinase	AT4G15530	PPDK	6.95388	7.00579	6.79455	6.77517	3	12	0.2174	1.07511	-0.93343	-0.76468	0.622992	0.230624	0.211248	-0.01938	0.051913	-0.15934	-0.17871	1.05654	0.941452	0.056249	0.165523	0.650952	0.755956	0.071289	0.160062	245528_at	6.86284	7.39897	7.1218	6.97612	6.85689	6.82653	6.78551	6.77486	6.84162	6.71209	6.78604	7.1392	6.76758	6.72718	6.79625	6.74405
3	245529_at	MAA3 (MAGATAMA 3)	AT4G15570	MAA3	8.02	8.055	8.02271	7.92525	3	12	0.0727	0.880206	-1.43819	0.303184	0.254802	0.12975	0.032293	-0.09746	0.035001	0.002708	-0.09475	1.82688	0.307005	1.26559	0.338734	0.020581	1.21986	0.132457	1.20159	245529_at	8.13725	8.01403	7.97772	8.01944	8.04838	7.97124	7.88796	7.87287	7.97328	7.95543	8.14249	8.08034	8.02424	8.04696	8.00453	7.93564
3	245530_at	---	---	---	6.76192	6.73078	6.68133	6.70528	3	12	0.0396	0.316832	-0.42084	-1.11357	1.21757	0.025502	0.04945	0.023948	-0.03114	-0.08059	-0.05664	0.483137	1.14359	0.446203	0.624196	2.13114	1.36528	-0.05509	0.835905	245530_at	6.76074	6.76225	6.71023	6.66415	6.67134	6.69265	6.7184	6.6479	6.76474	6.75994	6.79545	6.75328	6.68768	6.67365	6.74645	6.70836
3	245531_at	scpl30 (serine carboxypeptidase-like 30); serine-type carboxypeptidase	AT4G15100	scpl30	6.66875	6.68564	6.66078	6.66855	3	12	0.8303	1.40296	-0.22703	-0.96794	-0.20798	0.01709	0.024858	0.007768	0.01689	-0.00797	-0.0002	0.263635	0.417147	0.106864	0.259955	0.109898	0.002478	0.009122	0.087208	245531_at	6.64284	6.66468	6.68146	6.63343	6.70295	6.62225	6.62012	6.66681	6.7215	6.64595	6.72976	6.69789	6.63157	6.68635	6.67294	6.71431
3	245532_at	CYP97B3; electron carrier/ heme binding / iron ion binding / monooxygenase/ oxygen binding	AT4G15110	CYP97B3	8.58674	8.48926	8.53571	8.65592	3	12	0.0857	-1.08663	1.24565	-0.43655	0.277519	-0.16666	-0.04645	0.120206	-0.09748	-0.05103	0.069181	1.75985	0.339978	1.15445	0.876652	0.381776	0.560981	-0.21768	1.59094	245532_at	8.53524	8.64924	8.43963	8.51989	8.55966	8.57839	8.83212	8.55602	8.48739	8.67507	8.44629	8.55123	8.53595	8.46884	8.66016	8.57537
3	245533_at	catalytic/ choline-phosphate cytidylyltransferase/ nucleotidyltransferase	AT4G15130	CCT2	8.68408	8.58121	8.60602	8.48229	3	12	0.0412	-0.08641	-1.27508	0.211757	1.14973	0.098921	-0.02481	-0.12373	-0.10287	-0.07806	-0.20179	0.888501	0.161138	1.19203	0.935421	0.651889	2.21636	0.020863	0.090358	245533_at	8.69469	8.70392	8.55211	8.71405	8.70712	8.55486	8.36035	8.4873	8.65811	8.6796	8.49538	8.5633	8.49885	8.66326	8.61754	8.46396
3	245534_at	---	AT4G15150	---	7.13565	7.05242	7.02639	6.98966	3	12	0.1283	0.022458	-0.98969	-0.39736	1.36459	0.062766	0.026034	-0.03673	-0.08323	-0.10926	-0.146	0.525549	0.180477	0.270482	0.757307	1.08254	1.57779	-0.0465	0.237021	245534_at	7.08789	7.06206	7.02583	6.99086	7.13406	6.89702	6.9858	7.04226	7.29279	7.09988	7.11381	7.07919	7.07919	6.99529	6.99015	6.94043
3	245535_at	---	AT4G15160	---	7.46855	7.68333	7.49521	7.88661	3	12	0.0015	0.257272	1.30524	-0.71255	-0.84996	-0.20328	0.188121	0.391402	0.214777	0.026656	0.418058	1.41779	1.28202	3.12526	1.522	0.116111	3.35376	-0.17662	0.749181	245535_at	7.36328	7.53356	7.58745	7.82298	7.43217	7.69114	8.02521	7.8402	7.52752	7.44984	7.76882	7.55407	7.49316	7.36435	7.72638	7.95463
3	245536_at	SDG2 (SET DOMAIN-CONTAINING PROTEIN 2)	AT4G15180	SDG2	7.72676	7.71868	7.70845	7.68133	3	12	0.8176	0.499045	-1.38835	-0.01794	0.907252	0.037354	0.010232	-0.02712	-0.00808	-0.01831	-0.04543	0.326502	0.074664	0.222424	0.058026	0.141538	0.41605	0.019043	0.10059	245536_at	7.61284	7.8062	7.77601	7.77379	7.65874	7.77113	7.71023	7.61967	7.72914	7.75888	7.61115	7.71378	7.7682	7.63574	7.72869	7.66673
3	245537_at	---	AT4G15200	---	6.68734	6.76633	7.36166	8.33609	3	12	2.1e-06	-0.68542	1.37765	0.096996	-0.78923	-1.56976	-0.59533	0.974432	0.078991	0.674316	1.64875	5.95907	2.29006	3.92763	0.181398	2.65042	6.18554	-0.89544	2.46357	245537_at	6.82768	6.81809	6.78231	6.74032	7.41131	7.58212	8.72257	8.50364	6.65865	6.44496	6.65971	6.88299	6.98961	7.4636	7.86364	8.25453
3	245538_at	---	AT4G15200	---	6.73047	6.74714	6.92769	7.36803	3	12	4.8e-05	-0.66085	1.43053	-0.05269	-0.71699	-0.62089	-0.18055	0.440341	0.016668	0.197221	0.637562	4.68857	1.13476	3.35264	0.065874	1.27368	4.80039	-0.42367	2.16255	245538_at	6.74902	6.83132	6.72727	6.85076	6.99734	6.97496	7.62864	7.3774	6.72949	6.61204	6.63672	6.77379	6.81037	6.92809	7.11204	7.35405
3	245539_at	PDR2 (PLEIOTROPIC DRUG RESISTANCE 2); ATPase, coupled to transmembrane movement of substances	AT4G15230	PDR2	6.86226	6.89256	6.84357	6.80686	3	12	0.182	1.1503	-1.23975	-0.21588	0.305333	0.085693	0.048983	-0.03671	0.030296	-0.01869	-0.0554	1.42349	0.68464	0.47252	0.371448	0.207741	0.804053	0.067006	0.655648	245539_at	6.8932	6.85076	6.83052	6.92267	6.86106	6.85707	6.76509	6.88299	6.90483	6.80025	6.9494	6.86763	6.86799	6.78817	6.83807	6.7413
3	245540_at	PDR2 (PLEIOTROPIC DRUG RESISTANCE 2); ATPase, coupled to transmembrane movement of substances	AT4G15230	PDR2	6.79372	6.83123	6.88676	6.8091	3	12	0.0567	0.025205	-0.51812	1.3887	-0.89578	0.022128	-0.05553	-0.07766	0.037509	0.09304	0.015381	0.303616	0.981892	1.5208	0.588207	1.91153	0.197129	0.115168	1.61613	245540_at	6.79412	6.78116	6.75861	6.84055	6.86435	6.91335	6.78081	6.78684	6.74192	6.85769	6.86355	6.86222	6.83398	6.93537	6.85343	6.81534
3	245541_at	---	AT4G15240	---	7.32395	7.3576	7.29852	7.26181	3	12	0.2563	1.16453	-1.20236	-0.29531	0.333152	0.095792	0.059082	-0.03671	0.033647	-0.02544	-0.06214	1.21924	0.64741	0.35422	0.318322	0.227595	0.691375	0.070357	0.518833	245541_at	7.24716	7.39098	7.23544	7.47203	7.3117	7.31552	7.19922	7.23748	7.32786	7.32981	7.39187	7.33106	7.2603	7.30655	7.32306	7.28746
3	245542_at	---	AT4G15250	---	6.65501	6.6782	6.67773	6.69942	3	12	0.5921	0.033652	1.20352	0.007954	-1.24513	-0.02122	0.000466	0.021684	0.023193	0.022727	0.044411	0.288876	0.00504	0.296568	0.321857	0.313985	0.733293	0.001509	0.011626	245542_at	6.67933	6.70224	6.67951	6.61062	6.67782	6.67543	6.70455	6.72994	6.59633	6.64213	6.76314	6.65953	6.63654	6.72115	6.67241	6.69078
3	245543_at	---	AT4G15260	---	6.97556	6.87649	6.90521	6.88816	3	12	0.2812	-0.7853	-0.52236	-0.13846	1.44612	-0.01167	-0.02872	-0.01705	-0.09908	-0.07036	-0.0874	0.082237	0.226373	0.124577	1.08033	0.689654	0.916232	-0.08203	0.537402	245543_at	6.93697	6.85795	6.9169	6.79253	6.95712	6.90359	6.87828	6.94691	7.12855	6.97878	6.87207	6.92445	6.82777	6.93235	6.89551	6.83194
3	245544_at	---	AT4G15270	---	7.00428	7.0471	6.97525	7.03686	3	12	0.2556	0.955996	0.642711	-1.2438	-0.35491	0.010232	0.071844	0.061612	0.042813	-0.02903	0.032582	0.103324	1.10901	0.906289	0.564026	0.345872	0.399031	-0.0188	0.138201	245544_at	7.02681	6.97594	7.05318	7.0641	7.07049	6.86701	7.05229	7.07786	7.04954	6.96484	7.06206	7.00906	6.96476	6.99876	7.03551	6.9818
3	245545_at	UGT71B5 (UDP-GLUCOSYL TRANSFERASE 71B5); UDP-glycosyltransferase/ quercetin 3-O-glucosyltransferase/ transferase, transferring glycosyl groups	AT4G15280	UGT71B5	7.0028	6.98369	6.95845	6.96054	3	12	0.6927	0.348427	-0.75365	-0.85297	1.25819	0.023149	0.025235	0.002086	-0.01911	-0.04434	-0.04226	0.226431	0.250795	0.017088	0.181091	0.502431	0.472592	-0.0212	0.13735	245545_at	6.97133	6.93288	6.93235	6.99521	6.95304	6.91513	6.91903	6.98491	7.15385	6.95312	6.98722	7.01997	7.00453	6.96112	6.9921	6.94611
3	245546_at	ATCSLB05; cellulose synthase/ transferase/ transferase, transferring glycosyl groups	AT4G15290	ATCSLB05	6.85824	6.87678	6.87906	6.87766	3	12	0.9643	0.390198	0.480417	0.622512	-1.49313	-0.00089	-0.00229	-0.0014	0.018532	0.020819	0.01942	0.006535	0.017025	0.010337	0.156818	0.179143	0.16541	0.019931	0.115331	245546_at	6.92738	6.86177	6.83505	6.86568	6.95117	6.7967	6.83523	6.86364	6.7824	6.86142	6.94664	6.85973	6.83239	6.93599	6.98713	6.82466
3	245547_at	CYP702A2; electron carrier/ heme binding / iron ion binding / monooxygenase/ oxygen binding	AT4G15300	CYP702A2	6.70716	6.69647	6.73202	6.67665	3	12	0.4382	-0.28644	-1.14552	1.25471	0.177252	0.01982	-0.03556	-0.05538	-0.0107	0.024858	-0.03052	0.251408	0.517202	0.919949	0.123694	0.33049	0.426214	0.044678	0.445173	245547_at	6.65998	6.71262	6.72434	6.67738	6.71156	6.68537	6.66033	6.68972	6.73233	6.72372	6.76767	6.61648	6.72496	6.8062	6.70943	6.64711
3	245548_at	CYP702A3; electron carrier/ heme binding / iron ion binding / monooxygenase	AT4G15310	CYP702A3	6.68166	6.67314	6.61699	6.61932	3	12	0.0729	0.737362	-0.82737	-0.89513	0.985139	0.053822	0.056152	0.00233	-0.00852	-0.06468	-0.06234	1.09923	1.16206	0.029063	0.115289	1.39709	1.33211	-0.01085	0.102697	245548_at	6.68883	6.66193	6.63086	6.67045	6.63246	6.6859	6.59766	6.5902	6.70277	6.67312	6.71387	6.67738	6.5886	6.56099	6.68333	6.60609
3	245549_at	ATCSLB06 (CELLULOSE SYNTHASE LIKE B6); cellulose synthase/ transferase/ transferase, transferring glycosyl groups	AT4G15320	ATCSLB06	6.55924	6.54421	6.57808	6.5249	3	12	0.4914	-0.32785	-1.18374	1.17341	0.338178	0.019309	-0.03387	-0.05318	-0.01503	0.018843	-0.03434	0.231786	0.460704	0.825038	0.173099	0.225202	0.46874	0.038153	0.34687	245549_at	6.58691	6.59739	6.54705	6.5593	6.67942	6.51092	6.5182	6.49272	6.54483	6.50781	6.57333	6.49716	6.59828	6.5237	6.53249	6.5562
3	245550_at	CYP705A1; electron carrier/ heme binding / iron ion binding / monooxygenase/ oxygen binding	AT4G15330	CYP705A1	6.58976	6.60718	6.64653	6.58751	3	12	0.0576	-0.02072	-0.74078	1.42019	-0.65869	0.019664	-0.03935	-0.05902	0.017423	0.056774	-0.00224	0.428128	1.05116	1.77565	0.368155	1.69087	0.037273	0.076438	1.58827	245550_at	6.61257	6.61967	6.54776	6.61195	6.65554	6.6519	6.60476	6.56632	6.54652	6.58026	6.64933	6.61967	6.62944	6.64924	6.56925	6.60973
3	245551_at	CYP705A2; electron carrier/ heme binding / iron ion binding / monooxygenase/ oxygen binding	AT4G15350	CYP705A2	6.66309	6.63703	6.58583	6.62169	3	12	0.4744	0.313521	-0.16157	-1.27265	1.1207	0.015336	0.051203	0.035866	-0.02606	-0.07726	-0.04139	0.121007	0.507251	0.325157	0.221686	0.864988	0.388021	-0.06192	0.416227	245551_at	6.56978	6.6171	6.58913	6.61222	6.53933	6.57999	6.5926	6.60547	6.78755	6.67791	6.62207	6.7247	6.59917	6.62482	6.72452	6.56419
3	245552_at	CYP705A3; electron carrier/ heme binding / iron ion binding / monooxygenase/ oxygen binding	AT4G15360	CYP705A3	6.64806	6.56618	6.62433	6.57415	3	12	0.2582	-0.93744	-0.73556	0.535922	1.13708	-0.00797	-0.05815	-0.05018	-0.08188	-0.02373	-0.07391	0.064013	0.652982	0.53993	1.02213	0.215349	0.893443	-0.03169	0.201469	245552_at	6.70286	6.57937	6.62944	6.50586	6.56561	6.66868	6.59925	6.59269	6.63725	6.67276	6.61745	6.51199	6.73003	6.53303	6.53675	6.56792
3	245553_at	BARS1 (BARUOL SYNTHASE 1); baruol synthase/ catalytic	AT4G15370	BARS1	6.79588	6.78169	6.7474	6.77133	3	12	0.7124	0.372881	-0.13443	-1.30549	1.06704	0.010365	0.034291	0.023926	-0.01418	-0.04847	-0.02455	0.090984	0.362145	0.234392	0.128566	0.560357	0.241618	-0.03811	0.270044	245553_at	6.80451	6.81232	6.67924	6.85272	6.75808	6.72852	6.74982	6.71511	6.78054	6.78613	6.87012	6.7247	6.79164	6.71138	6.86257	6.75781
3	245554_at	CYP705A4; electron carrier/ heme binding / iron ion binding / monooxygenase/ oxygen binding	AT4G15380	CYP705A4	6.61468	6.65618	6.64047	6.61264	3	12	0.5946	1.19757	-0.87259	0.450539	-0.77552	0.043546	0.015714	-0.02783	0.041504	0.02579	-0.00204	0.587076	0.169806	0.334176	0.551905	0.304509	0.019276	0.069336	0.684571	245554_at	6.5934	6.65252	6.69167	6.60272	6.66664	6.56605	6.66593	6.56942	6.59668	6.61612	6.68945	6.64089	6.70428	6.62491	6.67622	6.53897
3	245555_at	---	AT4G15390	---	6.71722	6.72332	6.6881	6.71859	3	12	0.7623	0.71865	0.423571	-1.4799	0.337679	0.004727	0.035223	0.030495	0.006104	-0.02912	0.001376	0.046498	0.455068	0.379917	0.060891	0.358806	0.013066	-0.02439	0.191805	245555_at	6.73189	6.67445	6.678	6.67578	6.71493	6.70028	6.64142	6.79315	6.71129	6.75124	6.7888	6.75071	6.72239	6.61479	6.71467	6.72514
3	245556_at	---	AT4G15400	---	6.70368	6.65285	6.58652	6.63983	3	12	0.004	0.148248	-0.12243	-1.23002	1.2042	0.013028	0.06634	0.053311	-0.05083	-0.11717	-0.06385	0.217878	1.71487	1.29449	1.21628	3.34076	1.6337	-0.10414	1.95424	245556_at	6.66886	6.71964	6.62198	6.64089	6.63299	6.53383	6.64577	6.62287	6.7595	6.66673	6.65731	6.69123	6.5815	6.59774	6.66069	6.62997
3	245557_at	PUX5 (Arabidopsis thaliana serine/threonine protein phosphatase 2A 55 kDa regulatory subunit B prime gamma); protein binding	AT4G15410	PUX5	9.4537	9.49907	9.36661	9.20663	3	12	0.0031	0.912151	-1.35677	-0.11555	0.560171	0.292436	0.132457	-0.15998	0.045366	-0.08709	-0.24707	3.20802	1.22454	1.56379	0.309929	0.706606	2.65971	0.205344	1.38012	245557_at	9.47283	9.52486	9.45881	9.42773	9.36026	9.27752	9.13761	9.13015	9.38121	9.4359	9.61807	9.49165	9.52805	9.3006	9.33327	9.2255
3	245558_at	---	AT4G15430	---	7.7911	7.79268	7.66495	7.49736	3	12	4.4e-05	0.760497	-1.35516	-0.15455	0.749208	0.295321	0.12773	-0.16759	0.001576	-0.12615	-0.29375	4.7699	1.93633	2.67906	0.012638	1.9067	4.74729	0.169167	1.78397	245558_at	7.76909	7.73615	7.7769	7.85014	7.64586	7.7191	7.43741	7.48651	7.83292	7.82626	7.70943	7.83425	7.5854	7.70943	7.59481	7.4707
3	245559_at	---	AT4G15460	---	6.83338	6.86173	6.80449	6.85312	3	12	0.5098	0.927044	0.588031	-1.32635	-0.18873	0.008612	0.05724	0.048628	0.028343	-0.0289	0.019731	0.079734	0.754982	0.610706	0.30994	0.317346	0.20142	-0.02029	0.139836	245559_at	6.8188	6.82022	6.9407	6.78453	6.86506	6.75053	6.84597	6.88485	6.90536	6.78915	6.8845	6.83718	6.79474	6.80762	6.90829	6.77335
3	245560_at	UGT84A1; UDP-glycosyltransferase/ sinapate 1-glucosyltransferase/ transferase, transferring glycosyl groups	AT4G15480	UGT84A1	8.9199	9.29783	8.64775	8.84586	3	12	0.0047	1.35974	-0.30126	-1.02932	-0.02916	0.451971	0.65008	0.198109	0.37793	-0.27215	-0.07404	2.10177	3.19513	0.724589	1.68183	1.0991	0.213385	0.179821	0.410633	245560_at	8.95339	8.79998	9.36266	9.3797	8.74352	8.40936	8.35121	8.99876	8.94647	8.97976	9.09916	9.34979	8.769	8.66912	8.97133	9.06214
3	245561_at	UGT84A4; UDP-glycosyltransferase/ sinapate 1-glucosyltransferase/ transferase, transferring glycosyl groups / transferase, transferring hexosyl groups	AT4G15500	UGT84A4	6.96522	6.97108	6.9274	6.85387	3	12	0.1944	0.772818	-1.40008	-0.03693	0.664194	0.11721	0.043679	-0.07353	0.005859	-0.03782	-0.11135	1.22587	0.343981	0.665424	0.036761	0.288607	1.14628	0.07939	0.470516	245561_at	6.97088	7.0024	6.89933	6.95197	7.03817	6.81339	6.7239	6.87465	7.00906	6.87855	6.96777	7.06525	6.90563	6.95242	6.93288	6.88406
3	245562_at	---	AT4G15520	---	8.59304	8.63763	8.53669	8.35545	3	12	0.0102	0.862869	-1.41423	0.048313	0.503053	0.282182	0.100941	-0.18124	0.044589	-0.05635	-0.23759	2.69069	0.729849	1.56784	0.261763	0.347748	2.1977	0.22583	1.3314	245562_at	8.77894	8.61222	8.67028	8.53764	8.61097	8.37855	8.27983	8.37828	8.47559	8.50541	8.74165	8.60094	8.56561	8.59162	8.41912	8.34455
3	245563_at	CIPK4 (CBL-interacting protein kinase 4); ATP binding / kinase/ protein kinase/ protein serine/threonine kinase	AT4G14580	CIPK4	7.04703	7.07138	7.05673	7.00289	3	12	0.3393	0.911022	-1.41102	0.414409	0.085591	0.068493	0.014648	-0.05384	0.024347	0.009699	-0.04415	1.03237	0.153051	0.752771	0.276957	0.096724	0.58162	0.078192	0.779325	245563_at	7.0071	7.05859	7.01731	7.0862	7.03267	7.08425	6.97656	6.95517	7.12713	6.99529	7.10423	7.07777	7.03622	7.07378	7.11381	6.966
3	245564_at	emb2739 (embryo defective 2739)	AT4G14590	emb2739	7.24589	7.20838	7.19769	7.10833	3	12	0.1479	0.314163	-1.4025	0.130616	0.957722	0.100053	0.010698	-0.08936	-0.03751	-0.04821	-0.13756	0.996378	0.069328	0.858795	0.285827	0.388727	1.50936	0.051847	0.278061	245564_at	7.42161	7.21032	7.28462	7.18377	7.29217	7.12846	7.04102	7.11231	7.1345	7.21715	7.18066	7.18448	7.18386	7.18626	7.17409	7.10591
3	245565_at	---	AT4G14605	---	7.79659	7.75639	7.85407	7.7261	3	12	0.0943	-0.48615	-1.03378	1.27951	0.240417	0.030296	-0.09768	-0.12797	-0.04019	0.057484	-0.07049	0.269055	1.19617	1.69547	0.379905	0.597853	0.779533	0.08778	0.66033	245565_at	7.83425	7.69656	7.8489	7.68448	7.82182	7.81623	7.70446	7.73278	7.8299	7.82564	7.75604	7.73615	7.79039	7.98784	7.76749	7.69966
3	245566_at	---	AT4G14610	---	6.59777	6.60352	6.60474	6.6214	3	12	0.9638	-0.32864	1.43139	-0.20854	-0.89421	-0.01789	-0.00122	0.016668	0.005748	0.006969	0.023637	0.145971	0.00876	0.134804	0.042778	0.052363	0.200922	-0.01092	0.058358	245566_at	6.55691	6.73766	6.59313	6.5902	6.63539	6.52486	6.73375	6.58203	6.5617	6.5348	6.64515	6.58558	6.64515	6.61355	6.5894	6.58043
3	245567_at	GLP9 (GERMIN-LIKE PROTEIN 9); manganese ion binding / nutrient reservoir	AT4G14630	GLP9	6.57992	6.57864	6.5872	6.59959	3	12	0.9515	-0.80182	1.3795	0.090118	-0.6678	-0.02095	-0.00857	0.012385	-0.00129	0.00728	0.019664	0.21089	0.077543	0.115969	0.01089	0.065126	0.195866	-0.01367	0.088373	245567_at	6.61905	6.55122	6.61452	6.54909	6.51509	6.58381	6.57235	6.5894	6.48322	6.66619	6.6258	6.52512	6.66078	6.58913	6.5957	6.64089
3	245568_at	---	AT4G14650	---	6.70361	6.70062	6.69531	6.70568	3	12	0.9263	-0.1528	0.970997	-1.33081	0.512608	-0.00506	0.005305	0.010365	-0.003	-0.0083	0.002064	0.118095	0.12445	0.269674	0.066791	0.207352	0.045041	-0.01336	0.241466	245568_at	6.67889	6.71609	6.6954	6.68217	6.68812	6.70676	6.71156	6.71733	6.74805	6.67143	6.69531	6.72958	6.68439	6.70197	6.71582	6.678
3	245569_at	NRPE7; DNA-directed RNA polymerase	AT4G14660	NRPE7	8.59113	8.47687	8.47741	8.39846	3	12	0.0433	-0.11466	-1.10328	-0.10794	1.32588	0.078414	-0.00053	-0.07895	-0.11426	-0.11373	-0.19267	0.689326	0.003105	0.695431	1.1293	1.1224	2.19547	-0.03531	0.169575	245569_at	8.54412	8.58079	8.43013	8.45774	8.41832	8.44451	8.37003	8.3157	8.73952	8.50009	8.56294	8.45668	8.43306	8.61373	8.45552	8.45259
3	245570_at	CLPB2; ATP binding / nucleoside-triphosphatase/ nucleotide binding / protein binding	AT4G14670	CLPB2	6.85631	6.81123	6.80229	6.78695	3	12	0.652	-0.09939	-0.91383	-0.39941	1.41262	0.024281	0.008944	-0.01534	-0.04508	-0.05402	-0.06936	0.171107	0.057202	0.10224	0.356991	0.447442	0.615787	-0.02974	0.145289	245570_at	6.85822	6.89267	6.67631	6.80788	6.83976	6.7318	6.76039	6.80584	6.9454	6.72896	6.87047	6.89027	6.88885	6.74876	6.84091	6.74068
3	245571_at	---	AT4G14695	---	8.68342	8.36144	8.78565	9.11404	3	12	0.0002	-1.20841	1.21875	0.159674	-0.17002	-0.7526	-0.42421	0.328391	-0.32198	0.102228	0.43062	4.69582	2.6051	1.91542	1.86893	0.42415	2.65052	-0.65037	2.8559	245571_at	8.84925	8.53001	8.43013	8.53489	8.95179	8.76678	9.2769	9.09464	8.71804	8.63636	8.02761	8.45312	8.67374	8.75027	8.97363	9.11097
3	245572_at	PPD2; dioxygenase/ metal ion binding	AT4G14720	PPD2	9.4314	9.3283	9.10826	9.03991	3	12	0.0038	0.551892	-1.01878	-0.64648	1.11336	0.288397	0.220037	-0.06836	-0.10309	-0.32313	-0.39149	2.03694	1.44738	0.321909	0.538412	2.33731	2.91606	-0.03473	0.09896	245572_at	9.33088	9.42179	9.32839	9.50701	9.07324	9.15226	8.78844	9.14178	9.48819	9.48473	9.10502	9.37278	9.08292	9.12464	9.21156	9.01784
3	245573_at	---	AT4G14730	---	7.00553	7.11672	7.19176	7.18317	3	12	0.0003	-0.08808	0.684713	0.784603	-1.38123	-0.06645	-0.07504	-0.00859	0.111195	0.186235	0.177646	1.22927	1.43971	0.101267	2.35094	4.10342	3.919	0.119784	1.68131	245573_at	7.06259	6.98207	7.12136	7.17117	7.20277	7.19664	7.18066	7.2263	6.93395	7.0435	7.11133	7.06303	7.16078	7.20685	7.11781	7.20792
3	245574_at	IQD19 (IQ-domain 19); calmodulin binding	AT4G14750	IQD19	7.29004	7.61051	7.31829	7.45308	3	12	0.0001	1.31195	0.23919	-0.67931	-0.87184	0.157426	0.292214	0.134788	0.320468	0.028254	0.163042	2.15828	4.22918	1.78127	4.60665	0.243818	2.25155	0.18568	1.72326	245574_at	7.22523	7.33771	7.66122	7.69629	7.33833	7.32333	7.35396	7.57333	7.27575	7.32147	7.5111	7.57342	7.32156	7.28995	7.41353	7.4715
3	245575_at	---	AT4G14760	---	8.23684	8.17057	8.38639	8.36777	3	12	0.0844	-1.15251	0.744232	0.923339	-0.51507	-0.1972	-0.21582	-0.01862	-0.06627	0.149547	0.130926	1.35651	1.52421	0.078149	0.333337	0.944291	0.793027	-0.04765	0.150347	245575_at	8.09854	8.23864	8.29998	8.11657	8.50781	8.48526	8.44336	8.2769	8.17676	8.43342	8.04838	8.21733	8.17969	8.37278	8.32697	8.42383
3	245576_at	TCX2 (TESMIN/TSO1-LIKE CXC 2); transcription factor	AT4G14770	TCX2	9.12893	9.42589	9.07917	9.13943	3	12	0.0069	1.4789	-0.34297	-0.7262	-0.40973	0.286466	0.346724	0.060258	0.296964	-0.04976	0.010498	2.2087	2.76225	0.301824	2.30621	0.239922	0.043178	0.236705	1.11477	245576_at	8.99565	9.22878	9.37908	9.53072	8.9953	9.212	9.1171	8.92747	9.07679	9.21449	9.29563	9.49814	9.08993	9.01944	9.30664	9.2065
3	245577_at	---	AT4G14780	---	6.75875	6.74174	6.69016	6.72976	3	12	0.113	0.399196	-0.0118	-1.3696	0.982197	0.011985	0.05158	0.039595	-0.017	-0.06858	-0.02899	0.182609	1.13386	0.801205	0.275585	1.64016	0.534593	-0.0566	0.812481	245577_at	6.69505	6.80682	6.71946	6.76074	6.67747	6.63956	6.72949	6.70925	6.79821	6.73491	6.76509	6.72168	6.73224	6.71138	6.75914	6.72115
3	245578_at	ATSUV3; ATP-dependent RNA helicase	AT4G14790	ATSUV3	7.42119	7.48759	7.38592	7.27106	3	12	0.0143	1.06072	-1.32796	-0.0609	0.32815	0.216531	0.101673	-0.11486	0.066406	-0.03527	-0.15012	2.67993	1.03815	1.21811	0.594908	0.270297	1.72039	0.181263	1.40503	245578_at	7.50089	7.47843	7.46875	7.47576	7.47718	7.30744	7.2793	7.22665	7.33647	7.36896	7.60414	7.40172	7.45375	7.30531	7.33665	7.24165
3	245579_at	---	AT4G14810	---	6.93435	6.87982	6.80493	6.8113	3	12	0.2546	0.361973	-0.75432	-0.8581	1.25045	0.068515	0.074885	0.00637	-0.05453	-0.12942	-0.12305	0.46033	0.51537	0.032024	0.346264	1.05092	0.983478	-0.0609	0.260066	245579_at	6.90696	7.18564	6.85671	6.92267	6.80167	6.8782	6.79652	6.7745	6.79794	6.84686	6.9446	6.79528	6.78551	6.75435	6.87056	6.80362
3	245580_at	---	AT4G14820	---	7.12686	7.18641	7.12416	7.06243	3	12	0.0169	1.21362	-1.2351	-0.016	0.03748	0.123979	0.062256	-0.06172	0.059548	-0.00271	-0.06443	2.67718	1.13242	1.11973	1.06823	0.029889	1.18453	0.121271	1.71326	245580_at	7.16921	7.1756	7.16406	7.23269	7.14284	7.08443	7.04155	7.08327	7.14062	7.02202	7.20082	7.14808	7.15057	7.11879	7.03968	7.08523
3	245581_at	---	AT4G14840	---	7.18661	7.22714	7.25943	7.25078	3	12	0.2378	-0.11819	0.607287	0.872953	-1.36205	-0.02364	-0.03229	-0.00866	0.040527	0.07282	0.064165	0.27837	0.408192	0.088651	0.544249	1.16959	0.990582	0.049183	0.448012	245581_at	7.20641	7.11337	7.27228	7.25559	7.26092	7.25453	7.21289	7.2793	7.14844	7.27823	7.17933	7.20135	7.2081	7.31419	7.2223	7.28862
3	245582_at	LOI1 (lovastatin insensitive 1)	AT4G14850	LOI1	7.09246	7.19897	7.17414	7.02466	3	12	0.0286	0.960463	-1.2305	0.648305	-0.37827	0.174316	0.024836	-0.14948	0.106512	0.081676	-0.0678	2.11982	0.182911	1.7518	1.13079	0.79792	0.626039	0.255993	2.2189	245582_at	7.02228	7.1574	7.23917	7.07022	7.1044	7.21129	6.89284	7.07706	7.03888	7.15128	7.23855	7.24796	7.15607	7.22479	7.08718	7.04155
3	245583_at	---	AT4G14920	---	8.11836	8.03911	8.07149	7.98034	3	12	0.2876	-0.22795	-1.24157	0.330537	1.13898	0.058771	-0.03238	-0.09115	-0.07926	-0.04688	-0.13803	0.385955	0.188837	0.675151	0.563441	0.292462	1.16308	0.011896	0.043341	245583_at	8.08887	8.14471	8.08478	7.89684	8.03045	8.21209	7.9383	7.93404	8.04537	8.19451	7.95898	8.21582	8.04563	7.99778	8.0807	7.96831
3	245584_at	ATAO1 (ARABIDOPSIS THALIANA AMINE OXIDASE 1); amine oxidase/ copper ion binding	AT4G14940	ATAO1	6.6762	6.69407	6.68024	6.74616	3	12	0.3173	-0.15812	1.45718	-0.5869	-0.71216	-0.05209	0.013827	0.065918	0.017867	0.004039	0.069957	0.665401	0.133793	0.905415	0.179011	0.035735	0.979035	-0.04805	0.386152	245584_at	6.71227	6.60138	6.69602	6.72301	6.7184	6.71174	6.82981	6.71822	6.76758	6.62358	6.64835	6.7089	6.6353	6.65554	6.75444	6.68217
3	245585_at	---	AT4G14970	---	7.71988	7.73795	7.66915	7.43597	3	12	0.0005	0.696443	-1.46698	0.203527	0.567013	0.30198	0.068803	-0.23318	0.018066	-0.05074	-0.28391	3.83493	0.624205	2.91938	0.125093	0.423241	3.60334	0.251243	2.12521	245585_at	7.81001	7.7397	7.72949	7.59348	7.67312	7.66451	7.32431	7.49112	7.61923	7.71058	7.81064	7.81818	7.66628	7.67267	7.51403	7.41442
3	245586_at	---	AT4G14980	---	6.69032	6.7381	6.71675	6.71223	3	12	0.7971	1.21216	-0.10845	0.122604	-1.22632	0.025879	0.021351	-0.00453	0.047785	0.026434	0.021906	0.224577	0.179525	0.033524	0.475263	0.230263	0.184916	0.052313	0.345171	245586_at	6.69496	6.76926	6.72319	6.76465	6.73393	6.61106	6.68821	6.70597	6.66673	6.63033	6.74831	6.71626	6.86488	6.65714	6.68093	6.77379
3	245587_at	---	AT4G15020	---	7.60587	7.64196	7.556	7.37147	3	12	0.007	0.816521	-1.43406	0.101292	0.516246	0.270486	0.08596	-0.18453	0.036088	-0.04987	-0.2344	2.81948	0.660094	1.78345	0.224887	0.331634	2.38955	0.220614	1.43939	245587_at	7.74103	7.62828	7.59153	7.70721	7.62136	7.55291	7.38024	7.3157	7.41939	7.63477	7.71928	7.54981	7.61781	7.43191	7.3647	7.42525
3	245588_at	---	AT4G15030	---	7.80074	7.75324	7.75302	7.61989	3	12	0.0273	0.276376	-1.43633	0.273526	0.886428	0.133345	0.000222	-0.13312	-0.0475	-0.04772	-0.18084	1.5726	0.001428	1.56925	0.412874	0.415291	2.29575	0.085627	0.561826	245588_at	7.83567	7.71218	7.78063	7.79723	7.74485	7.82173	7.53471	7.53924	7.85103	7.80407	7.69931	7.7358	7.64098	7.80451	7.67099	7.73464
3	245589_at	---	AT4G15040	---	6.59703	6.63925	6.60391	6.60238	3	12	0.656	1.48237	-0.42818	-0.34881	-0.70538	0.036865	0.035334	-0.00153	0.042214	0.00688	0.005349	0.474903	0.450091	0.014391	0.564595	0.068316	0.052292	0.043746	0.381043	245589_at	6.62944	6.62198	6.57378	6.60431	6.68004	6.52575	6.5839	6.56898	6.55424	6.58247	6.72718	6.65172	6.59277	6.6171	6.6179	6.63876
3	245590_at	---	AT4G15060	---	6.68408	6.74072	6.6847	6.68692	3	12	0.4705	1.49855	-0.43878	-0.5187	-0.54108	0.0538	0.056019	0.002219	0.056641	0.000621	0.002841	0.660277	0.695931	0.018556	0.706009	0.005119	0.023889	0.054421	0.430115	245590_at	6.66184	6.75888	6.74183	6.68635	6.76545	6.61142	6.72976	6.71218	6.62535	6.69025	6.81064	6.72408	6.73677	6.62518	6.63574	6.67001
3	245591_at	---	AT4G14530	---	6.61885	6.6141	6.60522	6.63818	3	12	0.9094	-0.35821	1.37109	-0.99574	-0.01713	-0.02408	0.008878	0.032959	-0.00475	-0.01363	0.019331	0.210727	0.069332	0.306331	0.035885	0.11043	0.163487	-0.03771	0.23757	245591_at	6.51962	6.62749	6.60653	6.66024	6.62101	6.65483	6.58683	6.65376	6.7761	6.5522	6.6021	6.58754	6.55451	6.59055	6.6313	6.68084
3	245592_at	NF-YB3 (NUCLEAR FACTOR Y, SUBUNIT B3); transcription factor	AT4G14540	NF-YB3	8.02484	7.5825	7.99168	8.27885	3	12	0.0002	-1.34312	1.07385	0.077093	0.192183	-0.69636	-0.40918	0.287176	-0.44234	-0.03316	0.254017	4.65542	2.70253	1.76339	2.95026	0.121853	1.50828	-0.72951	3.48027	245592_at	8.05602	7.81117	7.63556	7.58887	7.94789	8.00195	8.32156	8.44132	7.97337	8.25879	7.47301	7.63255	7.82502	8.19185	8.07848	8.27406
3	245593_at	IAA14 (INDOLE-3-ACETIC ACID INDUCIBLE 14); protein binding / transcription factor/ transcription repressor	AT4G14550	IAA14	6.69578	6.76698	6.70561	6.78371	3	12	0.0858	0.660813	1.04269	-0.73957	-0.96393	-0.01673	0.061368	0.078103	0.0712	0.009832	0.087935	0.180557	0.907076	1.24469	1.10267	0.09941	1.45195	-0.0069	0.04698	245593_at	6.67001	6.66531	6.79448	6.83319	6.70011	6.67276	6.73384	6.77788	6.70526	6.74254	6.78453	6.65572	6.70676	6.74281	6.86026	6.76287
3	245594_at	---	AT4G14570	---	7.33949	7.4132	7.39262	7.33882	3	12	0.4552	1.11677	-0.85312	0.571831	-0.83548	0.074374	0.020574	-0.0538	0.073708	0.053134	-0.00067	0.691288	0.14486	0.456086	0.683242	0.448972	0.004105	0.127508	0.889393	245594_at	7.43732	7.26447	7.41335	7.44238	7.41646	7.25453	7.36808	7.37624	7.36852	7.28764	7.50471	7.29235	7.45517	7.44434	7.3141	7.29688
3	245595_at	---	AT4G14170	---	7.2522	7.2538	7.23442	7.11772	3	12	0.0148	0.602768	-1.48631	0.305303	0.578235	0.136075	0.019376	-0.1167	0.001598	-0.01778	-0.13448	2.2769	0.195745	1.88696	0.013756	0.17721	2.24486	0.118297	1.23156	245595_at	7.26642	7.27708	7.23269	7.2223	7.31871	7.24609	7.07475	7.15226	7.24574	7.21955	7.3244	7.2358	7.22701	7.14586	7.19806	7.04581
3	245596_at	AtPRD1 (Arabidopsis thaliana Putative Recombination initiation Defect 1); protein binding / protein homodimerization	AT4G14180	AtPRD1	6.93049	6.88894	6.8892	6.7747	3	12	0.056	0.270249	-1.43489	0.274224	0.890421	0.114236	-0.00027	-0.1145	-0.04155	-0.04128	-0.15578	1.32004	0.001747	1.32405	0.358012	0.355182	1.95967	0.072954	0.469274	245596_at	6.94789	6.98127	6.96449	6.90066	6.90101	6.81223	6.73065	6.7864	6.76358	7.02921	6.83691	6.85369	6.92871	6.91486	6.74991	6.83185
3	245597_at	---	AT4G14190	---	7.79468	7.77033	7.6909	7.72769	3	12	0.0844	0.53173	-0.39623	-1.19715	1.06165	0.042636	0.079434	0.036799	-0.02435	-0.10378	-0.06698	0.533713	1.20211	0.442682	0.266475	1.69762	0.9611	-0.06115	0.543369	245597_at	7.85751	7.73535	7.80522	7.83976	7.71547	7.70792	7.73633	7.68359	7.77885	7.807	7.70685	7.72949	7.59792	7.74228	7.77353	7.71733
3	245598_at	---	AT4G14200	---	8.26911	8.21857	8.21371	8.00752	3	12	0.0055	0.356785	-1.46454	0.314838	0.792914	0.211048	0.004861	-0.20619	-0.05054	-0.0554	-0.26159	2.29449	0.02756	2.23124	0.367801	0.412336	2.93972	0.155651	1.00103	245598_at	8.28649	8.24769	8.17037	8.37758	8.2342	8.1456	7.95028	7.97017	8.14826	8.394	8.23544	8.09091	8.24538	8.22967	8.0744	8.03524
3	245599_at	RHF1A (RING-H2 GROUP F1A); protein binding / ubiquitin-protein ligase/ zinc ion binding	AT4G14220	RHF1A	7.35498	7.33798	7.35867	7.32216	3	12	0.946	-0.3251	-1.26642	0.90534	0.686184	0.015825	-0.02069	-0.03651	-0.017	0.003684	-0.03283	0.08577	0.115024	0.219727	0.092724	0.018683	0.194067	0.019509	0.07396	245599_at	7.48473	7.37864	7.30487	7.3212	7.31064	7.31889	7.29954	7.3964	7.14533	7.41122	7.43759	7.28826	7.34792	7.45721	7.21653	7.37615
3	245600_at	---	AT4G14230	---	8.2059	8.14804	8.29812	8.37733	3	12	0.0179	-1.08137	1.18698	0.403345	-0.50896	-0.22929	-0.15008	0.079213	-0.05786	0.092219	0.171431	2.42503	1.43165	0.620874	0.416076	0.756713	1.69753	-0.13707	0.807683	245600_at	8.2587	8.17543	8.15439	8.25764	8.33487	8.33141	8.5127	8.19966	8.19966	8.18981	8.18484	7.99529	8.2453	8.28089	8.42276	8.3742
3	245601_at	---	AT4G14240	---	7.35041	7.39455	7.40865	7.42174	3	12	0.5745	0.023083	0.899889	0.477591	-1.40056	-0.02719	-0.01409	0.013095	0.044145	0.058239	0.071333	0.210771	0.100289	0.092546	0.377929	0.536018	0.696649	0.03105	0.164632	245601_at	7.29545	7.40874	7.46067	7.38992	7.56605	7.37118	7.46254	7.44292	7.27992	7.41753	7.37669	7.35094	7.4043	7.29306	7.37296	7.40856
3	245602_at	---	AT4G14270	---	10.0012	8.53069	9.86472	9.9268	3	12	0.0005	-1.49526	0.492574	0.404184	0.598502	-1.39611	-1.33403	0.062078	-1.4705	-0.13647	-0.0744	3.51262	3.3494	0.082149	3.70433	0.198228	0.10004	-1.53258	2.66341	245602_at	10.5021	9.45561	8.8623	8.18111	9.51154	10.2477	9.82466	10.0637	9.92347	10.1236	8.51056	8.5688	9.23304	10.4666	9.94052	9.87837
3	245603_at	---	AT4G14280	---	6.78378	6.82085	6.77575	6.80127	3	12	0.7248	1.27005	0.292577	-0.98191	-0.58072	0.019576	0.045099	0.025524	0.037065	-0.00803	0.017489	0.185258	0.510495	0.25289	0.39855	0.069073	0.162775	0.011541	0.070237	245603_at	6.81632	6.76012	6.79909	6.86523	6.80966	6.77388	6.68262	6.91388	6.74041	6.81827	6.83958	6.77947	6.7073	6.81215	6.80966	6.79892
3	245604_at	---	AT4G14290	---	7.20728	7.26705	7.23986	7.08654	3	12	0.0044	0.839993	-1.42759	0.498447	0.08915	0.180509	0.027188	-0.15332	0.05977	0.032582	-0.12074	3.04668	0.282329	2.53305	0.762689	0.351987	1.89863	0.21309	2.48215	245604_at	7.29537	7.13272	7.30806	7.23224	7.21023	7.26341	7.06694	7.00897	7.18972	7.21129	7.22949	7.29838	7.29004	7.19576	7.1843	7.08594
3	245605_at	---	AT4G14300	---	9.11881	9.35249	9.31578	9.19924	3	12	0.2524	0.986583	-0.44099	0.644628	-1.19023	0.153254	0.03671	-0.11654	0.233687	0.196977	0.080433	0.633237	0.114356	0.446121	1.10019	0.878915	0.282408	0.350231	1.18714	245605_at	8.92276	9.20304	9.29208	9.1282	9.29261	9.33825	9.26509	9.26119	9.10369	9.24574	9.7223	9.2674	9.5087	9.12358	9.08336	9.18732
3	245606_at	---	AT4G14310	---	7.30387	7.35316	7.27621	7.25144	3	12	0.2057	1.30676	-1.02558	-0.45764	0.176465	0.101718	0.076949	-0.02477	0.049294	-0.02765	-0.05242	1.31444	0.911729	0.21998	0.511213	0.250594	0.553108	0.074063	0.552391	245606_at	7.28968	7.38725	7.36124	7.26589	7.34996	7.22443	7.1907	7.23766	7.29359	7.24494	7.43874	7.34677	7.31587	7.21458	7.34144	7.23597
3	245607_at	---	AT4G14330	---	8.60445	8.62154	8.60793	8.26674	3	12	0.0013	0.558876	-1.49863	0.479979	0.459772	0.354803	0.013605	-0.3412	0.01709	0.003485	-0.33771	3.25115	0.064761	3.11694	0.082727	0.015775	3.08228	0.358287	2.21398	245607_at	8.62553	8.64986	8.64959	8.60582	8.60076	8.60636	8.07573	8.17631	8.45259	8.68981	8.54252	8.68821	8.67676	8.54785	8.44291	8.37198
3	245608_at	---	AT4G14350	---	8.10889	8.14	8.16819	8.0085	3	12	0.0375	0.482788	-1.40628	0.887702	0.035789	0.131503	-0.02819	-0.15969	0.031117	0.059304	-0.10039	1.66077	0.23445	2.11559	0.263712	0.588424	1.17115	0.190807	1.71571	245608_at	8.07715	8.14817	8.17995	8.13539	8.05495	8.25178	7.93519	8.05868	8.04652	8.16371	8.03063	8.21405	8.22124	8.1448	8.02237	8.01776
3	245609_at	---	AT4G14368 /// AT4G14370	---	6.44977	6.43981	6.41435	6.45321	3	12	0.7229	0.029687	0.792714	-1.41931	0.596904	-0.01341	0.025457	0.038863	-0.00997	-0.03542	0.00344	0.140179	0.296146	0.500978	0.100837	0.445465	0.032615	-0.04883	0.431332	245609_at	6.43599	6.40101	6.49396	6.45162	6.50027	6.3766	6.3892	6.42179	6.4905	6.47159	6.4359	6.37775	6.41575	6.36479	6.48526	6.5166
3	245610_at	---	AT4G14380	---	6.9037	6.94897	6.91966	6.90956	3	12	0.539	1.41717	-0.54265	-0.04055	-0.83397	0.039418	0.029319	-0.0101	0.045277	0.015958	0.005859	0.600398	0.412016	0.117708	0.718765	0.197839	0.065155	0.055376	0.595267	245610_at	6.82493	6.97186	6.93359	6.97177	6.89222	6.93492	6.92747	6.92765	6.89879	6.91921	7.01225	6.87828	6.89551	6.95597	6.87465	6.90847
3	245611_at	---	AT4G14390	---	6.79756	6.86341	6.88454	6.78775	3	12	0.1948	0.628251	-0.95118	1.06932	-0.7464	0.075661	-0.02113	-0.09679	0.065851	0.086981	-0.00981	0.805784	0.167301	1.11353	0.672132	0.967684	0.071681	0.162642	1.39452	245611_at	6.73615	6.88255	6.76856	6.8149	6.91442	6.7793	6.70712	6.82342	6.7856	6.78596	6.94798	6.92223	6.95224	6.89222	6.83727	6.7832
3	245612_at	HCD1 (3-HYDROXYACYL-COA DEHYDRATASE 1); carnitine racemase/ catalytic/ dodecenoyl-CoA delta-isomerase	AT4G14440	HCD1	7.43022	7.81254	8.02792	8.93883	3	12	0.0001	-0.37441	1.38384	-0.03818	-0.97125	-1.12629	-0.21538	0.910911	0.382324	0.597701	1.50861	3.73998	0.482834	2.98908	1.01772	1.81385	4.92035	-0.52859	0.987888	245612_at	7.29696	7.50808	7.84082	7.78489	8.23944	8.24893	9.70028	8.8133	7.50932	7.40652	7.97576	7.6487	7.81472	7.80859	8.57262	8.66912
3	245613_at	---	AT4G14450 /// AT4G14455	---	7.05072	7.11073	7.06696	7.05651	3	12	0.6537	1.45338	-0.54163	-0.157	-0.75476	0.054221	0.043768	-0.01045	0.060014	0.016246	0.005793	0.503916	0.384817	0.074364	0.573877	0.120361	0.03984	0.070468	0.452708	245613_at	7.0332	6.96733	7.20144	7.04776	7.1021	7.00435	6.92818	7.08904	7.13832	7.06401	7.10716	7.08656	7.03924	7.12216	7.15305	7.05575
3	245614_at	---	---	---	6.57038	6.56818	6.62784	6.61106	3	12	0.366	-0.87929	0.560667	1.12413	-0.8055	-0.04288	-0.05966	-0.01678	-0.0022	0.057462	0.040683	0.530586	0.814414	0.170243	0.019474	0.775343	0.496142	0.014582	0.098727	245614_at	6.54377	6.66903	6.59633	6.64169	6.6171	6.63867	6.55691	6.66939	6.51323	6.55549	6.54652	6.48819	6.60707	6.64853	6.64311	6.57484
3	245615_at	---	---	---	6.87831	6.87982	6.86448	6.83496	3	12	0.7765	0.741653	-1.41501	0.004269	0.669088	0.044855	0.015336	-0.02952	0.001509	-0.01383	-0.04335	0.429154	0.121042	0.257071	0.010713	0.107925	0.41113	0.031028	0.181526	245615_at	6.7983	6.86852	6.80806	6.83913	6.83958	6.84544	6.79581	6.85511	7.02486	6.82156	6.90998	6.96209	6.92117	6.85174	6.88947	6.79945
3	245616_at	---	AT4G14480	---	6.61503	6.62769	6.60625	6.5845	3	12	0.6367	1.06246	-1.31266	-0.11656	0.366764	0.043191	0.02144	-0.02175	0.012651	-0.00879	-0.03054	0.650713	0.270864	0.275586	0.146612	0.097802	0.418014	0.034402	0.315551	245616_at	6.55682	6.63166	6.65217	6.60529	6.62695	6.67463	6.56712	6.64453	6.63992	6.63175	6.60902	6.64426	6.62083	6.50258	6.56419	6.56215
3	245617_at	---	AT4G14490	---	7.92534	8.04881	7.88852	7.56141	3	12	0.0006	0.926761	-1.41622	0.156225	0.333229	0.487393	0.160289	-0.3271	0.123469	-0.03682	-0.36392	4.06439	1.0905	2.66397	0.774088	0.174159	3.00354	0.450573	2.58436	245617_at	7.98899	7.86745	8.1187	8.02548	7.91939	7.90749	7.40581	7.41832	7.87971	7.9652	7.92658	8.12447	7.76412	7.96307	7.81401	7.60751
3	245618_at	---	AT4G14510	---	7.82804	7.8479	7.83714	7.74665	3	12	0.3162	0.713029	-1.4767	0.480232	0.283435	0.101252	0.010764	-0.09049	0.019864	0.0091	-0.08139	0.993106	0.068722	0.856743	0.134306	0.05747	0.745661	0.110352	0.705765	245618_at	7.86861	7.77797	7.92827	7.8331	7.84313	7.81836	7.72718	7.72452	7.79474	7.87083	7.74396	7.88628	7.78445	7.90261	7.91415	7.62074
3	245619_at	---	AT4G13990	---	7.18903	7.16679	7.26966	7.37094	3	12	0.0004	-0.8902	1.31757	0.222326	-0.6497	-0.20415	-0.10287	0.101274	-0.02224	0.080633	0.181907	3.95354	1.82323	1.78775	0.258582	1.33505	3.51968	-0.12351	1.48046	245619_at	7.20792	7.17791	7.18821	7.18537	7.34624	7.2579	7.42818	7.30753	7.13423	7.23606	7.08638	7.20721	7.22816	7.24636	7.34748	7.40057
3	245620_at	---	AT4G14050	---	7.02102	7.01207	7.02712	6.97203	3	12	0.3908	0.161758	-1.45269	0.768517	0.522413	0.040039	-0.01505	-0.05509	-0.00894	0.006104	-0.04898	0.591054	0.178997	0.896103	0.099856	0.066067	0.768187	0.046143	0.455112	245620_at	7.05318	7.05149	7.06578	6.95606	7.125	6.97647	6.94895	6.96724	6.98393	6.99547	7.01145	7.015	6.98242	7.02459	7.0174	6.95455
3	245621_at	AAE15 (acyl-activating enzyme 15); long-chain-fatty-acid-[acyl-carrier-protein] ligase	AT4G14070	AAE15	7.76269	7.84244	7.82428	8.00155	3	12	0.0131	-0.15038	1.41314	-0.32878	-0.93399	-0.15911	0.018155	0.177268	0.079745	0.06159	0.238858	1.62599	0.112019	1.86358	0.660222	0.473822	2.66628	-0.09752	0.547272	245621_at	7.63352	7.83745	7.97177	7.74991	7.8449	7.85263	8.0894	7.90998	7.82466	7.75515	7.73944	7.90865	7.83212	7.76749	7.96156	8.04528
3	245622_at	MEE48 (maternal effect embryo arrest 48); catalytic/ cation binding / hydrolase, hydrolyzing O-glycosyl compounds	AT4G14080	MEE48	6.55402	6.60067	6.60525	6.56763	3	12	0.5402	0.75059	-0.57009	0.933304	-1.1138	0.033048	-0.00457	-0.03762	0.046653	0.051225	0.013605	0.363738	0.039793	0.427477	0.561944	0.634011	0.128413	0.084273	0.772111	245622_at	6.60867	6.56188	6.60254	6.54173	6.61621	6.50852	6.4802	6.55229	6.51554	6.53001	6.63885	6.61958	6.67773	6.61852	6.64471	6.59331
3	245623_s_at	---	AT4G14096 /// AT4G14103	---	6.94582	6.81403	6.90607	6.79958	3	12	0.0675	-0.7381	-0.94183	0.559716	1.12021	0.014449	-0.09204	-0.10649	-0.13179	-0.03975	-0.14624	0.094656	0.878455	1.06399	1.40554	0.302066	1.60675	-0.0253	0.119772	245623_s_at	7.07306	6.81969	6.8552	6.81428	6.9209	6.96094	6.78773	6.85147	6.8394	7.05114	6.74441	6.84224	6.83887	6.90359	6.731	6.82812
3	245624_at	---	AT4G14090	---	7.01003	7.04727	7.07275	7.05194	3	12	0.2834	0.068001	0.246505	1.04382	-1.35833	-0.00466	-0.02548	-0.02082	0.037243	0.062722	0.041903	0.054206	0.370693	0.289519	0.599407	1.18542	0.698485	0.058061	0.680136	245624_at	7.01136	7.00843	7.09286	6.95419	7.11586	7.03578	7.02761	7.01287	7.03755	6.98278	7.06898	7.07306	7.0601	7.07928	7.11523	7.05202
3	245625_at	---	AT4G14160	---	8.76838	9.0127	8.93739	9.00872	3	12	0.0002	0.707727	0.672972	0.048929	-1.42963	0.003973	0.075306	0.071333	0.244318	0.169012	0.240345	0.033849	1.02922	0.958453	4.14652	2.82318	4.08167	0.172985	1.92296	245625_at	8.70579	8.84828	8.99654	9.12678	8.94078	8.91752	9.04386	8.98056	8.75053	8.76891	9.03063	8.89684	8.96165	8.9296	9.01669	8.99379
3	245626_at	---	AT1G56700	---	8.6543	8.8797	9.18286	10.0229	3	12	3.7e-08	-0.50945	1.39859	-0.00347	-0.88566	-1.1432	-0.30316	0.840044	0.225408	0.528564	1.36861	7.29538	2.09231	5.84444	1.44012	3.8832	8.17586	-0.61464	3.17122	245626_at	8.63175	8.49423	8.96804	9.02077	9.16282	9.32688	10.0634	10.0566	8.69212	8.79909	8.70419	8.82582	8.95472	9.28702	9.88548	10.0861
3	245627_at	AtGolS2 (Arabidopsis thaliana galactinol synthase 2); transferase, transferring glycosyl groups / transferase, transferring hexosyl groups	AT1G56600	AtGolS2	6.7589	6.74396	6.7049	6.77901	3	12	0.3586	-0.0871	1.03099	-1.33334	0.389453	-0.03505	0.039062	0.074108	-0.01494	-0.054	0.020108	0.389976	0.446773	1.0246	0.142196	0.676711	0.199857	-0.08904	0.827134	245627_at	6.66619	6.80291	6.71955	6.74645	6.69185	6.6851	6.67516	6.82777	6.84109	6.72541	6.73926	6.7706	6.76474	6.67791	6.82519	6.78791
3	245628_at	PAP1 (PRODUCTION OF ANTHOCYANIN PIGMENT 1); DNA binding / transcription factor	AT1G56650	PAP1	6.61193	6.60627	6.75621	6.7981	3	12	0.0001	-0.88136	1.06514	0.640163	-0.82394	-0.19183	-0.14995	0.041881	-0.00566	0.144287	0.186168	4.09709	3.18598	0.644648	0.062413	3.05555	3.97972	-0.04754	0.486078	245628_at	6.67702	6.57777	6.66673	6.60574	6.73038	6.7911	6.8101	6.73438	6.57475	6.61816	6.56321	6.5894	6.70162	6.80176	6.80371	6.84419
3	245629_at	---	AT1G56580	---	11.3834	11.7243	11.8764	12.4531	3	12	9.1e-09	-0.30234	1.33041	0.03829	-1.06636	-0.72874	-0.15203	0.576705	0.340998	0.493031	1.06974	7.13835	1.48522	6.03507	3.80462	5.32738	9.02961	-0.23571	1.67056	245629_at	11.2976	11.3629	11.7857	11.7303	11.8516	11.9284	12.5531	12.3434	11.3184	11.5545	11.6372	11.7441	11.8967	11.8288	12.3739	12.5419
3	245630_at	---	AT1G25360	---	7.27836	7.29692	7.26756	7.17647	3	12	0.1102	0.784896	-1.46115	0.237352	0.438904	0.12045	0.029363	-0.09109	0.018555	-0.01081	-0.1019	1.55829	0.257449	1.0835	0.151	0.083066	1.25488	0.109641	0.876699	245630_at	7.35831	7.32742	7.37118	7.26536	7.27069	7.27894	7.16317	7.0941	7.20863	7.2191	7.36808	7.18306	7.24512	7.27548	7.25195	7.19664
3	245631_at	OVA9 (ovule abortion 9); glutamine-tRNA ligase	AT1G25350	OVA9	9.83931	9.98002	9.83687	9.63867	3	12	0.0001	1.11373	-1.31852	0.0937	0.111096	0.341353	0.143155	-0.1982	0.140714	-0.00244	-0.20064	5.03188	2.01046	2.94561	1.96824	0.018118	2.9858	0.338912	3.60731	245631_at	9.85334	9.91406	9.97372	9.94886	9.82085	9.88938	9.76065	9.60369	9.85742	9.73242	10.0383	9.95916	9.85068	9.78658	9.64133	9.54901
3	245632_at	ATRBL10 (ARABIDOPSIS RHOMBOID-LIKE PROTEIN 10)	AT1G25290	ATRBL10	8.26889	8.16116	8.22652	8.14631	3	12	0.0595	-0.69083	-0.95011	0.450542	1.1904	0.014848	-0.06536	-0.08021	-0.10773	-0.04237	-0.12258	0.127055	0.767619	1.00428	1.47598	0.439449	1.74043	-0.02752	0.172555	245632_at	8.30771	8.19434	8.18359	8.06223	8.1828	8.21671	8.11985	8.19425	8.20987	8.36364	8.14338	8.25541	8.21946	8.28711	8.14826	8.12287
3	245633_at	AtTLP10 (TUBBY LIKE PROTEIN 10); phosphoric diester hydrolase/ transcription factor	AT1G25280	AtTLP10	9.28536	9.28746	9.08316	9.10696	3	12	0.0478	0.872177	-0.75541	-0.96994	0.853166	0.180509	0.204301	0.023793	0.002108	-0.20219	-0.1784	1.29337	1.51822	0.107995	0.008683	1.4981	1.27371	-0.02168	0.067068	245633_at	9.25364	9.37349	9.33097	9.43936	9.0166	9.18874	9.14444	9.15243	9.20517	9.30913	9.12855	9.25098	9.23677	8.89054	8.97683	9.15412
3	245634_at	---	AT1G25270	---	6.63295	6.59406	6.61324	6.55415	3	12	0.304	-0.13502	-1.32218	0.435445	1.02176	0.039906	-0.01918	-0.05908	-0.03888	-0.01971	-0.07879	0.458154	0.188832	0.759549	0.443414	0.194925	1.10837	0.020197	0.134979	245634_at	6.55522	6.60112	6.62784	6.61879	6.6092	6.6052	6.52592	6.57839	6.58976	6.78569	6.56889	6.56072	6.58416	6.65439	6.54306	6.56925
3	245635_at	AtIDD16 (Arabidopsis thaliana Indeterminate(ID)-Domain 16); nucleic acid binding / transcription factor/ zinc ion binding	AT1G25250	AtIDD16	6.84417	6.84282	6.84355	6.81612	3	12	0.7767	0.448864	-1.49878	0.502291	0.547623	0.0267	-0.00073	-0.02743	-0.00135	-0.00062	-0.02805	0.377687	0.00786	0.390607	0.014638	0.00666	0.40167	0.026079	0.241069	245635_at	6.784	6.90119	6.84996	6.81161	6.83008	6.87287	6.82191	6.83141	6.76287	6.92862	6.87314	6.83656	6.83168	6.83958	6.79679	6.81436
3	245636_at	---	AT1G25240	---	7.03465	6.91522	6.76028	6.67136	3	12	0.3354	0.432518	-1.07763	-0.52701	1.17213	0.243852	0.154941	-0.08891	-0.11943	-0.27437	-0.36328	0.592139	0.334489	0.173152	0.244334	0.689936	0.996741	-0.03052	0.037328	245636_at	6.9921	7.78098	7.17347	7.05531	6.77726	6.80433	6.55842	6.67694	6.64755	6.71795	6.69149	6.74059	6.74458	6.71493	6.76474	6.68537
3	245637_at	---	AT1G25230	---	7.00175	6.71083	6.82959	6.92871	3	12	0.0788	-1.24354	0.483413	-0.30222	1.06235	-0.21788	-0.11876	0.099121	-0.29093	-0.17216	-0.07304	1.22398	0.554062	0.440253	1.77554	0.898497	0.301838	-0.39005	1.6596	245637_at	6.91468	7.01713	6.75444	6.65803	6.89986	6.89542	6.97381	7.24876	6.88841	7.18679	6.66255	6.76829	6.69824	6.82484	6.72807	6.7642
3	245638_s_at	---	AT1G24822 /// AT1G24996 /// AT1	---	8.15658	8.10971	8.23839	8.3681	3	12	0.004	-0.95835	1.3242	0.178416	-0.54427	-0.25839	-0.12868	0.129705	-0.04688	0.081809	0.211515	3.11538	1.33764	1.35145	0.363229	0.738768	2.48473	-0.17658	1.28615	245638_s_at	7.99237	8.24121	8.09109	8.10582	8.27575	8.193	8.2975	8.34419	8.18936	8.20339	8.10556	8.13636	8.2484	8.23642	8.534	8.2967
3	245639_at	---	AT1G25260	---	11.0386	11.2543	10.9786	10.9659	3	12	0.0612	1.45732	-0.69829	-0.60371	-0.15532	0.288308	0.275657	-0.01265	0.215687	-0.05997	-0.07262	1.74362	1.64722	0.042677	1.19944	0.236793	0.29779	0.228338	0.820106	245639_at	11.2188	10.8659	11.2386	11.2029	10.9675	10.8548	10.9986	11.006	11.2278	10.8418	11.4778	11.0977	10.9464	11.1458	10.8945	10.9647
3	245640_at	---	AT1G25330	---	6.56774	6.4923	6.66331	6.66637	3	12	0.5066	-1.25574	0.823486	0.786901	-0.35465	-0.17407	-0.17101	0.003063	-0.07544	0.09557	0.098633	0.683336	0.667738	0.008032	0.240945	0.32025	0.332847	-0.0785	0.168556	245640_at	6.5601	6.57972	6.47514	6.4549	6.75337	6.75932	7.16708	6.51465	6.48508	6.64604	6.52148	6.51767	6.47061	6.66992	6.44789	6.53587
3	245641_at	---	AT1G25370	---	7.12908	7.16291	7.18461	7.20734	3	12	0.219	-0.24254	1.09143	0.409119	-1.25801	-0.04443	-0.02171	0.022727	0.033825	0.055531	0.078258	0.616665	0.252868	0.267143	0.43532	0.824671	1.29335	0.011097	0.080144	245641_at	7.24183	7.10787	7.12092	7.16788	7.15723	7.16646	7.28853	7.1709	7.08576	7.08088	7.18492	7.17791	7.20446	7.21032	7.1978	7.17214
3	245642_at	---	AT1G25275	---	8.5655	8.22408	8.38998	9.45807	3	12	0.0001	-0.79095	1.45109	-0.48952	-0.17063	-1.234	-0.1659	1.06809	-0.34142	-0.17551	0.892578	4.68862	0.417817	4.09986	1.06303	0.448468	3.4229	-1.40951	3.83118	245642_at	8.42756	8.34473	8.46129	8.08878	8.45454	8.47248	9.62571	9.95588	8.64142	8.84828	8.07173	8.2745	8.19576	8.43714	9.13947	9.11124
3	245643_at	MYB116 (myb domain protein 116); DNA binding / transcription factor	AT1G25340	MYB116	6.72849	6.71766	6.73315	6.77577	3	12	0.4397	-0.82756	1.45063	-0.22016	-0.4029	-0.05811	-0.01549	0.042614	-0.01083	0.004661	0.047275	0.857032	0.167428	0.572342	0.111976	0.045302	0.654535	-0.05344	0.490827	245643_at	6.76314	6.6266	6.69212	6.76758	6.74698	6.74485	6.84881	6.71751	6.74814	6.7761	6.67578	6.73517	6.67987	6.76092	6.77299	6.76376
3	245644_at	---	AT1G25320	---	8.24356	8.16266	8.2882	8.30429	3	12	0.0514	-1.37155	0.860781	0.607147	-0.09638	-0.14162	-0.12553	0.016091	-0.0809	0.044633	0.060724	1.90195	1.63386	0.12802	0.921949	0.427695	0.633659	-0.09699	0.742412	245644_at	8.28738	8.22994	8.13086	8.2714	8.2587	8.42196	8.34117	8.28471	8.17214	8.2848	8.11648	8.13193	8.27885	8.19327	8.26935	8.32191
3	245645_at	ATMAP70-2 (microtubule-associated proteins 70-2); microtubule binding	AT1G24764	ATMAP70-2	8.05882	8.12593	8.09668	8.0267	3	12	0.3073	1.12756	-1.16057	0.453046	-0.42004	0.099232	0.029252	-0.06998	0.067116	0.037864	-0.03212	1.06794	0.228525	0.67568	0.64	0.311302	0.255286	0.137096	1.03568	245645_at	8.08629	8.00133	8.22061	8.11364	8.12154	8.16033	8.04909	7.96689	8.03622	8.11142	7.9636	8.20588	8.02867	8.07617	8.08798	8.00284
3	245646_x_at	---	AT1G24851 /// AT1G25025 /// AT1	---	6.84131	6.88403	6.82051	6.75661	3	12	0.0537	1.10094	-1.30047	-0.09621	0.295732	0.127419	0.063521	-0.0639	0.042725	-0.0208	-0.08469	2.05967	0.839161	0.845708	0.501904	0.208387	1.22419	0.106623	1.05105	245646_x_at	6.89826	6.80851	6.82209	6.92143	6.84526	6.82049	6.79093	6.75009	6.87624	6.78223	6.99547	6.79714	6.77006	6.84624	6.75142	6.73402
3	245647_at	---	AT1G24706	---	6.9614	6.94997	6.91837	6.94209	3	12	0.4526	0.385137	-0.04753	-1.35042	1.01281	0.007879	0.031605	0.023726	-0.01143	-0.04304	-0.01931	0.11235	0.589061	0.409168	0.17075	0.88096	0.317259	-0.03516	0.433822	245647_at	6.94274	6.92214	6.94993	7.00799	6.966	6.86399	6.94957	6.91717	6.98411	6.99663	6.94025	6.90172	6.91309	6.9304	6.97638	6.92525
3	245648_at	---	---	---	6.79048	6.76218	6.76178	6.77306	3	12	0.9437	-0.72027	0.087818	-0.74996	1.38241	-0.01088	0.0004	0.011275	-0.0283	-0.0287	-0.01742	0.073903	0.002522	0.076827	0.215209	0.218778	0.123698	-0.03957	0.212398	245648_at	6.74965	6.74663	6.7318	6.81259	6.81703	6.72727	6.73722	6.80451	6.98438	6.68129	6.72124	6.78311	6.716	6.78684	6.80549	6.74503
3	245649_at	---	AT1G24706	---	8.50433	8.58691	8.483	8.377	3	12	0.0054	1.14699	-1.28249	-0.05568	0.191175	0.209917	0.103915	-0.106	0.082586	-0.02133	-0.12733	3.19415	1.36758	1.40328	1.0126	0.186779	1.77392	0.188588	1.87965	245649_at	8.4747	8.58088	8.61745	8.53374	8.49183	8.53791	8.356	8.36692	8.41406	8.54767	8.6804	8.51607	8.46875	8.43351	8.46147	8.3236
3	245650_at	---	AT1G24735	---	6.99021	6.97112	6.98273	7.04772	3	12	0.3437	-0.78663	1.45968	-0.4462	-0.22684	-0.07659	-0.01161	0.064986	-0.01909	-0.00748	0.057506	0.981259	0.099868	0.790796	0.174376	0.062159	0.674113	-0.08407	0.703911	245650_at	6.9446	6.95508	6.93191	6.99165	7.11426	6.85307	7.07617	7.04625	7.04261	7.01856	6.97843	6.98251	6.98295	6.98065	7.05992	7.00852
3	245651_s_at	---	AT1G24793 /// AT1G24800 /// AT1	---	10.9056	10.8577	10.9094	10.582	3	12	0.0008	0.281894	-1.48291	0.612582	0.588434	0.275746	-0.05167	-0.32741	-0.0479	0.003773	-0.32364	2.91639	0.351056	3.50794	0.319885	0.019987	3.46595	0.279519	1.96967	245651_s_at	10.9459	10.848	10.8331	10.8161	10.9045	10.9499	10.6058	10.3965	10.9293	10.8993	10.8318	10.9499	11.0227	10.7605	10.6381	10.6875
3	245652_at	---	AT4G13960	---	6.67769	6.64122	6.64245	6.61164	3	12	0.3437	-0.07496	-1.16993	-0.02978	1.27466	0.029585	-0.00122	-0.03081	-0.03647	-0.03525	-0.06605	0.388765	0.012158	0.408877	0.505924	0.484476	1.09669	-0.00566	0.041107	245652_at	6.63769	6.64187	6.63601	6.60973	6.61346	6.55833	6.59908	6.63512	6.70756	6.72363	6.67117	6.64799	6.65616	6.74183	6.63814	6.57422
3	245653_at	FBD1 (FBD-ASSOCIATED F-BOX PROTEIN)	AT4G13985	FBD1	6.55933	6.57564	6.52761	6.53833	3	12	0.5315	1.18418	-0.55434	-1.05387	0.424028	0.037309	0.048029	0.01072	0.016313	-0.03172	-0.021	0.521072	0.722219	0.118282	0.190335	0.424197	0.256052	0.005593	0.040613	245653_at	6.5206	6.5878	6.56605	6.58398	6.60556	6.51696	6.46875	6.58558	6.55868	6.57022	6.59792	6.5546	6.46875	6.51918	6.61293	6.48606
3	245654_at	---	AT1G56540	---	6.516	6.55535	6.4834	6.53704	3	12	0.3135	1.04927	0.456362	-1.28069	-0.22495	0.018311	0.071955	0.053644	0.039351	-0.0326	0.02104	0.194707	1.0823	0.736164	0.493505	0.389483	0.229086	-0.01429	0.099717	245654_at	6.49494	6.4858	6.5388	6.53906	6.49148	6.42942	6.53951	6.56587	6.56942	6.51385	6.52965	6.6139	6.58922	6.42347	6.46333	6.57946
3	245655_at	---	AT1G56530	---	6.45557	6.40567	6.36829	6.37076	3	12	0.5277	0.137437	-0.71939	-0.78006	1.36202	0.034912	0.037384	0.002472	-0.0499	-0.08728	-0.08481	0.220099	0.238597	0.013047	0.337932	0.686433	0.661259	-0.05237	0.235923	245655_at	6.47681	6.45996	6.453	6.29785	6.43543	6.37305	6.26807	6.40234	6.55005	6.33545	6.30957	6.56226	6.36633	6.29834	6.34607	6.46655
3	245656_at	---	AT1G56620	---	6.60451	6.57	6.58465	6.54992	3	12	0.4483	-0.31496	-1.18531	0.319769	1.1805	0.020086	-0.01465	-0.03473	-0.03451	-0.01986	-0.0546	0.251667	0.174	0.494103	0.490092	0.248361	0.888339	0.000222	0.001592	245656_at	6.64311	6.53755	6.51287	6.52788	6.58754	6.6021	6.51758	6.57244	6.6108	6.6266	6.67454	6.56472	6.55762	6.59135	6.58469	6.52495
3	245657_at	---	AT1G56720	---	8.36736	8.01833	8.22483	8.28227	3	12	0.0516	-1.37865	0.397515	0.010978	0.970153	-0.26394	-0.2065	0.05744	-0.34903	-0.14253	-0.08509	1.42108	1.03131	0.206921	2.02377	0.634833	0.331041	-0.40647	1.58573	245657_at	8.35547	8.18688	8.22399	8.00444	8.25684	8.39711	8.20765	8.33452	8.30557	8.62154	7.8283	8.0166	7.99174	8.25364	8.16451	8.42241
3	245658_at	RALFL4 (ralf-like 4); signal transducer	AT1G28270	RALFL4	7.96822	7.63736	7.01034	6.86452	3	12	0.0804	0.512994	-0.97049	-0.69059	1.14808	0.772838	0.62702	-0.14582	-0.33085	-0.95787	-1.10369	0.997215	0.757885	0.129017	0.336179	1.3209	1.58598	-0.18504	0.11436	245658_at	8.15971	9.20295	8.22319	8.25115	6.94771	7.54386	6.75195	6.96564	7.30309	7.20712	6.86843	7.20668	6.79883	6.75098	6.99015	6.75035
3	245659_at	---	AT1G28260	---	7.39875	7.30442	7.62018	8.0835	3	12	4e-09	-0.85579	1.38688	0.053173	-0.58426	-0.77907	-0.31576	0.463312	-0.09433	0.221436	0.684748	9.05438	4.7922	6.51502	1.21388	3.39997	8.40985	-0.55764	5.76896	245659_at	7.35973	7.33434	7.33185	7.21981	7.64169	7.63113	8.08381	8.05806	7.40678	7.49414	7.35192	7.3141	7.62145	7.58647	7.99059	8.20153
3	245660_at	---	AT1G28240	---	7.39822	7.46276	7.44099	7.43566	3	12	0.4772	1.05707	0.046751	0.245339	-1.34916	0.0271	0.021773	-0.00533	0.064542	0.042769	0.037442	0.288506	0.222276	0.04712	0.867269	0.508466	0.429673	0.069869	0.611936	245660_at	7.42258	7.33665	7.50559	7.42836	7.38752	7.5293	7.50275	7.45996	7.4533	7.38033	7.41575	7.50133	7.38885	7.45827	7.36088	7.41903
3	245661_at	ATPUP3; purine transmembrane transporter	AT1G28220	ATPUP3	7.04459	7.04721	7.00932	6.9964	3	12	0.4629	0.897914	-1.10046	-0.59235	0.794896	0.050803	0.037886	-0.01292	0.002619	-0.03527	-0.04818	0.695842	0.477048	0.132498	0.024292	0.435779	0.649564	0.015536	0.110654	245661_at	7.04057	7.10653	6.96751	7.09038	7.04004	7.01953	6.91069	6.98251	7.02415	7.0071	7.06206	7.06889	6.9573	7.02042	7.08461	7.00781
3	245662_at	---	AT1G28190	---	7.08299	7.17148	7.16724	7.21107	3	12	0.2173	0.24652	0.981345	0.167848	-1.39571	-0.0396	0.004239	0.043834	0.08849	0.084251	0.128085	0.292977	0.025417	0.331591	0.81125	0.760737	1.31752	0.044656	0.22366	245662_at	7.16513	6.98278	7.19451	7.20907	7.13521	7.19585	7.15669	7.30069	6.98872	7.19531	7.07351	7.20881	7.10369	7.2342	7.12962	7.25728
3	245663_at	---	AT1G28170	---	6.65536	6.62411	6.6214	6.62298	3	12	0.6139	-0.42033	-0.48976	-0.58642	1.49652	0.001132	0.002708	0.001576	-0.03125	-0.03396	-0.03238	0.013345	0.032591	0.018688	0.514364	0.572169	0.538305	-0.03283	0.354135	245663_at	6.64205	6.6147	6.65501	6.63343	6.59695	6.64524	6.5475	6.67214	6.65962	6.70508	6.58993	6.61808	6.60085	6.64258	6.59473	6.67756
3	245664_at	---	AT1G28327	---	6.6452	6.64677	6.57957	6.62369	3	12	0.3258	0.733355	-0.00372	-1.41267	0.683036	0.023082	0.067205	0.044123	0.001576	-0.06563	-0.02151	0.246847	0.951724	0.550044	0.013874	0.9225	0.22703	-0.04255	0.339977	245664_at	6.64897	6.57067	6.62012	6.60405	6.64941	6.54066	6.57981	6.61568	6.74059	6.62056	6.69016	6.67276	6.61728	6.51092	6.66637	6.6329
3	245665_at	---	AT1G28250	---	8.2379	8.21511	8.25075	8.25966	3	12	0.7583	-1.33072	0.971658	0.51164	-0.15257	-0.04454	-0.03564	0.0089	-0.02279	0.012851	0.021751	0.487	0.368213	0.075075	0.214901	0.112027	0.20345	-0.03169	0.21068	245665_at	8.22612	8.19611	8.29403	8.13849	8.16166	8.32839	8.2603	8.22035	8.20126	8.32812	8.19194	8.23597	8.21058	8.30238	8.29315	8.26483
3	245666_at	---	AT1G28280	---	8.17401	8.46846	8.25697	8.32981	3	12	0.0001	1.2905	0.18018	-0.40315	-1.06753	0.13865	0.211492	0.072843	0.294456	0.082963	0.155806	2.16204	3.48473	0.947282	4.79073	1.12383	2.48463	0.221613	2.50139	245666_at	8.20978	8.15927	8.50577	8.4723	8.20774	8.28383	8.22869	8.40643	8.13974	8.18723	8.45605	8.43972	8.35911	8.1772	8.31072	8.3734
3	245667_at	FIP1 (FH INTERACTING PROTEIN 1)	AT1G28200	FIP1	8.69991	8.71609	8.70732	8.74159	3	12	0.8286	-0.00764	1.39696	-0.49051	-0.89881	-0.0255	0.008767	0.034268	0.01618	0.007413	0.041681	0.222078	0.067492	0.316328	0.131802	0.056465	0.402793	-0.01809	0.101573	245667_at	8.64773	8.68359	8.80114	8.55913	8.6946	8.64782	8.76492	8.78187	8.69673	8.77157	8.76074	8.74334	8.74601	8.74086	8.72479	8.69478
3	245668_at	DYL1 (DORMANCY-ASSOCIATED PROTEIN-LIKE 1)	AT1G28330	DYL1	8.52111	7.2759	7.84047	7.6325	3	12	0.0066	-1.03394	-0.35316	0.043854	1.34325	-0.3566	-0.56456	-0.20796	-1.24521	-0.68064	-0.88861	0.626836	1.1439	0.317869	3.02837	1.45921	2.04292	-1.03724	1.60609	245668_at	8.85911	7.82733	7.38619	7.18892	7.61479	7.87367	7.64906	8.1258	8.66681	8.73118	7.18137	7.34712	7.30034	8.57306	7.45961	7.29554
3	245669_at	LEC2 (LEAFY COTYLEDON 2); DNA binding / transcription factor	AT1G28300	LEC2	6.65958	6.65951	6.61106	6.58039	3	12	0.1589	0.819113	-1.21405	-0.42588	0.820823	0.079124	0.048451	-0.03067	-6.66e-05	-0.04852	-0.07919	1.21249	0.637857	0.357402	0.00059	0.638994	1.21382	0.030606	0.234529	245669_at	6.65669	6.6598	6.60467	6.67321	6.63707	6.62731	6.65297	6.56046	6.69469	6.62713	6.69274	6.66744	6.66344	6.51642	6.62083	6.48731
3	245670_at	ATJ1; heat shock protein binding / nucleic acid binding / unfolded protein binding / zinc ion binding	AT1G28210	ATJ1	8.16504	8.25435	8.1968	8.10478	3	12	0.2396	1.1871	-1.20878	0.265221	-0.24353	0.149569	0.057551	-0.09202	0.089311	0.03176	-0.06026	1.27671	0.371859	0.675561	0.649847	0.182749	0.393721	0.18133	1.04348	245670_at	8.18732	8.29519	8.11976	8.41424	8.23917	8.20028	8.07786	8.01758	8.15474	8.0229	8.31871	8.16468	8.14391	8.20383	8.20259	8.12109
3	245671_at	PUP1 (PURINE PERMEASE 1); purine nucleoside transmembrane transporter/ purine transmembrane transporter	AT1G28230	PUP1	6.94227	6.97479	6.92691	6.94061	3	12	0.6401	1.41116	-0.27283	-0.94752	-0.19082	0.03418	0.047874	0.013694	0.032515	-0.01536	-0.00166	0.416935	0.640893	0.140866	0.391728	0.160417	0.01523	0.018821	0.136412	245671_at	6.92898	6.92081	6.86186	7.03196	6.91735	6.9446	6.92507	6.97994	6.90101	7.01829	7.04235	6.96298	6.93679	6.90891	6.89382	6.9636
3	245672_at	---	AT1G56710	---	6.65041	6.66027	6.61641	6.6157	3	12	0.4969	1.06653	-0.86806	-0.83723	0.638763	0.044567	0.043857	-0.00071	0.009854	-0.034	-0.03471	0.632027	0.619017	0.006841	0.104522	0.447127	0.45895	0.010565	0.077327	245672_at	6.55646	6.63414	6.62065	6.64622	6.62385	6.60227	6.61115	6.64426	6.75613	6.65492	6.7033	6.6709	6.66868	6.57085	6.60884	6.59854
3	245673_at	---	AT1G56690	---	7.24523	7.22405	7.20237	7.14089	3	12	0.111	0.464498	-1.38216	-0.017	0.934663	0.083163	0.021684	-0.06148	-0.02117	-0.04286	-0.10434	1.20625	0.22064	0.811328	0.214557	0.508386	1.61773	0.040305	0.30585	245673_at	7.28285	7.28578	7.20517	7.18173	7.26349	7.15012	7.16007	7.08239	7.22061	7.19167	7.33825	7.17108	7.1582	7.23766	7.14462	7.17649
3	245674_at	---	AT1G56680	---	6.84157	6.88836	7.12465	7.19334	3	12	2.1e-05	-0.71409	1.04763	0.650823	-0.98436	-0.30498	-0.23628	0.068692	0.046786	0.28307	0.351762	4.30781	3.33874	0.719006	0.439125	4.01146	4.90217	-0.02191	0.119183	245674_at	6.86728	6.89142	6.8869	6.90359	7.09943	7.10698	7.28906	7.25746	6.78338	6.82422	6.91921	6.84375	7.06516	7.22701	7.05043	7.1764
3	245675_at	---	---	---	6.72951	6.74478	6.73344	6.7565	3	12	0.8801	0.306151	1.26977	-0.62645	-0.94948	-0.01172	0.011341	0.02306	0.01527	0.003928	0.026989	0.122425	0.118051	0.267204	0.164997	0.03796	0.323224	-0.00779	0.054101	245675_at	6.7176	6.7706	6.75311	6.69593	6.74521	6.69647	6.65785	6.77841	6.67019	6.75968	6.77069	6.75941	6.73304	6.75906	6.85503	6.73473
3	245676_at	---	AT1G56670	---	7.09688	6.94482	7.17327	7.06474	3	12	0.0001	-1.31667	-0.0546	1.08764	0.283632	-0.11992	-0.22845	-0.10853	-0.15206	0.076394	-0.03214	2.57313	4.95305	2.28781	3.34836	1.47601	0.478503	-0.04352	0.452987	245676_at	7.09348	7.04359	6.97718	6.90563	7.1851	7.18368	7.10795	7.02539	7.15501	7.09544	6.96431	6.93217	7.11728	7.20703	7.00373	7.12189
3	245677_at	---	AT1G56660	---	6.66788	6.57648	6.60824	6.67665	3	12	0.2091	-1.16188	0.922626	-0.50092	0.740179	-0.10016	-0.03176	0.068404	-0.0914	-0.05964	0.008767	1.12748	0.261728	0.683827	0.999701	0.572579	0.061913	-0.1598	1.31984	245677_at	6.59703	6.56028	6.57138	6.62722	6.57644	6.58807	6.66824	6.68706	6.86337	6.65083	6.53693	6.5704	6.63175	6.63672	6.65474	6.69656
3	245678_at	---	AT1G56610	---	7.67303	7.49803	7.68286	7.49352	3	12	0.0088	-0.84386	-0.88666	0.911963	0.818564	0.004506	-0.18484	-0.18934	-0.175	0.009832	-0.17951	0.026268	2.02402	2.08467	1.89162	0.05928	1.95229	0.014338	0.061241	245678_at	7.67063	7.6392	7.4976	7.38263	7.67978	7.60982	7.44886	7.5467	7.5989	7.78338	7.46555	7.64631	7.6424	7.79945	7.54208	7.43644
3	245679_at	---	AT1G56590	---	8.28857	8.36401	8.28491	8.09837	3	12	0.0004	0.928771	-1.41994	0.229396	0.261775	0.265647	0.079102	-0.18655	0.075439	-0.00366	-0.19021	4.23506	1.01266	2.94304	0.951488	0.029197	3.00698	0.261985	2.92035	245679_at	8.2888	8.22781	8.40723	8.2421	8.29883	8.29963	8.17827	8.07617	8.31392	8.32377	8.37092	8.43581	8.23411	8.30709	8.01101	8.12802
3	245680_at	---	AT1G56570	---	7.0985	7.0742	7.08418	7.04936	3	12	0.5612	-0.11422	-1.3143	0.368389	1.06012	0.024836	-0.00999	-0.03482	-0.0243	-0.01432	-0.04914	0.312924	0.109186	0.476358	0.304781	0.163504	0.742601	0.01052	0.079183	245680_at	7.10929	7.10769	7.12376	6.99814	7.06499	7.14098	7.09739	6.98775	7.13912	7.03791	7.11204	7.06285	7.04128	7.08949	7.08558	7.02672
3	245681_at	---	AT1G56560	---	8.03021	8.11978	8.07897	8.08332	3	12	0.2561	1.13403	0.142696	0.024436	-1.30116	0.036466	0.040816	0.00435	0.089577	0.048762	0.053112	0.395616	0.455715	0.036594	1.26588	0.571751	0.638479	0.085227	0.752676	245681_at	8.15092	8.06765	8.1725	8.08034	8.07475	8.03161	8.09925	8.03604	7.92836	7.9739	8.1021	8.1242	8.10769	8.10183	8.07129	8.12669
3	245682_at	---	AT5G08750	---	8.17778	8.14549	8.17793	8.21411	3	12	0.7829	-1.18913	1.25839	-0.03186	-0.0374	-0.06863	-0.03245	0.036177	-0.03229	0.000155	0.036333	0.495522	0.199109	0.226146	0.198001	0.000799	0.227291	-0.06847	0.320732	245682_at	8.08487	8.11799	8.21378	7.96591	8.09615	8.29892	8.24725	8.22257	8.21973	8.28853	8.16282	8.23944	8.15589	8.16078	8.12855	8.25808
3	245683_at	UBP8 (UBIQUITIN-SPECIFIC PROTEASE 8); ubiquitin thiolesterase/ ubiquitin-specific protease	AT5G22030	UBP8	8.09766	8.24538	8.15356	8.01607	3	12	0.0023	1.21587	-1.1628	0.263433	-0.3165	0.229315	0.091819	-0.1375	0.147727	0.055908	-0.08159	3.51796	1.16839	1.9599	2.14027	0.610425	1.00055	0.285223	3.06859	245683_at	8.00284	8.18883	8.23624	8.19078	8.20401	8.17303	7.96724	8.03578	8.1258	8.07315	8.27726	8.27726	8.20463	8.03258	8.06996	7.9913
3	245684_at	RHF2A (RING-H2 GROUP F2A); protein binding / zinc ion binding	AT5G22000	RHF2A	9.27064	9.25457	9.22279	9.21123	3	12	0.4287	0.536145	-1.03784	-0.61795	1.11964	0.043346	0.031783	-0.01156	-0.01607	-0.04785	-0.05941	0.539294	0.364832	0.112233	0.162382	0.6125	0.812071	-0.00451	0.028566	245684_at	9.31889	9.25133	9.27956	9.27726	9.16788	9.25604	9.21431	9.31463	9.2041	9.30824	9.18821	9.27326	9.20677	9.26048	9.15527	9.16069
3	245685_at	E2F1; DNA binding / protein binding / transcription factor	AT5G22220	E2F1	7.67483	7.68131	7.66335	7.51947	3	12	0.0172	0.603185	-1.49305	0.370621	0.519243	0.161843	0.017955	-0.14389	0.006481	-0.01147	-0.15536	2.22322	0.143808	1.92525	0.047652	0.087641	2.11582	0.150368	1.30874	245685_at	7.64062	7.74592	7.6764	7.66246	7.68652	7.67179	7.39142	7.48961	7.61257	7.70019	7.71671	7.66966	7.58949	7.70561	7.65554	7.54128
3	245686_at	ATJ2; protein binding	AT5G22060	J2	9.34783	9.74871	9.47283	9.568	3	12	0.0014	1.26864	0.199191	-0.36403	-1.10379	0.180708	0.275879	0.09517	0.400879	0.125	0.22017	1.47059	2.48279	0.636018	3.73394	0.908302	1.88961	0.305708	1.84684	245686_at	9.51314	9.35174	9.67951	9.79652	9.41903	9.45028	9.57173	9.45774	9.31907	9.20739	9.82635	9.69247	9.66051	9.36151	9.57866	9.66389
3	245687_at	DEG15; endopeptidase	AT1G28320	DEG15	7.68322	7.60474	7.66362	7.65727	3	12	0.3371	-1.41627	0.150962	0.340327	0.924976	-0.05253	-0.05888	-0.00635	-0.07848	-0.0196	-0.02595	0.619585	0.718595	0.053663	1.04754	0.185095	0.257299	-0.07213	0.596377	245687_at	7.68919	7.66859	7.65092	7.57085	7.61639	7.76332	7.6464	7.61603	7.61186	7.76323	7.54758	7.64959	7.64267	7.6321	7.62731	7.73935
3	245688_at	AGP31 (arabinogalactan-protein 31)	AT1G28290	AGP31	12.9998	13.0196	13.0984	13.1569	3	12	0.3995	-0.67609	1.21507	0.409202	-0.94818	-0.1373	-0.07879	0.058505	0.019753	0.098544	0.157049	0.715825	0.353236	0.246371	0.072729	0.467155	0.853555	-0.03875	0.103753	245688_at	12.9302	12.8938	13.1687	12.7528	13.0052	13.2267	13.0709	13.0991	12.9633	13.212	12.9831	13.1737	13.0124	13.1492	13.2248	13.2328
3	245689_at	---	AT5G04120	---	6.67172	6.71367	6.68828	6.68006	3	12	0.664	1.39185	-0.4615	-0.00857	-0.92178	0.033603	0.025391	-0.00821	0.041948	0.016557	0.008345	0.450224	0.317987	0.087278	0.59763	0.191307	0.088817	0.05016	0.48209	245689_at	6.60218	6.65536	6.68715	6.73686	6.70623	6.64888	6.66522	6.7057	6.70366	6.72567	6.76376	6.6669	6.66566	6.73233	6.74174	6.6076
3	245690_at	PAL3 (PHENYL ALANINE AMMONIA-LYASE 3); phenylalanine ammonia-lyase	AT5G04230	PAL3	6.72963	6.76136	6.77992	6.86299	3	12	0.0376	-0.38837	1.39667	-0.06247	-0.94583	-0.10163	-0.01855	0.083074	0.031738	0.050293	0.133367	1.54376	0.181843	1.18845	0.344482	0.616169	2.16858	-0.05134	0.406892	245690_at	6.75781	6.77876	6.78427	6.74503	6.82076	6.76341	6.88113	6.85529	6.61026	6.77166	6.81019	6.70597	6.7682	6.76731	6.78054	6.93501
3	245691_at	ELF6 (EARLY FLOWERING 6); transcription factor	AT5G04240	ELF6	8.72492	8.71416	8.74336	8.49918	3	12	0.0039	0.381154	-1.4917	0.635611	0.474932	0.214977	-0.02921	-0.24419	-0.01076	0.018444	-0.22574	2.49665	0.202917	2.88822	0.066951	0.1203	2.64218	0.233421	1.81109	245691_at	8.58745	8.77956	8.77335	8.56561	8.74272	8.82164	8.49938	8.45961	8.80673	8.72594	8.68741	8.83026	8.67081	8.73828	8.51207	8.52566
3	245692_at	BHLH101; DNA binding / transcription factor	AT5G04150	BHLH101	6.61686	6.62333	6.6068	6.6135	3	12	0.9906	1.19223	-0.23522	-1.20834	0.251335	0.009832	0.016535	0.006703	0.006481	-0.01005	-0.00335	0.069422	0.122356	0.046269	0.044665	0.071102	0.022571	-0.00022	0.001032	245692_at	6.55904	6.68501	6.58922	6.68635	6.62722	6.53844	6.4921	6.60059	6.69141	6.53196	6.62331	6.59446	6.68315	6.57839	6.70987	6.65146
3	245693_at	WCRKC2 (WCRKC THIOREDOXIN 2)	AT5G04260	WCRKC2	8.38104	8.29672	8.3724	8.24021	3	12	0.0226	-0.38782	-1.23481	0.746609	0.87602	0.056507	-0.07568	-0.13219	-0.08432	-0.00863	-0.14082	0.653918	0.958516	1.96749	1.10468	0.072001	2.12629	0.047874	0.341886	245693_at	8.42188	8.36959	8.27033	8.29226	8.46875	8.28187	8.21813	8.21902	8.40652	8.32617	8.37447	8.24982	8.2975	8.44149	8.2302	8.2935
3	245694_at	---	AT5G04170	---	8.02468	7.95339	8.03001	8.12797	3	12	0.0122	-1.12411	1.31009	-0.05586	-0.13013	-0.17458	-0.07662	0.097967	-0.07129	0.005327	0.103294	2.81569	1.00575	1.38711	0.914864	0.044305	1.48533	-0.16926	1.79171	245694_at	8.18306	7.93235	7.96103	7.97674	8.05717	7.99334	8.08114	8.17338	7.99041	7.9929	7.95561	7.92019	8.03809	8.03143	8.12349	8.13388
3	245695_at	---	AT5G04270	---	7.87418	7.99414	7.95883	7.8625	3	12	0.099	1.11627	-0.93234	0.566729	-0.75066	0.131636	0.035312	-0.09632	0.119962	0.08465	-0.01167	1.43024	0.266546	0.950691	1.26772	0.802353	0.076328	0.216286	1.73272	245695_at	7.69513	7.93919	7.95463	7.97727	8.02459	7.89089	7.78755	7.89515	7.89977	7.96262	8.06223	7.98242	8.02228	7.89755	7.88743	7.87988
3	245696_at	PKS4 (phytochrome kinase substrate 4)	AT5G04190	PKS4	6.59031	6.53256	6.55946	6.54514	3	12	0.4954	-0.97799	-0.47169	0.10425	1.34543	-0.01258	-0.0269	-0.01432	-0.05775	-0.03085	-0.04517	0.126232	0.305206	0.145889	0.804434	0.360992	0.584271	-0.04343	0.359007	245696_at	6.5965	6.48784	6.46369	6.58993	6.59073	6.51039	6.58265	6.52841	6.60653	6.67037	6.55149	6.52512	6.54776	6.58896	6.49512	6.5744
3	245697_at	AtMC9 (metacaspase 9); cysteine-type peptidase	AT5G04200	AtMC9	6.68497	6.72346	6.67221	6.64154	3	12	0.2165	1.26505	-1.14989	-0.24568	0.130529	0.08192	0.051247	-0.03067	0.038485	-0.01276	-0.04343	1.3468	0.728364	0.378274	0.503219	0.134628	0.587635	0.069158	0.685218	245697_at	6.6432	6.64826	6.73686	6.6582	6.61958	6.69105	6.56348	6.6155	6.7089	6.73952	6.77663	6.72212	6.72168	6.65652	6.7049	6.68226
3	245698_at	---	AT5G04160	---	8.53298	8.78265	8.69496	8.96056	3	12	0.0037	0.223626	1.22172	-0.26833	-1.17702	-0.17791	0.087691	0.265603	0.249667	0.161976	0.427579	1.1432	0.456076	1.91263	1.77013	1.01069	3.32079	-0.01594	0.044507	245698_at	8.49503	8.63761	8.61648	8.87438	8.67747	8.7081	9.16353	8.92729	8.43413	8.56516	8.97514	8.6646	8.69895	8.69531	8.75817	8.99325
3	245699_at	---	AT5G04250	---	7.42487	7.24183	7.43508	7.43135	3	12	1.6e-05	-1.4985	0.509219	0.54872	0.440563	-0.18952	-0.19325	-0.00373	-0.18304	0.01021	0.006481	4.96348	5.04754	0.05075	4.81478	0.151852	0.091677	-0.17931	3.37513	245699_at	7.40785	7.38992	7.21458	7.21005	7.45277	7.43519	7.3861	7.48171	7.44025	7.46147	7.25053	7.29217	7.43546	7.4169	7.38441	7.47319
3	245700_at	ACA3 (ALPHA CARBONIC ANHYDRASE 3); carbonate dehydratase/ zinc ion binding	AT5G04180	ACA3	8.38223	7.97137	7.31041	7.0647	3	12	0.091	0.479064	-1.0229	-0.61586	1.15969	0.906672	0.660955	-0.24572	-0.41087	-1.07182	-1.31754	0.977495	0.646332	0.191447	0.353861	1.21748	1.59044	-0.16515	0.08339	245700_at	8.47683	10.0133	8.47576	8.68155	7.1337	7.96396	6.89977	7.21245	7.6416	7.39719	7.19185	7.53631	7.03036	7.11364	7.24822	6.89835
3	245701_at	GLU1 (GLUTAMATE SYNTHASE 1); glutamate synthase (ferredoxin)	AT5G04140	GLU1	7.23391	7.26598	7.35587	7.85709	3	12	0.0057	-0.55838	1.47613	-0.249	-0.66876	-0.59111	-0.08989	0.501221	0.032071	0.121959	0.62318	2.59833	0.241188	2.1364	0.075701	0.348707	2.76037	-0.46915	1.26597	245701_at	7.24405	7.1606	7.24041	7.20108	7.44123	7.34047	8.43572	7.80566	7.178	7.35298	7.18386	7.43856	7.36852	7.27326	7.48153	7.70543
3	245702_at	SYTC	AT5G04220	SYTC	6.70379	6.68446	6.73391	6.67203	3	12	0.3514	-0.52267	-0.98379	1.31192	0.194534	0.012429	-0.04945	-0.06188	-0.01933	0.030118	-0.03176	0.138392	0.743032	0.9972	0.23012	0.393983	0.42102	0.042547	0.393449	245702_at	6.75488	6.68759	6.61506	6.7057	6.75151	6.69434	6.65048	6.65687	6.74361	6.62908	6.7437	6.67338	6.70765	6.78214	6.73429	6.64648
3	245703_at	---	AT5G04380	---	6.57932	6.54534	6.57901	6.54907	3	12	0.5618	-0.96377	-0.76238	0.854682	0.871464	-0.00373	-0.03367	-0.02994	-0.03398	-0.00031	-0.03025	0.042795	0.525317	0.452541	0.531526	0.003418	0.458481	-0.00404	0.032434	245703_at	6.58878	6.55895	6.46325	6.59455	6.54466	6.52717	6.53303	6.53782	6.6036	6.56596	6.55344	6.57013	6.61231	6.63192	6.52166	6.60378
3	245704_at	KTF1 (KOW DOMAIN-CONTAINING TRANSCRIPTION FACTOR 1); nucleotide binding	AT5G04290	KTF1	9.42851	9.23886	9.31878	8.88026	3	12	4.4e-05	0.093778	-1.41723	0.430545	0.89291	0.358598	-0.07992	-0.43852	-0.18965	-0.10973	-0.54825	3.44368	0.5297	4.20905	1.6313	0.798991	5.14429	0.248868	1.48212	245704_at	9.4438	9.40314	9.26474	9.24405	9.23828	9.38077	8.7745	8.87553	9.57821	9.28889	9.1543	9.29235	9.20952	9.44656	9.03205	8.83896
3	245705_at	---	AT5G04390	---	6.68623	6.7779	6.72488	6.65534	3	12	0.0216	1.26418	-1.05483	0.260898	-0.47025	0.122559	0.053023	-0.06954	0.091664	0.038641	-0.03089	2.40095	0.823435	1.17556	1.68018	0.54591	0.411154	0.161199	2.20168	245705_at	6.65004	6.7437	6.73029	6.82511	6.72985	6.75382	6.69203	6.62367	6.75817	6.59304	6.79723	6.75897	6.73003	6.68581	6.64666	6.659
3	245706_at	---	AT5G04310	---	7.03702	7.09566	6.99334	7.10944	3	12	0.0703	0.683928	0.940131	-1.21799	-0.40607	-0.01378	0.102317	0.1161	0.058638	-0.04368	0.072421	0.120704	1.43254	1.68433	0.691361	0.473373	0.91151	-0.05746	0.432076	245706_at	7.02219	6.98349	7.05202	7.16894	7.01305	7.06206	7.15101	7.15447	7.14648	6.99592	7.0965	7.06516	6.92258	6.97567	7.10307	7.02921
3	245707_at	anac077 (Arabidopsis NAC domain containing protein 77); DNA binding	AT5G04400	anac077	6.8143	6.83074	6.76727	6.79279	3	12	0.5399	1.07213	-0.30866	-1.23726	0.473787	0.037953	0.063477	0.025524	0.016446	-0.04703	-0.02151	0.384518	0.742025	0.237617	0.143036	0.503689	0.194404	-0.00908	0.051478	245707_at	6.7872	6.81259	6.81605	6.83691	6.73295	6.7089	6.77441	6.84038	6.75959	6.89782	6.9225	6.74751	6.7492	6.87802	6.75115	6.80522
3	245708_at	---	AT5G04310	---	6.66291	6.66184	6.67551	6.70947	3	12	0.4435	-0.70098	1.44037	-0.08631	-0.65308	-0.04763	-0.01367	0.033958	-0.00107	0.012607	0.046564	0.785377	0.168823	0.506872	0.011402	0.153909	0.762463	-0.03502	0.341378	245708_at	6.6638	6.66024	6.64764	6.65412	6.71413	6.68288	6.68839	6.71671	6.69629	6.6313	6.63725	6.70836	6.57972	6.72532	6.66246	6.77033
3	245709_at	---	AT5G04320	---	8.73114	8.75111	8.72208	8.44374	3	12	0.0004	0.61014	-1.49482	0.411332	0.473346	0.307373	0.029031	-0.27834	0.019975	-0.00906	-0.2874	3.86028	0.212271	3.49037	0.13826	0.058414	3.6075	0.298318	2.57259	245709_at	8.72994	8.70055	8.71795	8.94336	8.64515	8.76163	8.39382	8.41815	8.79936	8.69469	8.71023	8.6329	8.73162	8.74991	8.49148	8.4715
3	245710_at	---	AT5G04330	---	7.1493	7.09264	7.04472	6.95688	3	12	0.0049	0.389841	-1.27688	-0.19843	1.08546	0.135764	0.047918	-0.08785	-0.05666	-0.10458	-0.19243	2.0959	0.545757	1.20412	0.677737	1.51002	3.13707	0.031183	0.210679	245710_at	7.12758	7.13672	7.12686	7.08816	6.98349	7.01776	6.87278	6.98269	7.23411	7.09881	7.01802	7.13752	7.14782	7.02983	6.98304	6.98899
3	245711_at	ZAT6 (ZINC FINGER OF ARABIDOPSIS THALIANA 6); nucleic acid binding / transcription factor/ zinc ion binding	AT5G04340	ZAT6	6.65947	6.68877	6.70506	6.68532	3	12	0.4242	0.217921	0.035585	1.08137	-1.33487	0.00344	-0.01629	-0.01973	0.029297	0.045588	0.025857	0.046094	0.258117	0.325345	0.533688	0.949013	0.455303	0.049028	0.663143	245711_at	6.64693	6.63947	6.65883	6.6432	6.68706	6.68661	6.68528	6.7184	6.72301	6.62846	6.72701	6.72603	6.74885	6.69771	6.64284	6.69478
3	245712_at	ATLDA (LIMIT DEXTRINASE); alpha-amylase/ limit dextrinase/ pullulanase	AT5G04360	ATLDA	7.48344	7.28871	7.43999	7.4943	3	12	0.0136	-1.4534	0.713396	0.140995	0.59901	-0.20559	-0.15128	0.05431	-0.19474	-0.04346	0.010853	2.41561	1.65658	0.438875	2.26467	0.332712	0.068748	-0.24905	2.00393	245712_at	7.43093	7.48846	7.14595	7.27477	7.40243	7.43262	7.46813	7.44238	7.44442	7.56996	7.44141	7.2927	7.54865	7.37624	7.52797	7.53871
3	245713_at	NAMT1; S-adenosylmethionine-dependent methyltransferase	AT5G04370	NAMT1	6.76356	6.57298	6.7061	6.56832	3	12	0.0011	-0.81665	-0.86437	0.546343	1.13467	0.004661	-0.13312	-0.13778	-0.19059	-0.05746	-0.19525	0.038974	2.07221	2.16092	3.13953	0.699564	3.22242	-0.0528	0.403166	245713_at	6.8228	6.75391	6.59144	6.5435	6.68564	6.74396	6.51616	6.54173	6.66388	6.81365	6.62891	6.52805	6.62172	6.77308	6.62553	6.58984
3	245714_at	---	AT5G04280	---	9.76984	9.8888	9.72563	9.65883	3	12	0.0163	1.3228	-1.05336	-0.36312	0.093675	0.22998	0.163175	-0.06681	0.118963	-0.04421	-0.11102	2.60411	1.71634	0.537298	1.14079	0.320514	1.04184	0.185769	1.29858	245714_at	9.76651	9.87837	9.83452	10.0492	9.73864	9.63477	9.70064	9.60245	9.75213	9.68235	9.91548	9.75604	9.79474	9.73438	9.70082	9.63139
3	245715_s_at	---	AT5G08670 /// AT5G08690	---	11.5226	11.7214	11.6545	11.6707	3	12	0.0009	0.933258	0.335365	0.144102	-1.41273	0.050648	0.06685	0.016202	0.19873	0.13188	0.148082	0.729384	1.04983	0.179168	3.86431	2.4769	2.82954	0.182528	2.41489	245715_s_at	11.4327	11.5352	11.7335	11.6458	11.6511	11.6603	11.6671	11.6651	11.5739	11.5488	11.7188	11.7875	11.6076	11.699	11.7266	11.6241
3	245716_at	NDC1 (NAD(P)H dehydrogenase C1); NADH dehydrogenase	AT5G08740	NDC1	8.01769	8.00925	7.94618	7.99245	3	12	0.6586	0.559614	0.033205	-1.41668	0.823861	0.016801	0.063077	0.046276	-0.00843	-0.07151	-0.02524	0.103763	0.493404	0.335066	0.049525	0.579392	0.1636	-0.05471	0.269635	245716_at	7.96271	8.14338	7.9691	8.09579	7.98588	7.93439	8.1171	7.83771	7.92915	8.03551	8.01998	7.95215	7.97248	7.89196	8.05442	7.96058
3	245717_at	---	AT5G33390	---	7.48236	7.49281	7.4545	7.3687	3	12	0.0531	0.767637	-1.43682	0.08722	0.581961	0.124112	0.038308	-0.0858	0.010454	-0.02785	-0.11366	1.85814	0.40703	1.15586	0.09017	0.275399	1.66308	0.096258	0.852691	245717_at	7.47807	7.42551	7.55726	7.38219	7.41184	7.41246	7.3465	7.37606	7.54705	7.47878	7.54457	7.48722	7.48446	7.50923	7.44656	7.30566
3	245718_at	---	AT5G04110	---	8.52677	8.33769	8.51079	8.46762	3	12	0.0077	-1.43491	0.080508	0.584006	0.770391	-0.12993	-0.1731	-0.04317	-0.18908	-0.01598	-0.05915	1.72636	2.45189	0.414815	2.71583	0.128316	0.619617	-0.14591	1.28331	245718_at	8.54368	8.53666	8.318	8.322	8.50399	8.53791	8.40803	8.49414	8.38255	8.64418	8.41868	8.29208	8.53951	8.46174	8.4533	8.515
3	245719_at	---	AT5G04110	---	6.87245	6.86099	6.94485	6.78673	3	12	0.0023	-0.08127	-1.2287	1.2143	0.095676	0.074263	-0.08385	-0.15811	-0.01145	0.072399	-0.08572	1.48152	1.72995	3.60231	0.14461	1.43371	1.7786	0.146662	2.24891	245719_at	6.92987	6.83363	6.88015	6.86239	6.96697	6.86142	6.75337	6.8402	6.86062	6.86568	6.84473	6.85671	7.00151	6.94949	6.74263	6.81072
3	245720_at	---	AT5G04210	---	6.70412	6.81199	6.78742	6.77743	3	12	0.2495	0.899576	0.154951	0.37016	-1.42469	0.034557	0.024569	-0.00999	0.107866	0.083296	0.073309	0.281689	0.188332	0.069415	1.20525	0.858405	0.726186	0.117853	0.858927	245720_at	6.67915	6.77956	6.72212	6.78311	6.88281	6.72683	6.76163	6.74814	6.74157	6.61621	6.93715	6.80558	6.74041	6.79963	6.86639	6.73358
3	245721_s_at	---	AT1G73450 /// AT1G73460	---	9.3641	9.30216	9.26554	9.0059	3	12	4.5e-05	0.429542	-1.44922	0.1973	0.822383	0.296254	0.036621	-0.25963	-0.06195	-0.09857	-0.3582	4.27318	0.33225	3.75795	0.64544	1.18602	5.06829	0.197687	1.85799	245721_s_at	9.30744	9.44957	9.31268	9.37482	9.26403	9.35068	9.01252	9.01198	9.26358	9.43581	9.19389	9.32724	9.25515	9.19229	9.00977	8.98935
3	245722_at	---	AT1G73430	---	7.86543	8.13488	7.94232	7.90243	3	12	0.0053	1.44769	-0.49058	-0.15801	-0.7991	0.232444	0.19256	-0.03988	0.269442	0.076882	0.036998	2.48129	1.97788	0.265671	2.937	0.601912	0.242924	0.309326	2.30908	245722_at	7.75399	7.96014	8.18919	8.04679	7.80202	8.10192	7.95526	7.81055	7.88539	7.86222	8.19735	8.10618	7.96706	7.89826	7.91255	7.93137
3	245723_at	---	AT1G73400	---	7.45392	7.49523	7.46378	7.34375	3	12	0.0082	0.849275	-1.44561	0.372813	0.22352	0.151478	0.03145	-0.12003	0.041304	0.009854	-0.11017	2.81349	0.383058	2.14143	0.540402	0.099429	1.92752	0.161333	2.01234	245723_at	7.44043	7.43617	7.43972	7.47417	7.41016	7.54173	7.31836	7.34322	7.46396	7.47514	7.60849	7.45854	7.49716	7.40607	7.35352	7.35991
3	245724_at	---	AT1G73390	---	8.13306	8.08259	8.21678	8.08197	3	12	0.0107	-0.72486	-0.73465	1.38922	0.070283	0.000621	-0.13419	-0.13481	-0.05047	0.083718	-0.05109	0.005715	2.44791	2.46123	0.700574	1.35938	0.711841	0.084339	0.87162	245724_at	8.09428	8.07946	8.06712	8.0459	8.18635	8.19025	8.13095	8.00861	8.15652	8.20197	8.04758	8.16974	8.25364	8.23686	8.12216	8.06614
3	245725_at	SUS6 (SUCROSE SYNTHASE 6); UDP-glycosyltransferase/ sucrose synthase	AT1G73370	SUS6	7.06206	7.022	7.1369	7.37811	3	12	0.0185	-0.80104	1.43159	-0.08067	-0.54988	-0.35611	-0.1149	0.241211	-0.04006	0.07484	0.316051	2.36415	0.553005	1.45543	0.154843	0.32309	2.04694	-0.28127	1.13203	245725_at	7.01039	7.13361	6.8916	7.00346	7.08913	7.31925	7.6305	7.41264	7.02504	7.07919	7.03187	7.16104	6.99822	7.14098	7.0926	7.37669
3	245726_at	HDG11 (HOMEODOMAIN GLABROUS 11); DNA binding / transcription factor	AT1G73360	HDG11	7.78387	7.7308	7.6837	7.47097	3	12	0.0003	0.462724	-1.4317	0.119342	0.849635	0.259832	0.047097	-0.21274	-0.05307	-0.10016	-0.3129	3.56122	0.424698	2.8723	0.493829	1.12908	4.27734	0.159668	1.32028	245726_at	7.71067	7.75799	7.7674	7.63503	7.62491	7.73651	7.36532	7.44771	7.80291	7.8639	7.75977	7.76101	7.69132	7.68208	7.61168	7.45916
3	245727_at	---	AT1G73350	---	8.19365	8.11812	8.1533	8.0243	3	12	0.0406	-0.05842	-1.35642	0.42829	0.98655	0.093817	-0.03518	-0.129	-0.07553	-0.04035	-0.16934	1.0005	0.286989	1.51559	0.752712	0.339138	2.13214	0.053467	0.313188	245727_at	8.16637	8.29226	7.99094	8.17329	8.14524	8.14347	8.00479	8.05646	8.14915	8.16681	8.2263	8.08194	8.06818	8.2563	7.99023	8.04572
3	245728_at	---	AT1G73340	---	6.74381	6.71331	6.72314	6.74445	3	12	0.7814	-1.15376	0.857079	-0.51883	0.815515	-0.03114	-0.00983	0.021307	-0.0305	-0.02066	0.000644	0.388462	0.101516	0.244912	0.378509	0.236167	0.006046	-0.0518	0.476384	245728_at	6.81161	6.70774	6.71049	6.71307	6.71271	6.69531	6.74663	6.75444	6.63823	6.81765	6.76571	6.66397	6.73047	6.75408	6.77006	6.70668
3	245729_at	---	AT1G73490	---	10.5377	10.5373	10.4947	10.3386	3	12	0.0093	0.637642	-1.46537	0.186326	0.641399	0.198775	0.042658	-0.15612	-0.00036	-0.04301	-0.19913	2.49338	0.350383	1.86067	0.00223	0.353981	2.49859	0.155762	1.18865	245729_at	10.5046	10.6065	10.4203	10.4276	10.5222	10.459	10.3725	10.3661	10.5401	10.4995	10.6777	10.6238	10.5348	10.4627	10.2784	10.3372
3	245730_at	---	AT1G73470	---	8.43641	8.28247	8.34455	8.40962	3	12	0.0612	-1.24361	0.599526	-0.34376	0.987842	-0.12715	-0.06208	0.065075	-0.15394	-0.09186	-0.02679	1.42718	0.559741	0.594766	1.82112	0.932829	0.200016	-0.21902	1.83485	245730_at	8.46582	8.4043	8.3196	8.29492	8.34153	8.42596	8.45419	8.39347	8.46005	8.41548	8.13956	8.3758	8.32715	8.28356	8.50497	8.28587
3	245731_at	MKK9 (MAP KINASE KINASE 9); MAP kinase kinase/ kinase/ protein kinase activator	AT1G73500	MKK9	7.64127	7.49683	7.54403	7.81308	3	12	0.2168	-0.90839	1.35409	-0.57066	0.124961	-0.31625	-0.04721	0.269043	-0.14444	-0.09723	0.171808	1.23635	0.119287	1.00016	0.446774	0.27445	0.557185	-0.41349	1.11561	245731_at	7.61728	7.37722	7.58088	7.50657	7.49805	7.52672	7.93635	7.70321	8.20028	7.37029	7.31578	7.58407	7.61594	7.53542	7.8695	7.74325
3	245732_at	---	AT1G73440	---	8.35147	8.27541	8.3418	8.22752	3	12	0.0692	-0.40436	-1.22371	0.731267	0.896808	0.047896	-0.06638	-0.11428	-0.07606	-0.00968	-0.12396	0.480731	0.732261	1.49017	0.875174	0.075151	1.65355	0.038219	0.238243	245732_at	8.31836	8.30016	8.34206	8.235	8.31064	8.30043	8.12997	8.27175	8.41353	8.37385	8.3212	8.20339	8.29696	8.45916	8.27344	8.23491
3	245733_at	---	AT1G73380	---	8.37009	8.15265	8.31325	8.13572	3	12	0.0002	-0.77449	-0.91978	0.603315	1.09095	0.016934	-0.1606	-0.17753	-0.21744	-0.05684	-0.23438	0.163166	2.68972	3.01009	3.72823	0.719475	4.01583	-0.03991	0.297304	245733_at	8.30522	8.42232	8.12846	8.17667	8.2769	8.28942	8.03542	8.16389	8.33008	8.42276	8.11364	8.19185	8.32564	8.36106	8.231	8.11257
3	245734_at	---	AT1G73480	---	7.34515	7.1458	7.22767	7.20768	3	12	0.0101	-1.02907	-0.28671	-0.0468	1.36258	-0.06188	-0.08188	-0.02	-0.19935	-0.11748	-0.13747	0.647326	0.93369	0.163188	2.8466	1.49626	1.82719	-0.17935	1.65028	245734_at	7.45676	7.36994	7.18351	7.13867	7.19718	7.28134	7.24521	7.15731	7.20987	7.34402	7.144	7.11701	7.13335	7.29883	7.2334	7.19478
3	245735_at	MYB54 (MYB DOMAIN PROTEIN 54); DNA binding / transcription factor	AT1G73410	MYB54	6.51443	6.46986	6.49379	6.47492	3	12	0.3131	-0.90749	-0.65775	0.273287	1.29195	-0.00506	-0.02393	-0.01887	-0.04457	-0.02064	-0.03951	0.074408	0.448406	0.333678	1.00403	0.3728	0.856961	-0.0257	0.318776	245735_at	6.51465	6.53276	6.42472	6.47186	6.46786	6.56632	6.50568	6.44629	6.48979	6.52051	6.51864	6.46422	6.485	6.45597	6.46218	6.48553
3	245736_at	ATDR4; peptidase inhibitor	AT1G73330	ATDR4	6.75064	6.80589	6.7419	6.72019	3	12	0.137	1.40458	-0.94485	-0.34974	-0.10999	0.085693	0.063987	-0.02171	0.055242	-0.00874	-0.03045	1.53996	1.05278	0.26656	0.867901	0.094568	0.403313	0.076949	0.850792	245736_at	6.70969	6.69949	6.79084	6.76882	6.70863	6.74263	6.67951	6.70064	6.86399	6.7294	6.80726	6.85662	6.73358	6.78276	6.75861	6.74201
3	245737_at	---	AT1G44160	---	6.83498	6.78354	6.74048	6.71389	3	12	0.689	0.289184	-1.02597	-0.52388	1.26067	0.069647	0.043058	-0.02659	-0.05145	-0.0945	-0.12109	0.281478	0.160292	0.0937	0.196724	0.409422	0.560699	-0.02486	0.060036	245737_at	6.86168	7.18395	6.87571	6.86612	6.6804	6.90217	6.66211	6.76376	6.63281	6.66149	6.67037	6.72195	6.70117	6.67818	6.67463	6.75506
3	245738_at	---	AT1G44130	---	6.54699	6.60201	6.59322	6.53485	3	12	0.1206	0.983246	-1.03357	0.719314	-0.66899	0.067161	0.008789	-0.05837	0.05502	0.046231	-0.01214	1.31817	0.108881	1.09729	1.0153	0.807806	0.156308	0.113392	1.65603	245738_at	6.53684	6.50763	6.52388	6.60849	6.56135	6.6036	6.52637	6.53649	6.58798	6.55549	6.60511	6.67054	6.64133	6.56658	6.49441	6.58212
3	245739_at	CYCA1;1 (Cyclin A1;1); cyclin-dependent protein kinase regulator	AT1G44110	CYCA1;1	10.3604	10.2822	10.3917	10.2161	3	12	0.16	-0.38405	-1.2199	0.999502	0.604443	0.066118	-0.10944	-0.17556	-0.07819	0.03125	-0.14431	0.383487	0.729974	1.35592	0.473351	0.157435	1.04933	0.097368	0.403325	245739_at	10.4627	10.2837	10.3567	10.1714	10.3741	10.2978	10.0334	10.1839	10.2385	10.4568	10.2571	10.3438	10.4015	10.4934	10.38	10.2672
3	245740_at	AAP5; amino acid transmembrane transporter/ basic amino acid transmembrane transporter	AT1G44100	AAP5	6.75062	6.85842	6.85121	7.0285	3	12	0.0092	-0.11946	1.35639	-0.18205	-1.05489	-0.17008	0.007213	0.17729	0.107799	0.100586	0.277876	1.61552	0.038684	1.70312	0.891593	0.814117	2.91727	-0.06949	0.327066	245740_at	6.69931	6.71804	6.89648	6.79954	6.86088	6.83896	7.24911	6.95774	6.78383	6.80131	6.88983	6.84783	6.95747	6.74751	6.909	6.99814
3	245741_at	---	AT1G44120	---	6.83556	6.81709	6.75939	6.78085	3	12	0.1819	0.5478	-0.50431	-1.12733	1.08384	0.036244	0.057706	0.021462	-0.01847	-0.07617	-0.05471	0.48923	0.894218	0.256494	0.214713	1.28701	0.833757	-0.03993	0.357772	245741_at	6.82786	6.87411	6.86284	6.86293	6.76092	6.76465	6.79688	6.7516	6.89799	6.74228	6.7184	6.82422	6.74157	6.77042	6.78391	6.79102
3	245742_at	ALDH3H1 (ALDEHYDE DEHYDROGENASE 3H1); 3-chloroallyl aldehyde dehydrogenase/ aldehyde dehydrogenase (NAD)	AT1G44170	ALDH3H1	8.42643	9.23757	9.06534	9.99503	3	12	6.8e-09	0.087547	1.26165	-0.17942	-1.16978	-0.75746	0.17223	0.929688	0.811146	0.638916	1.5686	5.71615	1.1186	6.66593	6.0288	4.9643	9.2321	-0.11854	0.439549	245742_at	8.42747	8.269	9.32564	9.33434	9.07422	9.1203	10.223	9.95295	8.40776	8.60147	9.06676	9.22354	9.01829	9.04856	9.83114	9.97301
3	245743_at	---	AT1G51080	---	7.26321	7.12669	7.22086	7.1489	3	12	0.1068	-0.99934	-0.64819	0.489102	1.15843	-0.02222	-0.09417	-0.07195	-0.13652	-0.04235	-0.1143	0.154881	0.92003	0.647105	1.49453	0.331224	1.18651	-0.06456	0.363328	245743_at	7.36967	7.23224	7.13263	7.13113	7.12287	7.28001	7.30371	7.14799	7.24565	7.20526	7.05913	7.18386	7.20712	7.27344	7.08523	7.05868
3	245744_at	---	AT1G51110	---	7.66708	7.51605	7.53187	7.79612	3	12	0.0141	-0.85224	1.28401	-0.73154	0.299767	-0.28007	-0.01582	0.264249	-0.15103	-0.13521	0.129039	2.35954	0.072383	2.2008	1.07882	0.932785	0.877259	-0.41528	2.49488	245744_at	7.75311	7.53471	7.65323	7.54279	7.55256	7.45792	7.88823	7.72106	7.53693	7.84357	7.33505	7.53311	7.59055	7.52646	7.74112	7.83407
3	245745_at	---	AT1G51110	---	8.52213	8.39413	8.37444	8.8095	3	12	0.0032	-0.65258	1.41787	-0.75071	-0.01458	-0.41537	0.019687	0.435059	-0.128	-0.14768	0.287376	2.89384	0.072486	3.04596	0.653593	0.787695	1.86869	-0.56305	2.75908	245745_at	8.4921	8.49556	8.44087	8.55273	8.42667	8.41166	8.99272	8.70934	8.45703	8.64382	8.05992	8.52299	8.30327	8.35618	8.72239	8.81357
3	245746_at	---	AT1G51070	---	8.71311	8.77834	9.01451	9.49407	3	12	3.2e-05	-0.62634	1.39601	0.040983	-0.81065	-0.71573	-0.23617	0.479559	0.06523	0.301403	0.780961	4.71802	1.35068	3.17898	0.261807	1.8445	5.09118	-0.41433	1.78002	245746_at	8.51633	8.73269	8.84109	8.86417	9.08869	9.18333	9.56472	9.50497	8.59801	9.00541	8.67418	8.73393	8.96999	8.81605	9.3521	9.55451
3	245747_at	---	AT1G51100	---	7.08929	7.07333	7.17525	7.34269	3	12	0.0024	-0.78429	1.3979	0.041402	-0.65501	-0.26935	-0.10192	0.167436	-0.01596	0.08596	0.253396	3.18187	0.957499	1.82117	0.101411	0.765745	2.97658	-0.18339	1.3129	245747_at	7.18253	7.11577	7.08345	7.13965	7.09774	7.20375	7.48606	7.26225	6.96884	7.09002	7.02237	7.04785	7.17223	7.22727	7.2286	7.39382
3	245748_at	---	AT1G51140	---	8.46458	8.25635	8.2814	8.3416	3	12	0.0008	-0.85725	0.060447	-0.58751	1.38431	-0.08525	-0.02506	0.060192	-0.20823	-0.18317	-0.12298	1.30462	0.273205	0.826498	3.74857	3.28239	2.07685	-0.26842	3.40813	245748_at	8.48207	8.35183	8.32324	8.23615	8.25044	8.27477	8.27202	8.37749	8.47994	8.54448	8.21768	8.24831	8.26784	8.33256	8.3568	8.36008
3	245749_at	---	AT1G51090	---	6.60709	6.62444	6.62562	6.67738	3	12	0.5868	-0.30256	1.44044	-0.26383	-0.87406	-0.05293	-0.00118	0.051758	0.017356	0.018532	0.07029	0.477429	0.007673	0.464029	0.12692	0.136593	0.687587	-0.0344	0.186206	245749_at	6.57351	6.52015	6.63556	6.63201	6.59828	6.66175	6.82715	6.68013	6.73686	6.59783	6.57457	6.65563	6.60591	6.63654	6.59038	6.61186
3	245750_at	HTA10; DNA binding	AT1G51060	HTA10	11.9958	12.1796	12.0406	11.7375	3	12	0.0003	1.03563	-1.35864	0.282772	0.040233	0.442139	0.139027	-0.30311	0.183816	0.044789	-0.25832	4.47448	1.17515	3.05842	1.68598	0.277062	2.55338	0.486927	3.50344	245750_at	11.8872	12.0462	12.1999	12.1927	11.995	12.1277	11.6267	11.7054	12.1154	11.9343	12.0375	12.2883	12.0879	11.9517	11.7546	11.8631
3	245751_s_at	---	AT1G25682 /// AT1G25988	---	7.75286	7.76261	7.75206	7.68996	3	12	0.6794	0.69793	-1.48437	0.381219	0.405223	0.072643	0.010542	-0.0621	0.009743	-0.0008	-0.0629	0.538161	0.058022	0.440964	0.053381	0.004155	0.448126	0.071844	0.34345	245751_s_at	7.85884	7.6551	7.78391	7.82227	7.69931	7.63059	7.58114	7.73322	7.82182	7.67569	7.76323	7.68102	7.79652	7.88184	7.65643	7.78906
3	245752_at	---	AT1G35150	---	6.50275	6.51309	6.47228	6.51682	3	12	0.3747	0.586933	0.7715	-1.43341	0.07498	-0.00373	0.040816	0.044545	0.010343	-0.03047	0.014071	0.049732	0.811951	0.910691	0.150772	0.555436	0.214959	-0.0342	0.414284	245752_at	6.52282	6.44895	6.56889	6.48038	6.43874	6.47168	6.56534	6.51323	6.54483	6.49441	6.49742	6.50568	6.52495	6.45375	6.48961	6.49911
3	245753_at	---	---	---	6.31241	6.29394	6.32151	6.37342	3	12	0.5464	-0.92134	1.4124	-0.11193	-0.37913	-0.07948	-0.02757	0.051913	-0.01847	0.0091	0.061013	0.744272	0.2003	0.430689	0.126899	0.058845	0.528582	-0.07038	0.408473	245753_at	6.37136	6.2856	6.32653	6.29315	6.2484	6.34117	6.4367	6.30566	6.15874	6.43395	6.33931	6.2168	6.28738	6.40909	6.37145	6.37988
3	245754_at	---	AT1G35183	---	6.56503	6.55901	6.5455	6.54157	3	12	0.979	0.563401	-1.01252	-0.65764	1.10675	0.017445	0.013517	-0.00393	-0.00601	-0.01953	-0.02346	0.104289	0.078997	0.021685	0.033624	0.118151	0.145057	-0.00209	0.008022	245754_at	6.53498	6.43644	6.61665	6.58265	6.62234	6.50249	6.55815	6.57191	6.76172	6.52699	6.43288	6.60387	6.54137	6.5158	6.56756	6.46866
3	245755_at	---	AT1G35210	---	6.70128	6.71564	6.65947	6.65461	3	12	0.3612	1.08454	-0.92793	-0.76767	0.611061	0.061035	0.056175	-0.00486	0.01436	-0.04181	-0.04668	0.825561	0.740561	0.043638	0.140645	0.505715	0.582258	0.019221	0.132213	245755_at	6.71857	6.66797	6.70277	6.71902	6.68155	6.54084	6.72168	6.5918	6.74592	6.67267	6.74361	6.69718	6.74583	6.66966	6.68066	6.62429
3	245756_at	---	AT1G35190	---	6.67063	6.69744	6.68823	6.69203	3	12	0.9558	0.892983	0.426164	0.099008	-1.41815	0.005415	0.009211	0.003795	0.026811	0.0176	0.021396	0.037756	0.066042	0.02614	0.217011	0.13395	0.167103	0.023016	0.122726	245756_at	6.65953	6.75115	6.67303	6.7872	6.73482	6.79794	6.74751	6.70064	6.6859	6.58594	6.69123	6.63832	6.63983	6.58034	6.62722	6.69274
3	245757_at	PHI-1 (PHOSPHATE-INDUCED 1)	AT1G35140	PHI-1	6.94345	6.85347	6.9836	6.81585	3	12	0.5356	-0.58703	-1.0711	1.08738	0.570749	0.03762	-0.13013	-0.16775	-0.08998	0.04015	-0.1276	0.113576	0.493417	0.684279	0.311688	0.122084	0.48126	0.07777	0.174195	245757_at	6.83114	6.86	6.84526	6.86106	6.88033	6.84846	6.78755	6.84624	7.24059	6.84206	6.77282	6.93475	7.40891	6.7967	6.84197	6.78764
3	245758_at	KAN2 (KANADI 2); DNA binding / transcription factor	AT1G32240	KAN2	8.81081	8.80364	8.57566	8.75286	3	12	0.0014	0.61841	0.155904	-1.45802	0.683703	0.050781	0.227983	0.177202	-0.00717	-0.23515	-0.05795	0.491944	3.24093	2.44083	0.052312	3.34944	0.582559	-0.18437	1.6749	245758_at	8.75914	8.83256	8.77148	8.84277	8.55105	8.62722	8.61701	8.80238	8.82564	8.82591	8.76003	8.84029	8.46165	8.66273	8.78702	8.80504
3	245759_at	---	AT1G66900	---	8.23358	8.06328	8.1885	8.19283	3	12	0.125	-1.44194	0.315913	0.257187	0.868836	-0.12955	-0.12522	0.004328	-0.1703	-0.04508	-0.04075	1.0885	1.041	0.022092	1.55346	0.283339	0.251067	-0.17463	1.02201	245759_at	8.3449	8.15687	8.07901	8.05877	8.22283	8.12846	8.07928	8.16007	8.13272	8.2998	7.94016	8.17516	8.20055	8.20215	8.36816	8.1638
3	245760_s_at	---	AT1G66910 /// AT1G66920	---	6.60416	6.56499	6.59633	6.64862	3	12	0.3016	-1.11699	1.30709	-0.2086	0.018496	-0.08363	-0.03134	0.05229	-0.03917	-0.00783	0.044456	1.16288	0.329622	0.6288	0.434799	0.068265	0.510362	-0.09146	0.829737	245760_s_at	6.49405	6.59668	6.62225	6.53427	6.66912	6.55939	6.62908	6.65536	6.73393	6.59197	6.55202	6.5514	6.58762	6.56916	6.64364	6.66637
3	245761_at	---	AT1G66890	---	7.93845	7.88306	8.20543	8.3121	3	12	1.7e-05	-0.97522	1.09916	0.583437	-0.70738	-0.42904	-0.32238	0.106667	-0.0554	0.266979	0.373646	5.10004	3.92331	1.04821	0.448198	3.23175	4.51366	-0.16206	1.15164	245761_at	7.91832	7.89098	7.9059	7.90572	8.15456	8.27086	8.18386	8.34295	7.93297	8.01154	7.784	7.93661	8.07742	8.31889	8.36204	8.35955
3	245762_at	---	AT1G27880	---	8.17507	8.28902	8.02086	7.70506	3	12	0.0007	0.953231	-1.35159	-0.10514	0.503497	0.583962	0.268155	-0.31581	0.113947	-0.15421	-0.47002	3.95256	1.62058	1.99007	0.531824	0.787285	3.15963	0.429754	1.89736	245762_at	8.05531	8.46218	8.22869	8.36905	8.02575	7.99059	7.64116	7.58771	8.04688	8.13592	8.35858	8.19975	8.20162	7.8655	7.9161	7.67525
3	245763_at	---	AT1G27850	---	8.48551	8.35627	8.39542	8.27832	3	12	0.0103	-0.26245	-1.16722	0.191993	1.23768	0.077947	-0.03915	-0.1171	-0.12924	-0.09009	-0.20719	0.835932	0.346882	1.42422	1.61666	1.01104	2.85785	-0.01214	0.062045	245763_at	8.40616	8.60014	8.39941	8.21777	8.38059	8.41903	8.29448	8.21946	8.45286	8.48287	8.37491	8.43297	8.3908	8.39125	8.35911	8.24023
3	245764_s_at	transducin family protein / WD-40 repeat family protein	AT1G19750 /// AT1G27840	ATCSA-1	7.54779	7.53658	7.46631	7.38186	3	12	0.0032	0.698244	-1.32313	-0.2198	0.844678	0.154719	0.070268	-0.08445	-0.01121	-0.08148	-0.16593	2.81121	1.05018	1.33572	0.111834	1.2748	3.03866	0.073242	0.70385	245764_s_at	7.54421	7.60325	7.60094	7.59455	7.42631	7.42933	7.3536	7.38929	7.47496	7.56871	7.51687	7.43395	7.5016	7.50799	7.37899	7.40554
3	245765_at	---	AT1G33600	---	6.84502	6.85103	6.91444	7.04244	3	12	0.1151	-0.67842	1.40925	0.013193	-0.74403	-0.19141	-0.06341	0.127996	0.006015	0.069425	0.197421	1.39928	0.337281	0.82605	0.025274	0.377185	1.45638	-0.12198	0.495484	245765_at	6.81916	6.92365	6.82493	6.81215	6.94176	6.94806	7.30779	6.92081	6.70144	6.93581	6.89009	6.87695	6.99192	6.77601	7.00861	6.93253
3	245766_at	---	---	---	6.466	6.53662	6.5378	6.52018	3	12	0.2316	0.63644	0.148996	0.671305	-1.45674	0.016446	-0.00118	-0.01762	0.070623	0.0718	0.054177	0.176235	0.010859	0.19086	1.08573	1.10953	0.766584	0.088246	0.922713	245766_at	6.47923	6.44602	6.48855	6.66051	6.52069	6.57608	6.56623	6.48864	6.43466	6.50408	6.51758	6.47985	6.568	6.48642	6.49769	6.52814
3	245767_at	---	AT1G33610	---	6.76147	6.76567	6.77539	6.76827	3	12	0.9815	-0.34769	0.096898	1.31667	-1.06588	-0.0026	-0.00972	-0.00712	0.004195	0.013916	0.006792	0.02613	0.105555	0.075286	0.042955	0.157654	0.071515	0.011319	0.085367	245767_at	6.68785	6.78897	6.75977	6.77504	6.78702	6.68688	6.72772	6.76509	6.82262	6.74645	6.74512	6.78276	6.81081	6.81685	6.837	6.74325
3	245768_at	---	AT1G33590	---	8.41786	8.46171	8.16588	8.87103	3	12	0.001	-0.05961	1.34222	-1.07279	-0.20981	-0.40931	0.295832	0.705145	0.043857	-0.25198	0.453169	2.17404	1.44599	3.95854	0.135428	1.17345	2.45478	-0.66129	2.54638	245768_at	8.37092	8.39924	8.41593	8.59916	8.35085	8.30415	9.16726	8.80842	8.29803	8.60325	8.31632	8.51545	8.11444	7.89409	8.87837	8.63006
3	245769_at	INT2 (INOSITOL TRANSPORTER 2); carbohydrate transmembrane transporter/ sugar:hydrogen symporter	AT1G30220	INT2	6.9023	6.94596	7.02936	6.91932	3	12	0.0191	-0.05819	-0.53075	1.42174	-0.8328	0.026634	-0.08341	-0.11004	0.043657	0.127064	0.017023	0.323773	1.40547	1.99686	0.602987	2.3764	0.190145	0.153698	1.96643	245769_at	6.85831	6.94158	6.99609	6.94442	6.96245	6.97008	6.94869	6.92578	6.8758	6.93351	6.95978	6.88352	7.10227	7.08265	6.9312	6.87163
3	245770_at	---	AT1G30240	---	8.26041	8.45406	8.32464	8.11497	3	12	0.0072	1.17428	-1.23112	0.256237	-0.1994	0.339089	0.129417	-0.20967	0.193648	0.064231	-0.14544	3.02081	0.909582	1.70353	1.5393	0.37004	1.0604	0.40332	2.48146	245770_at	8.20126	8.35405	8.42765	8.33478	8.25568	8.3592	8.11426	8.02317	8.29102	8.19531	8.71671	8.33709	8.26678	8.4169	8.14355	8.17889
3	245771_at	---	AT1G30250	---	6.86046	6.90989	6.82837	6.8275	3	12	0.1916	1.37733	-0.75028	-0.72793	0.100878	0.082386	0.081521	-0.00087	0.049427	-0.03209	-0.03296	1.1995	1.18303	0.007362	0.614599	0.355917	0.367817	0.050293	0.404286	245771_at	6.82919	6.83771	6.8426	6.94043	6.84446	6.80522	6.78817	6.81277	6.981	6.79394	6.95987	6.89666	6.87855	6.78524	6.88521	6.82386
3	245772_at	---	AT1G30300	---	8.17583	8.1622	8.27382	8.18646	3	12	0.0751	-0.74041	-0.25985	1.4707	-0.47045	-0.02426	-0.11162	-0.08736	-0.01363	0.097989	0.010631	0.244431	1.7063	1.2442	0.125961	1.44441	0.095764	0.07373	0.63296	245772_at	8.28915	8.05451	8.13929	8.13468	8.28658	8.19398	8.16397	8.20454	8.1677	8.19194	8.17631	8.19851	8.31729	8.29741	8.16859	8.20872
3	245773_at	---	AT1G30290	---	8.62824	8.48242	8.5823	8.41	3	12	0.0035	-0.44076	-1.17764	0.57547	1.04294	0.072421	-0.09988	-0.1723	-0.14582	-0.04594	-0.21824	0.773984	1.18026	2.34914	1.91756	0.431095	3.07702	0.026478	0.147979	245773_at	8.6329	8.63778	8.52166	8.44114	8.60653	8.52166	8.2769	8.34588	8.56978	8.6725	8.5174	8.44948	8.6218	8.57919	8.52264	8.49459
3	245774_at	TCP24 (TEOSINTE BRANCHED1, CYCLOIDEA, AND PCF FAMILY 24); transcription factor	AT1G30210	TCP24	7.74008	7.74501	7.62522	7.48282	3	12	0.0208	0.783752	-1.34072	-0.18686	0.743827	0.262185	0.119784	-0.1424	0.004927	-0.11486	-0.25726	2.17756	0.794671	0.997303	0.02139	0.752162	2.12799	0.147328	0.662301	245774_at	7.80131	7.81845	7.74103	7.75959	7.64977	7.70952	7.74476	7.33212	7.70455	7.63601	7.76509	7.71431	7.47994	7.66167	7.39098	7.46342
3	245775_at	CIPK23 (CBL-INTERACTING PROTEIN KINASE 23); kinase/ protein binding / protein serine/threonine kinase	AT1G30270	CIPK23	7.98406	8.10822	8.12438	7.95463	3	12	0.0057	0.760937	-1.02616	0.948944	-0.68372	0.153587	-0.01616	-0.16974	0.124157	0.140314	-0.02943	2.22492	0.135556	2.50532	1.71011	1.99276	0.271677	0.293901	3.14683	245775_at	7.97772	7.94833	8.1495	8.04323	8.06543	8.2002	7.85849	8.02033	8.04483	7.96538	8.06037	8.17978	8.05229	8.1796	7.98926	7.95046
3	245776_at	---	AT1G30260	---	6.67978	6.67103	6.72781	6.87753	3	12	0.0054	-0.71102	1.44802	-0.11742	-0.61959	-0.2065	-0.05677	0.149725	-0.00874	0.048029	0.197754	2.80536	0.54436	1.91397	0.062397	0.440116	2.67066	-0.15847	1.3224	245776_at	6.68031	6.66522	6.71058	6.68803	6.65953	6.74094	6.83523	7.06454	6.6907	6.68288	6.64959	6.63592	6.75577	6.75497	6.75808	6.85227
3	245777_at	atnudt21 (Arabidopsis thaliana Nudix hydrolase homolog 21); hydrolase	AT1G73540	atnudt21	7.86843	7.58034	7.83099	7.87795	3	12	0.0001	-1.48439	0.628467	0.295049	0.560869	-0.29761	-0.25064	0.046964	-0.28809	-0.03744	0.009521	4.30572	3.63917	0.454749	4.17521	0.342887	0.071958	-0.33505	3.43352	245777_at	7.96378	7.83265	7.64826	7.52566	7.77077	7.85618	7.8402	7.79554	7.87491	7.80238	7.50497	7.64249	7.81889	7.87811	7.90474	7.97133
3	245778_at	---	AT1G73530	---	8.04228	7.93617	8.05578	8.27863	3	12	0.009	-0.98698	1.39256	-0.15591	-0.24967	-0.34246	-0.11961	0.222856	-0.10611	0.013494	0.23635	2.88635	0.767172	1.72524	0.656306	0.059376	1.85756	-0.32897	1.8209	245778_at	8.23642	7.86186	7.91894	7.91619	7.98047	7.98517	8.44567	8.2848	7.97106	8.09979	7.93031	7.97923	8.06907	8.18839	8.12385	8.26021
3	245779_at	---	AT1G73510	---	6.5989	6.54259	6.55407	6.521	3	12	0.3363	-0.35161	-1.00922	-0.0022	1.36303	0.021595	-0.01147	-0.03307	-0.05631	-0.04483	-0.0779	0.212454	0.10382	0.354494	0.697173	0.519489	1.06714	-0.02324	0.155036	245779_at	6.53755	6.62527	6.56889	6.52299	6.519	6.53311	6.46928	6.5119	6.72079	6.51199	6.49103	6.58745	6.56481	6.59934	6.53596	6.56685
3	245780_at	---	AT1G45688	---	8.90829	9.0214	9.04133	9.13951	3	12	0.1276	-0.06576	1.17965	0.144385	-1.25828	-0.11812	-0.01993	0.098189	0.113104	0.133034	0.231223	0.688059	0.08358	0.541876	0.650321	0.803718	1.65242	0.014915	0.042512	245780_at	8.90146	8.8513	9.06996	9.0095	9.08043	8.87402	9.18661	9.11222	8.91184	8.96857	8.96609	9.04004	9.35298	8.85787	9.05824	9.20099
3	245781_at	SBP1 (s-ribonuclease binding protein 1); protein binding / zinc ion binding	AT1G45976	SBP1	9.01915	8.79974	8.86501	8.88441	3	12	0.0539	-1.00224	-0.08323	-0.29377	1.37924	-0.08467	-0.06527	0.019398	-0.21942	-0.15414	-0.13474	0.594238	0.426623	0.103127	2.03748	1.30076	1.09089	-0.23881	1.46409	245781_at	9.19735	8.90989	8.75293	8.82209	8.91016	8.86834	8.7484	8.80336	8.9288	9.04057	8.73411	8.88983	8.85485	8.82671	9.00843	8.97745
3	245782_at	---	AT1G35200	---	6.79241	6.78775	6.80573	6.74485	3	12	0.781	0.19226	-1.43595	0.87454	0.369147	0.042902	-0.01798	-0.06088	-0.00466	0.013317	-0.04756	0.300011	0.109968	0.462856	0.026327	0.079267	0.340248	0.056219	0.273639	245782_at	6.75835	6.81667	6.73846	6.79581	6.83256	6.75977	6.71715	6.80522	6.98118	6.61346	6.8821	6.73464	6.82502	6.80558	6.7342	6.72283
3	245783_s_at	---	AT1G35170 /// AT1G35180	---	8.26345	8.32253	8.35365	8.74489	3	12	0.001	-0.4501	1.47797	-0.30806	-0.71981	-0.42236	-0.03112	0.391246	0.059082	0.090199	0.481445	3.11249	0.126191	2.86026	0.264481	0.444797	3.57485	-0.33216	1.54079	245783_s_at	8.33212	8.23198	8.30744	8.58168	8.31703	8.30478	8.84535	8.71129	8.14524	8.34446	8.13379	8.26722	8.22124	8.57156	8.72159	8.70135
3	245784_at	---	AT1G32190	---	9.78298	10.0692	9.61599	9.72397	3	12	0.0009	1.40102	-0.38268	-0.94056	-0.07778	0.345237	0.453214	0.107977	0.286222	-0.16699	-0.05902	2.89562	3.85877	0.666809	2.33211	1.18081	0.311272	0.178245	0.81608	245784_at	9.88068	9.77166	10.1772	10.0405	9.62447	9.60121	9.56534	9.78161	9.73491	9.74467	9.9494	10.1097	9.55469	9.68359	9.97372	9.5752
3	245785_at	ATCSLD6; cellulose synthase/ transferase, transferring glycosyl groups	AT1G32180	ATCSLD6	6.6096	6.6733	6.67503	6.63803	3	12	0.0866	0.776427	-0.35002	0.831722	-1.25813	0.035267	-0.00173	-0.037	0.063699	0.06543	0.028431	0.680406	0.022697	0.724256	1.47427	1.52602	0.515342	0.100697	1.69989	245785_at	6.64569	6.58683	6.69762	6.70756	6.68608	6.64595	6.64693	6.64267	6.60343	6.60245	6.69593	6.59206	6.66673	6.70135	6.67711	6.5854
3	245786_at	---	AT1G32150	---	8.13292	8.14591	8.03038	7.99989	3	12	0.0335	0.939935	-1.05985	-0.6422	0.762116	0.146018	0.115523	-0.0305	0.012984	-0.10254	-0.13303	1.83012	1.35659	0.249051	0.0944	1.16115	1.6269	0.043479	0.251474	245786_at	8.06783	8.23109	8.17853	8.15403	8.01492	7.97363	7.90962	8.06863	8.13494	8.09783	8.11568	8.13539	8.16619	7.9668	8.0696	7.9517
3	245787_at	---	AT1G32130	---	8.84815	8.96675	8.94629	8.87267	3	12	0.07	1.02256	-0.62794	0.663566	-1.05818	0.094083	0.020463	-0.07362	0.118608	0.098145	0.024525	1.19232	0.176878	0.864026	1.60939	1.26002	0.218285	0.192227	1.91105	245787_at	8.82812	8.88992	9.00515	8.86985	8.99006	8.98313	8.88743	8.91389	8.83558	8.83896	9.10316	8.88885	8.90891	8.90305	8.88468	8.80469
3	245788_at	---	AT1G32120 /// AT4G26630	---	7.55799	7.44327	7.57251	7.45226	3	12	0.0071	-0.9274	-0.79558	0.967924	0.755054	-0.00899	-0.12924	-0.12025	-0.11472	0.014515	-0.10574	0.088672	2.30455	2.11255	1.99414	0.150841	1.80154	0.005526	0.036664	245788_at	7.5989	7.47363	7.49929	7.36861	7.53205	7.52726	7.4478	7.47603	7.53569	7.62376	7.43022	7.47496	7.58319	7.64755	7.45517	7.43004
3	245789_at	---	AT1G32090	---	8.29972	8.14022	8.1796	7.97696	3	12	0.0003	-0.06676	-1.29132	0.228566	1.12951	0.163263	-0.03937	-0.20264	-0.15949	-0.12012	-0.32275	2.12476	0.343001	2.7409	2.06496	1.44395	4.4323	0.043146	0.251924	245789_at	8.35938	8.29093	8.14746	8.26873	8.09011	8.1748	7.91158	8.02104	8.25346	8.2951	8.08958	8.05513	8.29803	8.15545	8.00835	7.96689
3	245790_at	ATS1; glycerol-3-phosphate O-acyltransferase	AT1G32200	ATS1	8.88634	8.90201	8.85507	8.91451	3	12	0.9108	0.488019	0.974741	-1.34043	-0.12233	-0.0125	0.046942	0.059437	0.015669	-0.03127	0.028165	0.051732	0.223423	0.296119	0.065763	0.140031	0.12454	-0.04377	0.138401	245790_at	8.79563	8.90962	8.88024	9.00382	8.84801	8.84677	9.16238	8.95659	8.92614	8.91397	8.98828	8.73571	8.81055	8.91495	8.69167	8.84739
3	245791_at	ATDAD1 (DEFENDER AGAINST APOPTOTIC DEATH 1)	AT1G32210	ATDAD1	10.4537	10.5503	10.5929	10.6553	3	12	0.0276	-0.15083	1.08935	0.352371	-1.29089	-0.10502	-0.04261	0.062411	0.096547	0.13916	0.201571	1.03132	0.32483	0.523535	0.923305	1.48869	2.35987	0.034135	0.165975	245791_at	10.457	10.3434	10.571	10.4382	10.5556	10.6669	10.5961	10.6992	10.5075	10.5071	10.565	10.627	10.4533	10.6959	10.663	10.663
3	245792_at	PRR1 (PINORESINOL REDUCTASE 1); pinoresinol reductase	AT1G32100	PRR1	6.7077	6.73114	6.65374	6.69485	3	12	0.1796	1.05698	-0.06193	-1.32936	0.334307	0.036288	0.077393	0.041104	0.023438	-0.05396	-0.01285	0.531703	1.42778	0.624231	0.30806	0.890518	0.152215	-0.01767	0.147418	245792_at	6.72292	6.69274	6.7199	6.79128	6.70082	6.55886	6.66948	6.72585	6.67179	6.74334	6.71777	6.69558	6.6345	6.72079	6.67915	6.7049
3	245793_at	---	AT1G32220	---	8.33802	8.34448	8.31452	8.75948	3	12	0.0001	-0.44235	1.49728	-0.58239	-0.47254	-0.41499	0.029963	0.444957	0.006459	-0.0235	0.421453	4.21105	0.172501	4.49426	0.032892	0.131017	4.27304	-0.4385	3.12967	245793_at	8.2935	8.36515	8.28134	8.49192	8.25586	8.30664	8.92853	8.70348	8.28658	8.40687	8.33682	8.26784	8.42401	8.27157	8.60982	8.79608
3	245794_at	XTR4 (XYLOGLUCAN ENDOTRANSGLYCOSYLASE 4); hydrolase, acting on glycosyl bonds / hydrolase, hydrolyzing O-glycosyl compounds / xyloglucan:xyloglucosyl transferase	AT1G32170	XTR4	6.75772	6.82304	6.72199	6.71156	3	12	0.0895	1.37957	-0.83453	-0.62736	0.082318	0.111483	0.101052	-0.01043	0.065319	-0.03573	-0.04616	1.62755	1.4347	0.090193	0.810347	0.374355	0.516774	0.07575	0.625644	245794_at	6.7642	6.76678	6.93706	6.78658	6.67427	6.7381	6.6661	6.72479	6.6938	6.80611	6.84615	6.72239	6.68608	6.78951	6.75692	6.69842
3	245795_at	---	AT1G32160	---	9.26421	8.94505	9.12285	9.28152	3	12	0.0019	-1.33537	0.821077	-0.19584	0.710126	-0.33647	-0.1778	0.158669	-0.31916	-0.14136	0.017312	3.24621	1.51714	1.30933	3.0659	1.12581	0.088723	-0.47783	3.2607	245795_at	9.25746	9.25817	8.90643	8.97328	9.18626	9.20242	9.40359	9.24751	9.12287	9.41832	8.81889	9.08159	9.03187	9.07085	9.28285	9.19212
3	245796_at	RCD1 (RADICAL-INDUCED CELL DEATH1); protein binding	AT1G32230	RCD1	9.31594	9.23808	9.39422	9.41775	3	12	0.0301	-1.26843	0.935226	0.646669	-0.31347	-0.17967	-0.15614	0.023526	-0.07786	0.07828	0.101807	2.1119	1.77465	0.165434	0.717572	0.722648	1.02008	-0.10138	0.644501	245796_at	9.26305	9.34819	9.24654	9.11781	9.34695	9.45934	9.41921	9.47789	9.23011	9.42241	9.22053	9.36745	9.41264	9.35796	9.32289	9.45099
3	245797_at	---	AT1G45230	---	8.01498	7.82402	7.9391	7.99485	3	12	0.063	-1.39086	0.602151	-0.04829	0.837005	-0.17083	-0.11508	0.055753	-0.19096	-0.07588	-0.02013	1.566	0.935478	0.368768	1.80371	0.543908	0.112365	-0.24672	1.60858	245797_at	8.09437	7.82138	7.86355	7.77637	7.9612	7.8782	8.06925	8.01154	8.01989	8.12429	7.76918	7.88699	7.8402	8.07679	7.92401	7.97461
3	245798_at	---	AT1G45545	---	6.60267	6.62196	6.65694	6.7207	3	12	0.0353	-0.55153	1.35209	0.1228	-0.92336	-0.09874	-0.03498	0.063765	0.019287	0.054266	0.118031	1.69985	0.442725	0.963075	0.21474	0.779285	2.12214	-0.04448	0.387548	245798_at	6.58345	6.58869	6.6598	6.59242	6.66016	6.65172	6.79403	6.7152	6.55913	6.67942	6.64187	6.59375	6.66779	6.64808	6.60698	6.7666
3	245799_at	AtRLP6 (Receptor Like Protein 6); protein binding	AT1G45616	AtRLP6	6.62061	6.60407	6.60671	6.56543	3	12	0.7829	0.205708	-1.42776	0.317358	0.904693	0.038641	-0.00264	-0.04128	-0.01653	-0.01389	-0.05518	0.299842	0.016379	0.324975	0.112487	0.092923	0.466249	0.024747	0.119778	245799_at	6.61577	6.63663	6.52788	6.52575	6.60627	6.5641	6.44602	6.5934	6.62758	6.60245	6.75728	6.60538	6.71893	6.53755	6.60467	6.61763
3	245800_at	AT-HSFB4; DNA binding / transcription factor	AT1G46264	HSFB4	8.2567	8.01569	8.42696	8.30759	3	12	0.0004	-1.36612	0.323281	1.01409	0.028741	-0.2919	-0.41127	-0.11936	-0.24101	0.170255	0.050892	3.035	4.30432	1.00149	2.44042	1.59011	0.335845	-0.12165	0.652181	245800_at	8.36701	8.1242	8.01207	8.04066	8.28933	8.46396	8.1788	8.25204	8.2951	8.2405	7.95898	8.05105	8.52273	8.43182	8.35147	8.44806
3	245801_at	---	AT1G46912	---	6.6905	6.68339	6.60265	6.62089	3	12	0.0813	0.771236	-0.645	-1.05841	0.932172	0.0625	0.080744	0.018244	-0.0071	-0.08785	-0.0696	0.93504	1.30806	0.200665	0.070268	1.45911	1.0771	-0.02535	0.196559	245801_at	6.70126	6.65234	6.63787	6.70099	6.62766	6.63219	6.68821	6.59277	6.72434	6.68404	6.78587	6.60884	6.60849	6.54226	6.59082	6.61177
3	245802_at	---	AT1G46840	---	6.61228	6.60332	6.57679	6.59271	3	12	0.8643	0.46159	-0.23389	-1.2771	1.0494	0.010609	0.026523	0.015914	-0.00897	-0.03549	-0.01958	0.09026	0.255442	0.141363	0.075247	0.363822	0.178966	-0.02488	0.158373	245802_at	6.55646	6.64169	6.64515	6.52956	6.55016	6.46751	6.57564	6.64347	6.61195	6.63903	6.59863	6.63992	6.59038	6.69913	6.6021	6.54963
3	245803_at	RD21 (responsive to dehydration 21); cysteine-type endopeptidase/ cysteine-type peptidase	AT1G47128	RD21	9.24367	9.04652	9.51674	9.89435	3	12	0.0007	-1.03118	1.27681	0.248848	-0.49448	-0.84783	-0.47021	0.377619	-0.19715	0.27306	0.650679	3.91379	2.02763	1.53865	0.65826	1.00842	2.96658	-0.57477	1.68995	245803_at	8.93386	9.13264	9.05557	9.10565	9.57812	9.64347	10.1058	9.86435	9.15625	9.75195	8.83239	9.19247	9.42152	9.42383	9.72763	9.87962
3	245804_at	---	AT1G46696	---	6.78369	6.74188	6.68637	6.74785	3	12	0.398	0.048022	0.196503	-1.33247	1.08794	-0.00597	0.055509	0.061479	-0.04181	-0.09732	-0.03584	0.038447	0.478381	0.544956	0.335932	0.991729	0.278588	-0.10329	0.680863	245804_at	6.76287	6.66033	6.73517	6.76651	6.65226	6.64648	6.70783	6.73615	6.97949	6.73207	6.69327	6.77255	6.72647	6.72026	6.81419	6.73322
3	245805_at	---	AT1G46336	---	6.3695	6.39253	6.43027	6.37007	3	12	0.0736	0.068043	-0.71893	1.39003	-0.73915	0.022461	-0.03773	-0.06019	0.023038	0.060769	0.000577	0.449412	0.878577	1.61528	0.464048	1.63504	0.008464	0.08323	1.56949	245805_at	6.42045	6.34135	6.39196	6.40874	6.39089	6.46271	6.34606	6.40119	6.35973	6.35644	6.39284	6.3766	6.48003	6.38743	6.35165	6.38139
3	245806_at	LHCA5; pigment binding	AT1G45474	LHCA5	8.11102	7.73089	8.21966	8.98023	3	12	4.1e-06	-1.01136	1.37464	-0.0779	-0.28539	-1.24933	-0.48877	0.760565	-0.38013	0.108643	0.869207	6.33961	2.61616	4.17374	1.93524	0.385183	4.72127	-1.14069	4.4109	245806_at	8.15226	7.8932	7.76092	7.75391	8.31197	8.06943	9.27965	9.09189	8.07901	8.3196	7.59428	7.81445	8.32742	8.16983	8.63423	8.91513
3	245807_at	RAP2.1 (related to AP2 1); DNA binding / transcription factor	AT1G46768	RAP2.1	6.7468	6.83612	6.74734	6.83123	3	12	0.0917	0.914118	0.816541	-0.86001	-0.87065	0.004883	0.088778	0.083896	0.089311	0.000533	0.084428	0.040283	1.21371	1.12704	1.22324	0.004227	1.13644	0.005415	0.031299	245807_at	6.71671	6.75	6.86195	6.77326	6.79545	6.68155	6.83771	6.84952	6.84002	6.68049	6.78551	6.92374	6.73801	6.77433	6.87935	6.75835
3	245808_at	ATRBP1 (ARABIDOPSIS THALIANA RNA-BINDING PROTEIN 1); RNA binding / single-stranded RNA binding	AT1G58470	ATRBP1	7.93968	7.7629	7.79514	7.65798	3	12	0.0299	-0.22378	-1.12575	0.053475	1.29605	0.104914	-0.03225	-0.13716	-0.17678	-0.14453	-0.28169	0.667096	0.158257	0.94749	1.3212	1.01496	2.36887	-0.03962	0.134978	245808_at	8.17019	7.78649	7.87154	7.69975	7.79723	7.82768	7.64444	7.75488	7.77157	8.03045	7.67241	7.80788	7.77459	7.78107	7.63157	7.60103
3	245809_at	XF1; squalene monooxygenase	AT1G58440	XF1	8.5714	8.79723	8.90086	8.90543	3	12	0.0271	0.022384	0.714132	0.684901	-1.42142	-0.1082	-0.10363	0.004572	0.22583	0.329457	0.334029	0.484785	0.458978	0.014886	1.26357	2.04327	2.07806	0.221258	0.780693	245809_at	8.71307	8.41602	9.0055	8.48287	8.8014	8.84766	8.83017	8.89196	8.62536	8.53116	8.73384	8.96671	9.05327	8.9011	8.96049	8.9391
3	245810_at	---	AT1G38065 /// AT1G38131	---	7.81106	7.94447	7.92516	7.81767	3	12	0.0188	0.997721	-0.81266	0.722029	-0.90709	0.126798	0.019309	-0.10749	0.133412	0.114102	0.006614	1.82516	0.171797	1.47921	1.94457	1.597	0.053164	0.2409	2.60669	245810_at	7.74822	7.9051	7.99654	7.85618	7.93351	7.97133	7.84242	7.75941	7.72638	7.86452	7.93004	7.99512	7.932	7.86381	7.85929	7.80957
3	245811_at	---	---	---	6.67434	6.661	6.65714	6.62964	3	12	0.6711	0.291517	-1.37953	0.08574	1.00228	0.031361	0.003862	-0.0275	-0.01334	-0.0172	-0.0447	0.390249	0.037394	0.331788	0.141954	0.189788	0.612107	0.01416	0.103176	245811_at	6.61994	6.63814	6.63503	6.69132	6.65261	6.62154	6.62491	6.63184	6.80788	6.63139	6.67436	6.64329	6.70703	6.64737	6.66291	6.5989
3	245812_at	---	---	---	6.6268	6.59863	6.64096	6.60749	3	12	0.5308	-1.04106	-0.5763	1.18026	0.437101	-0.00886	-0.04233	-0.03347	-0.02816	0.01416	-0.01931	0.10932	0.716059	0.528625	0.424792	0.185623	0.26735	0.005305	0.043553	245812_at	6.63352	6.66007	6.56934	6.57519	6.67933	6.62766	6.61248	6.63237	6.606	6.6076	6.63246	6.61754	6.71369	6.54315	6.58683	6.59828
3	245813_at	---	AT1G49920	---	7.39047	7.44209	7.1994	6.9879	3	12	0.0001	0.906681	-1.29398	-0.26925	0.656547	0.45419	0.242698	-0.21149	0.051625	-0.19107	-0.40257	4.7066	2.45537	2.08178	0.341041	1.83594	4.21118	0.263117	1.77558	245813_at	7.18617	7.54306	7.36923	7.44513	7.24023	7.16593	6.89347	7.01172	7.39169	7.44096	7.54821	7.40581	7.24165	7.14977	7.06383	6.9826
3	245814_at	---	AT1G49910	---	7.98553	8.03975	7.96509	7.7482	3	12	0.0046	0.819724	-1.45402	0.23744	0.396858	0.291548	0.074663	-0.21689	0.054221	-0.02044	-0.23733	3.03963	0.545106	2.1581	0.36427	0.116579	2.40387	0.271107	1.85364	245814_at	8.00462	7.99663	7.95783	8.09606	7.89515	7.91424	7.67081	7.67472	7.85911	8.08177	8.13335	7.97177	8.12544	7.92551	7.81099	7.83629
3	245815_at	---	AT1G26090	---	7.99898	8.14375	8.04144	8.07708	3	12	0.0272	1.28027	0.192081	-0.38969	-1.08266	0.066673	0.102317	0.035645	0.144775	0.042458	0.078103	0.871232	1.52453	0.389637	2.34614	0.485511	1.0726	0.109131	1.05575	245815_at	7.85547	8.0918	8.11834	8.19407	8.02397	8.10653	8.07129	8.0902	8.00728	8.04137	8.11745	8.14515	8.0032	8.03205	8.06472	8.08212
3	245816_at	---	AT1G26210	---	7.33434	7.76079	7.48719	7.74687	3	12	0.0048	0.859185	0.792198	-0.4578	-1.19359	0.013916	0.273593	0.259677	0.426447	0.152854	0.412531	0.045692	1.57	1.46815	2.69747	0.733877	2.59655	0.16677	0.524675	245816_at	7.3378	7.18555	7.93413	7.78569	7.35201	7.49316	7.58976	7.9146	7.5546	7.25941	7.51083	7.8125	7.66149	7.44212	7.80167	7.68146
3	245817_at	---	AT1G26160	---	8.39422	8.41269	8.39276	8.33361	3	12	0.4683	0.85477	-1.44679	0.274695	0.317329	0.079079	0.019931	-0.05915	0.018466	-0.00146	-0.06061	0.829875	0.152708	0.568781	0.140085	0.009831	0.586985	0.077615	0.516739	245817_at	8.41548	8.30442	8.3734	8.44345	8.47576	8.31996	8.35414	8.29972	8.51562	8.34135	8.5087	8.3252	8.38441	8.39089	8.38166	8.29892
3	245818_at	---	AT1G26100	---	8.38574	8.50726	8.60627	8.90532	3	12	0.0002	-0.42305	1.37057	0.023077	-0.97059	-0.39806	-0.09901	0.29905	0.121515	0.220526	0.519576	3.55774	0.63533	2.60182	0.829994	1.80014	4.60374	-0.17753	0.866222	245818_at	8.20641	8.56694	8.37074	8.65279	8.59064	8.61151	8.90581	8.82617	8.4913	8.27832	8.55584	8.44966	8.6487	8.57422	8.90909	8.9802
3	245819_at	CAL (CAULIFLOWER); DNA binding / transcription factor	AT1G26310	CAL	6.71342	6.71387	6.69758	6.94556	3	12	0.0281	-0.45206	1.49695	-0.5891	-0.45579	-0.23169	0.016291	0.24798	0.000444	-0.01585	0.232133	1.84141	0.073606	2.00355	0.001862	0.071456	1.84582	-0.24754	1.28574	245819_at	6.71209	6.77876	6.73571	6.68439	6.71804	6.69922	6.96884	7.23686	6.70117	6.66167	6.78578	6.64959	6.63947	6.73358	6.78924	6.78729
3	245820_at	---	AT1G26320	---	6.8962	6.98617	6.92438	6.91182	3	12	0.3769	1.43437	-0.45222	-0.13347	-0.84868	0.074352	0.06179	-0.01256	0.089977	0.028187	0.015625	0.739786	0.58179	0.0889	0.950076	0.221068	0.112923	0.102539	0.715899	245820_at	6.8679	6.98766	6.87873	7.05629	6.98029	6.8916	6.9035	6.85689	6.91229	6.81694	7.06436	6.94531	6.99183	6.83381	6.9889	6.89799
3	245821_at	---	AT1G26270	---	8.82655	8.72117	8.73546	8.71635	3	12	0.3739	-0.55486	-0.64792	-0.27866	1.48144	0.004816	-0.01429	-0.01911	-0.10538	-0.09109	-0.1102	0.024456	0.076436	0.104827	0.821464	0.678991	0.871085	-0.08627	0.406881	245821_at	8.82733	8.93936	8.74281	8.76314	8.86754	8.75107	8.7255	8.76909	8.67658	8.86293	8.55886	8.81987	8.69407	8.62917	8.72319	8.64764
3	245822_at	---	AT1G26110	---	10.0483	10.0272	10.0132	9.71507	3	12	0.0018	0.48282	-1.49372	0.394268	0.616632	0.3121	0.013983	-0.29812	-0.02113	-0.03511	-0.33323	2.96988	0.069971	2.82175	0.109566	0.194545	3.19009	0.276989	1.70219	245822_at	10.0073	10.0541	10.1717	9.8006	10.0442	10.1053	9.78054	9.67152	10.0259	10.1058	9.96893	10.1674	9.91051	9.99272	9.69851	9.70969
3	245823_at	---	AT1G57906	---	6.74887	6.6851	6.66568	6.62882	3	12	0.0637	0.059405	-1.06068	-0.32706	1.32833	0.056286	0.01942	-0.03687	-0.06377	-0.08319	-0.12005	0.735512	0.197005	0.427288	0.866123	1.22783	1.96234	-0.0269	0.192312	245823_at	6.78613	6.65918	6.67321	6.71582	6.67117	6.62535	6.57537	6.64808	6.84455	6.70561	6.67356	6.67782	6.6329	6.73331	6.59402	6.6978
3	245824_at	ATPUP17; purine transmembrane transporter	AT1G57943	ATPUP17	6.75109	6.74867	6.72971	6.71218	3	12	0.5314	0.728371	-1.27656	-0.31312	0.861301	0.036488	0.018954	-0.01753	-0.00242	-0.02137	-0.03891	0.626116	0.276016	0.251453	0.028947	0.319242	0.680528	0.015115	0.141774	245824_at	6.74308	6.72869	6.65989	6.81099	6.73074	6.7239	6.74529	6.68741	6.80016	6.73242	6.79608	6.72772	6.72408	6.74015	6.72905	6.68697
3	245825_at	ATSK42 (ARABIDOPSIS SHAGGY-LIKE KINASE 42); ATP binding / protein kinase/ protein serine/threonine kinase	AT1G57870	ATSK42	7.90987	7.83964	7.93785	7.91226	3	12	0.4019	-1.43059	0.293336	0.900818	0.236433	-0.07262	-0.09821	-0.02559	-0.07022	0.027987	0.002397	0.632278	0.938238	0.176489	0.605408	0.195726	0.014292	-0.04463	0.225251	245825_at	7.86603	7.8718	7.90616	7.64293	7.86195	7.9834	7.95162	7.90758	7.89631	8.00533	7.87473	7.93475	7.99387	7.9122	7.88024	7.90962
3	245826_at	---	AT1G57850	---	6.59486	6.6173	6.62231	6.59084	3	12	0.8392	0.695064	-0.98125	1.01289	-0.72671	0.026456	-0.00502	-0.03147	0.022439	0.027455	-0.00402	0.265452	0.042199	0.327526	0.218368	0.277524	0.033495	0.053911	0.415227	245826_at	6.59126	6.62331	6.57635	6.62864	6.5926	6.62465	6.54901	6.6155	6.71484	6.45002	6.63379	6.63042	6.6503	6.62172	6.60849	6.59038
3	245827_at	---	AT1G57830	---	6.68812	6.72421	6.69629	6.67163	3	12	0.5339	1.32656	-1.06645	0.05581	-0.31592	0.052579	0.027921	-0.02466	0.036088	0.008168	-0.01649	0.7852	0.350271	0.300913	0.482842	0.085264	0.1869	0.060747	0.603529	245827_at	6.66211	6.71671	6.65128	6.71094	6.70339	6.68457	6.73295	6.63166	6.67898	6.69469	6.83798	6.69664	6.73287	6.66433	6.68581	6.6361
3	245828_at	VIM1 (VARIANT IN METHYLATION 1); DNA binding / chromatin binding / double-stranded methylated DNA binding / histone binding / methyl-CpG binding / methyl-CpNpG binding / methyl-CpNpN binding / ubiquitin-protein ligase	AT1G57820	VIM1	11.0648	11.075	11.0234	10.5159	3	12	9.4e-06	0.574514	-1.49487	0.383461	0.536895	0.559171	0.051625	-0.50755	0.010165	-0.04146	-0.54901	5.32965	0.315518	4.90819	0.051014	0.24239	5.24882	0.517711	3.60087	245828_at	11.076	11.1334	11.0403	11.0756	10.9451	10.9386	10.3294	10.4909	10.9549	11.0952	11.0589	11.1252	11.1944	11.0154	10.611	10.6321
3	245829_at	---	AT1G57780	---	6.59883	6.57389	6.57566	6.57921	3	12	0.9225	-0.69643	-0.23343	-0.54209	1.47195	-0.00533	-0.00178	0.003551	-0.02495	-0.02317	-0.01962	0.046434	0.014974	0.030451	0.256867	0.235295	0.193638	-0.0285	0.19974	245829_at	6.58727	6.66202	6.55939	6.54421	6.5989	6.56525	6.63352	6.54084	6.60742	6.53862	6.67765	6.51429	6.6187	6.5198	6.62953	6.51296
3	245830_at	---	AT1G57790	---	6.97457	6.80424	7.10176	7.24791	3	12	0.0001	-1.20856	1.14446	0.369344	-0.30525	-0.44367	-0.29752	0.146151	-0.17032	0.127197	0.273349	4.74913	3.20722	1.36068	1.65661	1.13502	2.92331	-0.31647	2.3208	245830_at	7.14506	6.89426	6.78942	6.76287	7.09428	7.03267	7.17454	7.37207	6.99032	6.86861	6.7587	6.90598	7.07821	7.20188	7.19132	7.25373
3	245831_at	---	AT1G48840	---	7.51469	7.37533	7.45401	7.50368	3	12	0.1844	-1.36418	0.657746	-0.12473	0.831163	-0.12835	-0.07868	0.049672	-0.13936	-0.06068	-0.01101	1.13882	0.600387	0.336251	1.26823	0.431145	0.061087	-0.18903	1.20096	245831_at	7.46875	7.49077	7.53551	7.24494	7.43049	7.48384	7.47825	7.51713	7.46094	7.63832	7.36177	7.35911	7.3315	7.57022	7.57005	7.44931
3	245832_at	EMB1144 (embryo defective 1144); chorismate synthase	AT1G48850	EMB1144	10.1177	10.4761	10.3043	10.4722	3	12	0.003	0.785576	0.76259	-0.22503	-1.32314	0.003906	0.171742	0.167836	0.358354	0.186612	0.354448	0.016143	1.20437	1.16865	2.97501	1.34211	2.9391	0.190518	0.875608	245832_at	10.0327	10.1568	10.3651	10.4313	10.4213	10.1966	10.3367	10.4253	10.0776	10.2038	10.6037	10.5043	10.4615	10.138	10.5201	10.6067
3	245833_at	---	---	---	6.78227	6.82284	6.78928	6.73133	3	12	0.1903	1.09543	-1.32529	0.207696	0.022164	0.091508	0.033558	-0.05795	0.040572	0.007013	-0.05094	1.4226	0.388498	0.782141	0.493294	0.064992	0.660988	0.098522	0.996041	245833_at	6.76731	6.79918	6.77441	6.86852	6.83798	6.76092	6.73074	6.63929	6.86728	6.69531	6.81561	6.83283	6.79297	6.76527	6.76216	6.79315
3	245834_at	---	---	---	6.62962	6.64136	6.6036	6.59468	3	12	0.4618	1.10136	-1.0368	-0.62808	0.563518	0.046675	0.037753	-0.00892	0.011741	-0.02601	-0.03493	0.761399	0.578018	0.104223	0.141458	0.361141	0.523244	0.020663	0.181494	245834_at	6.60644	6.59384	6.64098	6.64142	6.65412	6.53081	6.62704	6.5562	6.70206	6.61612	6.69513	6.58789	6.62207	6.60742	6.62207	6.57342
3	245835_at	---	AT1G42190	---	6.52044	6.54592	6.554	6.53178	3	12	0.7294	0.529309	-0.4198	1.07166	-1.18117	0.014138	-0.00808	-0.02222	0.025479	0.033558	0.011341	0.177452	0.094858	0.302627	0.357885	0.50563	0.138113	0.047696	0.508861	245835_at	6.53968	6.52211	6.52166	6.54652	6.63033	6.53782	6.51642	6.58141	6.56916	6.45082	6.56996	6.54554	6.56108	6.48677	6.5427	6.48659
3	245836_at	---	---	---	6.33577	6.34052	6.3453	6.31416	3	12	0.8785	0.478944	-1.4388	0.82619	0.13367	0.026367	-0.00477	-0.03114	0.004747	0.009521	-0.02162	0.27261	0.041162	0.333597	0.040918	0.085682	0.215413	0.035889	0.260394	245836_at	6.36361	6.36013	6.26161	6.28461	6.31261	6.33952	6.29601	6.26074	6.24718	6.37218	6.37858	6.43728	6.39865	6.3304	6.35428	6.3456
3	245837_at	---	AT1G58450	---	6.56163	6.60915	6.5257	6.64631	3	12	0.0264	0.443183	1.14523	-1.1337	-0.45472	-0.03715	0.083452	0.120605	0.047519	-0.03593	0.084672	0.496907	1.42551	2.26098	0.68219	0.47626	1.45251	-0.07309	0.761171	245837_at	6.56072	6.60378	6.57919	6.65474	6.5261	6.49601	6.77095	6.58549	6.54643	6.5356	6.58052	6.62216	6.5554	6.5253	6.59322	6.63556
3	245838_at	---	AT1G58410	---	6.65945	6.6889	6.64944	6.66493	3	12	0.8362	1.38577	-0.0447	-0.96921	-0.37186	0.02397	0.039462	0.015492	0.029452	-0.01001	0.005482	0.221926	0.406142	0.134472	0.283593	0.083139	0.043845	0.01396	0.081898	245838_at	6.63006	6.6883	6.68146	6.66238	6.67321	6.62109	6.65341	6.70756	6.56064	6.75879	6.79554	6.61621	6.625	6.67844	6.69132	6.60742
3	245839_at	---	AT1G58390	---	6.63237	6.64633	6.60629	6.65501	3	12	0.2564	0.532185	0.939794	-1.34845	-0.12353	-0.00868	0.040039	0.048717	0.01396	-0.02608	0.022638	0.138277	0.901423	1.16633	0.239272	0.516421	0.431683	-0.03476	0.47887	245839_at	6.67037	6.61808	6.61808	6.6226	6.60893	6.60236	6.62749	6.64675	6.66699	6.57404	6.70721	6.63743	6.62189	6.59197	6.65226	6.69354
3	245840_at	---	AT1G58420	---	6.76489	6.75779	6.71706	6.71908	3	12	0.1763	0.718659	-0.81965	-0.89992	1.00092	0.038707	0.040727	0.00202	-0.0071	-0.04783	-0.04581	0.809144	0.864985	0.027696	0.104855	1.06843	1.00955	-0.00912	0.094355	245840_at	6.7168	6.78391	6.82963	6.69966	6.68484	6.70259	6.73011	6.7152	6.76705	6.79181	6.76323	6.73864	6.73207	6.74876	6.73349	6.69753
3	245841_s_at	XW6; structural constituent of ribosome	AT1G58380 /// AT1G58684 /// AT1	XW6	13.0419	13.2532	13.0598	13.0473	3	12	0.0014	1.49595	-0.52199	-0.39933	-0.57463	0.205922	0.193404	-0.01252	0.211293	0.017889	0.005371	3.1429	2.93387	0.103019	3.23134	0.153443	0.041727	0.22381	2.32849	245841_s_at	12.992	13.0428	13.2743	13.2667	13.0348	13.1211	13.1163	13.0913	13.1822	12.9508	13.2264	13.2456	13.0332	13.0503	12.9879	12.9938
3	245842_at	RXF26; carboxylesterase/ hydrolase, acting on ester bonds	AT1G58430	RXF26	7.06199	7.47463	7.26511	8.56006	3	12	0.0007	-0.17338	1.45151	-0.48703	-0.79111	-1.08543	0.209517	1.29494	0.412642	0.203125	1.49807	2.71113	0.336251	3.29374	0.797221	0.323735	3.82719	-0.8823	1.37035	245842_at	6.96404	7.05664	7.50453	7.74529	7.36133	7.85316	9.42117	8.5214	7.13281	7.09446	7.26172	7.38699	6.95961	6.88636	8.12873	8.16895
3	245843_at	---	AT1G26180	---	8.06465	7.92103	8.01993	7.94942	3	12	0.0946	-1.03418	-0.60072	0.475997	1.1589	-0.02839	-0.0989	-0.07051	-0.14362	-0.04472	-0.11523	0.203903	0.97339	0.625384	1.5826	0.351548	1.18967	-0.07311	0.420937	245843_at	8.15945	7.99316	7.93137	8.03835	8.0657	8.05717	8.02104	7.98704	7.98047	8.12553	7.80167	7.91273	7.93821	8.01864	7.86985	7.91974
3	245844_at	---	AT1G26170	---	8.53502	8.61927	8.48682	8.33834	3	12	0.0004	1.0558	-1.32834	-0.06828	0.340819	0.280939	0.132457	-0.14848	0.084251	-0.04821	-0.19669	4.31873	1.8825	2.16636	1.05041	0.507813	3.00134	0.232733	2.44944	245844_at	8.51554	8.63992	8.60582	8.54235	8.48722	8.53063	8.32369	8.32591	8.51838	8.46626	8.71387	8.61506	8.5214	8.40803	8.4161	8.28764
3	245845_at	PERK10 (PROLINE-RICH EXTENSIN-LIKE RECEPTOR KINASE 10); ATP binding / protein kinase/ protein serine/threonine kinase/ protein tyrosine kinase	AT1G26150	PERK10	9.00784	8.77956	8.88721	9.33367	3	12	0.0012	-0.92739	1.3821	-0.47874	0.024028	-0.55411	-0.10764	0.446467	-0.22827	-0.12063	0.325839	3.68082	0.482823	2.92506	1.28468	0.558412	2.02057	-0.67474	3.14619	245845_at	8.93368	8.93395	8.76891	9.00178	8.81037	9.16433	9.48296	9.23269	9.01962	9.14409	8.57448	8.77308	8.84774	8.72639	9.35183	9.26722
3	245846_at	---	AT1G26130	---	7.45794	7.39926	7.47587	7.41992	3	12	0.4372	-1.11635	-0.52474	1.07727	0.563817	-0.02066	-0.07662	-0.05595	-0.05868	0.017933	-0.03802	0.163036	0.818824	0.544397	0.578763	0.138854	0.335207	-0.00273	0.013286	245846_at	7.44496	7.45756	7.49015	7.29519	7.41886	7.56037	7.44434	7.32271	7.41335	7.51589	7.34499	7.46671	7.4146	7.50968	7.46085	7.45179
3	245847_at	MYB64 (myb domain protein 64); DNA binding / transcription factor	AT5G11050	MYB64	6.70823	6.7795	6.72656	6.79667	3	12	0.2642	0.635799	1.04402	-0.62209	-1.05773	-0.01718	0.052934	0.070113	0.071267	0.018333	0.088445	0.136873	0.52708	0.758442	0.774819	0.147282	1.02883	0.001154	0.005741	245847_at	6.7065	6.72088	6.67898	6.76314	6.75719	6.6187	6.81481	6.74103	6.68715	6.7184	6.92995	6.74592	6.79679	6.73358	6.80948	6.82138
3	245848_at	FY; protein binding	AT5G13480	FY	8.59313	8.66373	8.58485	8.48873	3	12	0.1089	1.12819	-1.30568	0.031176	0.14631	0.175004	0.07888	-0.09612	0.070601	-0.00828	-0.1044	1.73228	0.613825	0.794129	0.532215	0.045921	0.885048	0.166726	1.0383	245848_at	8.56694	8.68466	8.61204	8.60076	8.67188	8.54208	8.3948	8.37518	8.5862	8.53471	8.80762	8.6345	8.58603	8.53942	8.63574	8.54918
3	245849_at	---	AT5G13520	---	10.0115	10.2274	10.072	10.0929	3	12	0.0922	1.38828	-0.08895	-0.31752	-0.98181	0.134544	0.155362	0.020819	0.215865	0.060502	0.081321	0.952712	1.15085	0.099686	1.75932	0.342198	0.495378	0.195046	0.984248	245849_at	9.97798	10.1094	10.0978	10.4279	9.98881	10.1122	10.0272	10.0499	9.85245	10.1064	10.2802	10.1037	10.1211	10.0661	10.1019	10.1925
3	245850_at	KEG (KEEP ON GOING); protein binding / protein kinase/ ubiquitin-protein ligase	AT5G13530	KEG	6.79062	6.78906	6.82988	6.75029	3	12	0.2623	-0.02766	-1.22074	1.22826	0.020147	0.038774	-0.04082	-0.07959	-0.00155	0.039262	-0.04033	0.494271	0.52771	1.26122	0.014323	0.502208	0.519655	0.078036	0.779989	245850_at	6.78231	6.72914	6.74103	6.70597	6.86861	6.81081	6.71351	6.75204	6.85138	6.79963	6.83017	6.87908	6.85627	6.78383	6.75533	6.78027
3	245851_at	KEG (KEEP ON GOING); protein binding / protein kinase/ ubiquitin-protein ligase	AT5G13530	KEG	8.2352	8.29572	8.28478	8.17745	3	12	0.0474	0.877257	-1.31009	0.6749	-0.24207	0.118275	0.010942	-0.10733	0.060525	0.049583	-0.05775	1.8906	0.101431	1.67324	0.792987	0.61162	0.745762	0.167858	1.89893	245851_at	8.2864	8.25018	8.33123	8.29909	8.28418	8.36479	8.17596	8.17738	8.11657	8.28764	8.23775	8.31481	8.28587	8.20428	8.20863	8.14782
3	245852_at	---	AT5G13510	---	9.52437	9.52308	9.49148	9.75573	3	12	0.142	-0.4135	1.48836	-0.67187	-0.40298	-0.23264	0.031605	0.264249	-0.00129	-0.03289	0.231357	1.15599	0.101576	1.36499	0.003754	0.106132	1.14761	-0.26554	0.87235	245852_at	9.56277	9.48873	9.54927	9.55833	9.40696	9.50435	10.2123	9.69167	9.55593	9.49006	9.46378	9.52095	9.56188	9.49272	9.47088	9.64808
3	245853_at	---	AT5G13500	---	7.8066	7.98493	7.87627	7.8127	3	12	0.0032	1.3871	-0.69379	0.074212	-0.76753	0.17223	0.108665	-0.06357	0.178334	0.069669	0.006104	2.90579	1.67163	0.831231	3.02003	0.937605	0.05341	0.241899	2.88354	245853_at	7.80611	7.80389	7.91868	7.94096	7.8916	7.90527	7.86905	7.76997	7.83904	7.77734	8.07457	8.0055	7.94505	7.76314	7.80078	7.81099
3	245854_at	AAC2 (ADP/ATP carrier 2); ATP:ADP antiporter/ binding	AT5G13490	AAC2	9.24241	9.77071	9.46387	9.48244	3	12	5e-05	1.29621	-0.03421	-0.11995	-1.14205	0.288263	0.30684	0.018577	0.528298	0.221458	0.240035	2.96678	3.17637	0.10367	5.33177	2.18487	2.40575	0.509721	3.75659	245854_at	9.39347	9.17303	9.78622	9.7785	9.45641	9.42276	9.61577	9.41797	9.35591	9.04723	9.75036	9.76776	9.45952	9.51678	9.46982	9.42623
3	245855_at	SULTR4;1; sulfate transmembrane transporter	AT5G13550	SULTR4;1	7.69982	7.71249	7.80418	7.99199	3	12	0.0033	-0.66465	1.40801	0.015266	-0.75863	-0.2795	-0.09169	0.187811	0.012673	0.104359	0.29217	2.87602	0.703925	1.7892	0.06872	0.83384	3.02102	-0.17514	1.04412	245855_at	7.69949	7.72763	7.66948	7.80424	7.76971	7.81445	8.15714	7.98003	7.60147	7.77069	7.70641	7.66983	7.83168	7.80087	7.7745	8.05629
3	245856_at	---	---	---	6.67221	6.69378	6.64877	6.65933	3	12	0.6604	1.30363	-0.47426	-1.01954	0.190161	0.034446	0.045011	0.010565	0.021573	-0.02344	-0.01287	0.430197	0.605043	0.107551	0.242914	0.268153	0.133971	0.011009	0.077121	245856_at	6.65634	6.71573	6.68271	6.68164	6.68049	6.61887	6.55948	6.7041	6.63601	6.68075	6.70694	6.70383	6.71928	6.57644	6.72781	6.64595
3	245857_at	---	---	---	6.64562	6.60263	6.63028	6.65929	3	12	0.3896	-1.30963	1.02195	-0.17169	0.459374	-0.05666	-0.02765	0.029008	-0.04299	-0.01534	0.013672	0.956906	0.380184	0.403501	0.666594	0.187613	0.164406	-0.072	0.831395	245857_at	6.6361	6.6163	6.60769	6.5949	6.70259	6.65154	6.72541	6.60316	6.70659	6.62349	6.59979	6.60813	6.60378	6.56321	6.6875	6.62109
3	245858_at	---	AT5G28280	---	6.63332	6.64076	6.63252	6.64371	3	12	0.9945	0.576123	1.11102	-0.91597	-0.77118	-0.00295	0.008234	0.011186	0.007435	-0.0008	0.010387	0.020547	0.059657	0.082831	0.053547	0.005469	0.076465	-0.00375	0.018419	245858_at	6.6361	6.56916	6.54324	6.70632	6.59544	6.62482	6.60795	6.64462	6.75417	6.57386	6.63974	6.67374	6.60893	6.70091	6.74485	6.57742
3	245859_at	ATNEK3 (NIMA-RELATED KINASE3); ATP binding / kinase/ protein kinase/ protein serine/threonine kinase	AT5G28290	ATNEK3	8.25897	7.92252	8.20867	8.13428	3	12	0.0103	-1.40756	0.021379	0.523401	0.862775	-0.21176	-0.28616	-0.0744	-0.33645	-0.05029	-0.12469	1.51692	2.20999	0.391847	2.6739	0.243423	0.758964	-0.26205	1.27607	245859_at	8.13326	8.1883	7.95534	7.67685	8.13175	8.30478	8.20091	8.15652	8.33834	8.37598	8.02424	8.03365	8.30566	8.09251	8.03081	8.14888
3	245860_at	---	AT5G28310	---	7.00357	7.02377	7.02692	7.00355	3	12	0.8821	0.736886	-0.86241	0.986172	-0.86065	0.020219	-0.00315	-0.02337	0.020197	0.023349	-2.22e-05	0.216623	0.028822	0.25712	0.216344	0.256828	0.000197	0.043568	0.359582	245860_at	7.02051	6.90519	7.05797	6.95019	7.0862	7.00098	6.99165	7.00941	6.98198	7.10662	7.05487	7.03205	7.03374	6.98677	7.02255	6.99059
3	245861_at	---	AT5G28300	---	7.63046	8.22459	7.98644	8.68774	3	12	8.4e-06	0.208058	1.25231	-0.32888	-1.13149	-0.46316	0.238148	0.701305	0.594127	0.355979	1.05728	2.75052	1.20492	4.23959	3.60024	2.01319	6.01822	-0.10718	0.279355	245861_at	7.53702	7.55149	8.32697	8.16699	7.97505	8.21413	8.91486	8.47976	7.55442	7.87891	8.09703	8.30735	7.83292	7.92365	8.55859	8.79776
3	245862_at	---	AT5G01010	---	8.79963	8.8309	8.77619	8.69078	3	12	0.4616	0.941055	-1.39167	0.030208	0.420412	0.140115	0.05471	-0.0854	0.031272	-0.02344	-0.10884	0.853644	0.260597	0.450387	0.136403	0.099071	0.614038	0.116677	0.431203	245862_at	9.06365	8.63388	8.78933	8.93182	8.78524	8.6076	8.77876	8.64764	8.76687	8.73411	8.81818	8.78427	8.9486	8.76332	8.70659	8.63015
3	245863_s_at	---	AT1G58050 /// AT1G58060	---	8.19984	8.10487	8.16346	7.98859	3	12	0.0046	-0.10086	-1.35897	0.533119	0.926715	0.116278	-0.05859	-0.17487	-0.09497	-0.03638	-0.21125	1.48873	0.60815	2.46687	1.14406	0.333462	3.05697	0.079901	0.580234	245863_s_at	8.19957	8.16344	8.15598	8.07493	8.07883	8.31286	7.94629	8.0087	8.17179	8.26456	8.02406	8.16451	8.10645	8.15572	8.01358	7.9858
3	245864_at	---	AT1G58070	---	6.67492	6.63445	6.71895	6.65614	3	12	0.1687	-1.02058	-0.41692	1.33169	0.105812	-0.02168	-0.08449	-0.06281	-0.04046	0.044034	-0.01878	0.253451	1.43417	0.97329	0.548653	0.611838	0.213807	0.02235	0.175061	245864_at	6.63938	6.63192	6.66602	6.56854	6.69105	6.67338	6.68279	6.5957	6.65705	6.77131	6.68155	6.62172	6.76296	6.7484	6.67658	6.66948
3	245865_at	---	AT1G58025	---	6.66928	6.69627	6.69758	6.63099	3	12	0.4713	0.728497	-1.36278	0.77045	-0.13617	0.065274	-0.00131	-0.06658	0.026989	0.028298	-0.03829	0.728492	0.009636	0.747643	0.24153	0.255531	0.368963	0.093572	0.741514	245865_at	6.76847	6.63441	6.71342	6.64862	6.78507	6.62269	6.6693	6.65128	6.70455	6.56969	6.65838	6.76465	6.67658	6.70597	6.64595	6.55744
3	245866_s_at	---	AT1G57980 /// AT1G57990	---	6.52828	6.5627	6.56661	6.57411	3	12	0.6737	0.23507	0.796397	0.427275	-1.45874	-0.01141	-0.00391	0.007502	0.034424	0.03833	0.045832	0.108647	0.034696	0.068933	0.394975	0.451983	0.567618	0.026922	0.193765	245866_s_at	6.51793	6.61284	6.5657	6.53329	6.61852	6.59544	6.58203	6.60511	6.4082	6.57413	6.61115	6.54066	6.49672	6.55575	6.553	6.55629
3	245867_at	ATATP-PRT1 (ATP PHOSPHORIBOSYL TRANSFERASE 1); ATP phosphoribosyltransferase	AT1G58080	ATATP-PRT1	8.66642	9.05003	8.81834	8.83736	3	12	0.0199	1.31192	-0.03598	-0.15653	-1.11941	0.212669	0.231689	0.019021	0.383612	0.151922	0.170943	1.23474	1.3804	0.068225	2.57769	0.794073	0.927059	0.364591	1.58401	245867_at	8.51181	8.87917	9.00044	9.05975	8.8354	8.97896	8.98588	8.58825	8.73402	8.54066	9.06863	9.07129	8.83496	8.62402	8.91539	8.85991
3	245868_at	CAT2 (CATIONIC AMINO ACID TRANSPORTER 2); amino acid transmembrane transporter	AT1G58030	CAT2	8.94141	8.61122	8.69347	8.64171	3	12	0.0015	-0.73729	-0.53425	-0.18963	1.46117	-0.0305	-0.08225	-0.05176	-0.33019	-0.24794	-0.29969	0.180246	0.60624	0.338005	3.421	2.48867	3.08422	-0.27843	1.88258	245868_at	8.99485	8.89302	8.69833	8.46209	8.63876	8.7263	8.70099	8.73775	8.83798	9.03977	8.54359	8.74086	8.65945	8.74938	8.56383	8.56428
3	245869_at	---	AT1G26330	---	8.30471	8.13259	8.13996	7.77177	3	12	0.0003	0.201628	-1.4032	0.234402	0.967173	0.360818	-0.00737	-0.36819	-0.17212	-0.16475	-0.53294	3.00604	0.03102	3.07346	1.21187	1.1444	4.46122	0.196067	0.912314	245869_at	8.29537	8.33461	8.23739	7.92507	8.091	8.05673	7.59197	7.82235	8.18981	8.39906	8.26598	8.10192	8.25799	8.15412	7.88343	7.78933
3	245870_at	---	AT1G26300	---	8.08933	8.11035	8.12314	8.1276	3	12	0.9177	-0.13136	0.87423	0.614096	-1.35696	-0.01725	-0.01278	0.004461	0.021018	0.033802	0.038263	0.109313	0.078871	0.026121	0.136243	0.235487	0.27298	0.016557	0.071752	245870_at	8.18999	8.07546	8.10414	8.15039	8.11692	7.96342	8.11861	8.11079	8.13992	7.95197	8.15297	8.03391	8.16868	8.24352	8.11248	8.1685
3	245871_at	---	AT1G26290	---	6.6042	6.59803	6.57968	6.56838	3	12	0.7411	0.633936	-1.16328	-0.47856	1.00791	0.029652	0.018355	-0.0113	-0.00617	-0.02453	-0.03582	0.371077	0.208395	0.119926	0.062194	0.294116	0.470242	0.005127	0.035584	245871_at	6.53081	6.62021	6.63672	6.57156	6.55788	6.61843	6.57422	6.56259	6.70117	6.56463	6.62251	6.56135	6.55442	6.58798	6.62962	6.5071
3	245872_at	---	AT1G26300	---	8.01352	7.8774	7.9707	7.86537	3	12	0.1545	-0.75456	-0.92157	0.540862	1.13526	0.012029	-0.09331	-0.10534	-0.13612	-0.04281	-0.14815	0.061906	0.67849	0.794914	1.11314	0.256206	1.24365	-0.03078	0.117797	245872_at	8.15066	7.9818	7.97887	7.85627	8.00888	7.99973	7.85218	7.79412	7.88192	8.03968	7.75089	7.92356	7.79794	8.07626	7.91504	7.90012
3	245873_at	CIB5 (CRYPTOCHROME-INTERACTING BASIC-HELIX-LOOP-HELIX 5); DNA binding / transcription factor	AT1G26260	CIB5	7.61319	7.39575	7.57908	7.46826	3	12	0.0036	-1.18027	-0.45696	0.648471	0.988758	-0.07251	-0.18333	-0.11082	-0.21744	-0.03411	-0.14493	0.751434	2.45766	1.31043	2.98549	0.290032	1.84733	-0.10662	0.790785	245873_at	7.54901	7.69762	7.35005	7.45463	7.54501	7.63929	7.31649	7.52583	7.53933	7.66681	7.38628	7.39205	7.57715	7.55487	7.51403	7.51669
3	245874_at	---	AT1G26250	---	6.47034	6.53323	6.50748	6.51386	3	12	0.3313	1.02639	0.289942	0.04755	-1.36389	0.019379	0.025757	0.006378	0.062897	0.03714	0.043518	0.244599	0.344968	0.070308	1.08671	0.546463	0.670608	0.056519	0.600524	245874_at	6.43835	6.52466	6.4762	6.52417	6.57385	6.47473	6.4779	6.49548	6.48498	6.43335	6.57996	6.55261	6.52246	6.45886	6.58411	6.49793
3	245875_at	---	AT1G26240	---	6.57633	6.55704	6.52734	6.57064	3	12	0.6707	-0.03651	0.585253	-1.39365	0.844914	-0.01361	0.029696	0.043302	-0.01929	-0.04898	-0.00568	0.12228	0.302389	0.483049	0.181534	0.565474	0.04771	-0.06259	0.496634	245875_at	6.55122	6.60405	6.47461	6.52859	6.55327	6.47967	6.6242	6.51438	6.48881	6.66122	6.6543	6.57067	6.54634	6.5301	6.55513	6.58887
3	245876_at	---	AT1G26230	---	7.47834	7.41843	7.5008	7.76023	3	12	0.0025	-0.80018	1.45983	-0.25557	-0.40409	-0.3418	-0.08236	0.259433	-0.0599	0.022461	0.281894	3.29222	0.554293	2.41501	0.370871	0.117759	2.66005	-0.31934	2.04319	245876_at	7.5356	7.38175	7.39604	7.4589	7.57085	7.40039	8.02042	7.71928	7.52131	7.4747	7.39373	7.42507	7.50435	7.52761	7.63858	7.66264
3	245877_at	---	AT1G26220	---	7.63086	7.85287	7.58356	8.02614	3	12	0.0001	0.387133	1.23077	-0.92409	-0.69381	-0.17327	0.269309	0.442583	0.222013	-0.0473	0.395286	1.61891	2.76319	4.59099	2.2036	0.305795	4.13158	-0.22057	1.41413	245877_at	7.65021	7.53152	7.86586	7.97266	7.66966	7.43297	8.08576	8.12562	7.69212	7.64959	7.71014	7.86284	7.60396	7.62766	7.93501	7.95819
3	245878_at	---	AT1G26190	---	8.47152	8.93501	8.67145	9.0364	3	12	0.0001	0.610856	1.0068	-0.41843	-1.19922	-0.10138	0.263561	0.364946	0.46349	0.199929	0.564875	0.604018	2.07738	3.03407	3.89367	1.46667	4.69089	0.098544	0.375559	245878_at	8.32342	8.47878	8.85369	8.84633	8.68191	8.71342	8.91886	9.1305	8.63832	8.44558	9.17898	8.86106	8.62828	8.6622	9.12314	8.9731
3	245879_at	ATTOC64-V (ARABIDOPSIS THALIANA TRANSLOCON AT THE OUTER MEMBRANE OF CHLOROPLASTS 64-V); amidase/ binding / carbon-nitrogen ligase, with glutamine as amido-N-donor	AT5G09420	ATTOC64-V	7.83152	7.9292	7.91082	7.63621	3	12	0.0008	0.762971	-1.42303	0.62586	0.034195	0.292991	0.018377	-0.27461	0.097678	0.079301	-0.19531	3.66337	0.125341	3.42656	0.967495	0.736063	2.33857	0.372292	3.27696	245879_at	7.8932	7.90598	7.95428	7.84437	7.87766	7.83825	7.63406	7.57733	7.82715	7.69975	8.06188	7.85627	7.94096	7.98642	7.66717	7.66628
3	245880_at	---	AT5G09430	---	6.90174	6.88574	6.77406	6.70246	3	12	0.0015	0.736956	-1.1998	-0.44321	0.906054	0.183283	0.111683	-0.0716	-0.016	-0.12769	-0.19929	2.98491	1.64928	0.92457	0.146294	1.95138	3.26892	0.055597	0.426278	245880_at	6.86301	6.97621	6.98313	6.88361	6.81508	6.7294	6.5934	6.7152	6.90731	6.86044	6.84197	6.83425	6.77752	6.77424	6.73615	6.76509
3	245881_at	---	AT5G09460 /// AT5G09461 /// AT5	---	8.92272	8.98715	8.95776	8.99769	3	12	0.7497	0.619099	0.932608	-0.25477	-1.29694	-0.01054	0.029386	0.039928	0.064431	0.035045	0.074973	0.05077	0.155021	0.220895	0.394171	0.189718	0.476903	0.024503	0.086299	245881_at	8.88281	8.81321	9.0617	8.99299	8.89142	9.09117	8.94061	9.11035	9.01918	8.97568	8.79767	9.09624	8.92978	8.91868	9.04661	8.8932
3	245882_at	mitochondrial substrate carrier family protein	AT5G09470	DIC3	7.03283	7.18009	7.31512	7.33891	3	12	0.023	-0.25964	0.865558	0.696998	-1.30292	-0.15882	-0.13503	0.023793	0.147261	0.282293	0.306086	0.944813	0.763595	0.095552	0.855489	1.98336	2.18952	0.123469	0.435821	245882_at	6.91131	6.92942	7.11497	7.14835	7.29625	7.25781	7.33212	7.24956	7.25009	7.04048	7.19212	7.26492	7.55939	7.14702	7.29146	7.48251
3	245883_at	---	AT5G09500	---	7.53123	7.54357	7.52173	7.47448	3	12	0.359	0.85481	-1.43277	0.131721	0.446236	0.069092	0.021839	-0.04725	0.01234	-0.0095	-0.05675	0.980369	0.229787	0.596804	0.119622	0.089728	0.757269	0.059593	0.515192	245883_at	7.54386	7.5506	7.50861	7.46351	7.48899	7.50355	7.45126	7.48872	7.57306	7.45739	7.66566	7.53649	7.51012	7.58425	7.46138	7.49654
3	245884_at	---	AT5G09300	---	9.50988	9.25968	9.3382	9.25863	3	12	0.0105	-0.69299	-0.70181	-0.02873	1.42352	0.001043	-0.07852	-0.07957	-0.2502	-0.17168	-0.25124	0.005158	0.556575	0.566094	2.45716	1.54339	2.46919	-0.17063	0.974443	245884_at	9.60627	9.41415	9.32759	9.26332	9.3038	9.28214	9.22878	9.17907	9.54412	9.47496	9.05868	9.38912	9.33043	9.43643	9.36097	9.26571
3	245885_at	EXL4 (EXORDIUM LIKE 4)	AT5G09440	EXL4	10.7443	10.4255	10.5213	10.5172	3	12	0.1656	-0.93388	-0.25737	-0.22659	1.41785	-0.09171	-0.09588	-0.00417	-0.3188	-0.22292	-0.2271	0.292435	0.308648	0.010612	1.44352	0.904042	0.926345	-0.31463	0.901671	245885_at	10.9748	10.5378	10.4595	10.5613	10.6206	10.4139	10.2607	10.747	10.9205	10.544	10.2775	10.4036	10.3196	10.7314	10.4874	10.5737
3	245886_at	---	AT5G09510	---	10.2737	10.5936	10.401	10.3215	3	12	0.0515	1.39205	-0.53909	0.025082	-0.87804	0.272128	0.192627	-0.0795	0.319891	0.127264	0.047763	1.58327	1.00974	0.325206	1.94122	0.587561	0.177766	0.399392	1.65996	245886_at	10.3226	10.3336	10.5087	10.7654	10.3018	10.4071	10.3754	10.2807	10.4666	9.97203	10.6701	10.4302	10.3291	10.5659	10.2012	10.4286
3	245887_at	---	AT5G09390	---	9.14715	9.07213	9.07246	8.99221	3	12	0.0516	0.018065	-1.24509	0.023327	1.2037	0.079923	-0.00033	-0.08026	-0.07502	-0.07468	-0.15494	0.909892	0.002351	0.914876	0.837274	0.832402	2.12996	0.005238	0.026875	245887_at	9.13041	9.13494	9.02921	9.14542	8.96564	9.16602	8.99822	8.88743	9.12411	9.19913	9.10973	9.00417	9.11346	9.04474	9.05398	9.02921
3	245888_at	---	AT5G09450	---	8.3952	8.34033	8.51307	8.27113	3	12	0.0001	-0.38729	-1.06409	1.30209	0.149283	0.069203	-0.17274	-0.24194	-0.05487	0.117876	-0.12407	1.275	3.76392	5.14077	0.940346	2.48129	2.63328	0.187078	2.83261	245888_at	8.35103	8.43164	8.25835	8.39009	8.49201	8.52459	8.27122	8.25426	8.432	8.36612	8.39755	8.31534	8.47994	8.55575	8.31472	8.24432
3	245889_at	---	AT5G09480	---	6.7253	6.67918	6.72696	6.63053	3	12	0.1847	-0.24757	-1.31214	0.798065	0.76164	0.048651	-0.04778	-0.09644	-0.04612	0.001665	-0.09477	0.493702	0.482567	1.20354	0.461368	0.012191	1.17642	0.050315	0.333952	245889_at	6.7025	6.6733	6.72408	6.59233	6.75799	6.68448	6.534	6.68856	6.82795	6.69744	6.72887	6.67143	6.80114	6.66424	6.66877	6.63077
3	245890_at	---	AT5G09490	---	6.85926	6.94527	6.90667	6.92678	3	12	0.0178	0.966508	0.466988	-0.07631	-1.35719	0.018488	0.038596	0.020108	0.086004	0.047408	0.067516	0.351665	0.902737	0.390226	2.49709	1.18257	1.86256	0.065896	1.1561	245890_at	6.86515	6.87615	6.92995	6.97088	6.91602	6.92472	6.89631	6.89551	6.86417	6.83159	6.94513	6.9351	6.94771	6.83825	6.97274	6.94256
3	245891_at	AAP2 (AMINO ACID PERMEASE 2); amino acid transmembrane transporter	AT5G09220	AAP2	6.97224	7.05489	7.00224	7.1865	3	12	0.0474	0.009723	1.39907	-0.54601	-0.86278	-0.13161	0.052646	0.18426	0.082653	0.030007	0.214267	1.05313	0.32549	1.63039	0.573565	0.167487	1.97062	-0.10161	0.479521	245891_at	6.89151	7.05034	6.95304	7.1329	7.06561	6.90492	7.39782	7.0989	6.98757	6.95952	7.15794	6.97567	7.01163	7.02681	7.13938	7.10991
3	245892_at	---	AT5G09370	---	6.65281	6.71023	6.67769	6.69893	3	12	0.1316	1.00056	0.554015	-0.28556	-1.26902	0.011297	0.032537	0.02124	0.057417	0.02488	0.04612	0.192364	0.710218	0.411449	1.49275	0.502408	1.12239	0.036177	0.520535	245892_at	6.62145	6.68617	6.66051	6.6851	6.68839	6.68022	6.71254	6.68679	6.65705	6.64657	6.77077	6.72452	6.678	6.66415	6.7413	6.6551
3	245893_at	---	AT5G09270	---	8.82784	9.11472	9.0008	8.96888	3	12	0.0119	1.15715	-0.07771	0.192529	-1.27197	0.145841	0.113925	-0.03192	0.286887	0.172963	0.141047	1.22087	0.882818	0.18188	2.81809	1.52318	1.16863	0.318803	2.12346	245893_at	8.83319	8.95987	8.97133	9.11435	8.96271	9.10591	8.97133	8.85023	8.82271	8.69558	9.26918	9.10405	8.98269	8.95188	9.06552	8.98846
3	245894_at	---	AT5G09310	---	8.97714	8.93042	8.93819	8.75604	3	12	0.0027	0.304554	-1.46729	0.383483	0.779256	0.174383	-0.00777	-0.18215	-0.04672	-0.03895	-0.2211	2.47722	0.058698	2.60604	0.45897	0.365611	3.23397	0.135431	1.1663	245894_at	8.88379	8.95898	8.99858	8.81481	8.86346	8.94709	8.80158	8.77779	8.99343	9.07235	8.91264	8.99565	8.94789	8.99432	8.71422	8.73056
3	245895_at	SRT2 (SIRTUIN 2); DNA binding / NAD or NADH binding / NAD-dependent histone deacetylase/ zinc ion binding	AT5G09230	SRT2	8.15925	8.23422	8.07104	8.22088	3	12	0.1155	0.844862	0.665615	-1.34786	-0.16262	0.013339	0.163175	0.149836	0.074973	-0.0882	0.061634	0.072319	1.48912	1.33351	0.540151	0.666212	0.421337	-0.07486	0.348755	245895_at	8.11417	8.23109	8.13698	8.42347	8.10414	8.0744	8.32262	8.16477	8.0522	8.23952	8.1606	8.21582	8.12749	7.97816	8.14471	8.25142
3	245896_at	KIWI; DNA binding / protein binding / transcription coactivator	AT5G09250	KIWI	9.71036	9.60041	9.66409	9.42915	3	12	0.0036	-0.00482	-1.39585	0.512396	0.888276	0.171254	-0.06368	-0.23493	-0.10995	-0.04628	-0.28121	1.76516	0.488836	2.58966	0.994025	0.328253	3.167	0.124978	0.746255	245896_at	9.73748	9.69052	9.65749	9.4889	9.66868	9.62784	9.37553	9.26589	9.63095	9.78249	9.6646	9.59064	9.69505	9.66477	9.5839	9.4913
3	245897_at	KUP7; potassium ion transmembrane transporter	AT5G09400	KUP7	6.86686	6.84426	6.83037	6.82169	3	12	0.7347	0.175987	-0.96948	-0.52909	1.32258	0.022572	0.013894	-0.00868	-0.02259	-0.03649	-0.04517	0.218477	0.125448	0.074962	0.218729	0.390453	0.510949	-0.01392	0.085856	245897_at	6.8323	6.8687	6.78764	6.80779	6.85574	6.77654	6.80602	6.8505	6.8979	6.86852	6.98864	6.79297	6.78471	6.90447	6.83523	6.79501
3	245898_at	---	AT5G11020	---	8.35787	8.07406	8.26656	8.09462	3	12	0.0001	-0.90667	-0.75665	0.498413	1.16491	-0.02055	-0.19249	-0.17194	-0.2838	-0.09131	-0.26325	0.187485	3.0374	2.67608	4.4926	1.21792	4.18762	-0.11186	1.00888	245898_at	8.33123	8.40439	8.06268	8.02211	8.19052	8.27699	8.10964	8.18883	8.27894	8.4169	8.08762	8.12385	8.27885	8.31987	8.08798	7.99201
3	245899_at	ALF4 (ABERRANT LATERAL ROOT FORMATION 4)	AT5G11030	ALF4	7.97159	7.94134	7.93173	7.75095	3	12	0.0059	0.424002	-1.47824	0.327981	0.726259	0.190385	0.00961	-0.18078	-0.03025	-0.03986	-0.22064	2.38894	0.064882	2.24583	0.233349	0.325092	2.83236	0.150524	1.14667	245899_at	7.90447	8.0348	8.03365	7.83363	7.98375	7.86346	7.65989	7.82528	7.92365	8.02344	7.89178	8.0063	7.8869	7.99281	7.79199	7.72665
3	245900_at	---	AT5G11040	---	8.31567	8.47614	8.36264	8.23153	3	12	0.0479	1.27056	-1.12668	0.158188	-0.30207	0.244607	0.113503	-0.1311	0.160467	0.046964	-0.08414	2.11118	0.784384	0.947785	1.23557	0.258561	0.532095	0.29157	1.7068	245900_at	8.09437	8.409	8.55549	8.3513	8.35796	8.45481	8.27432	8.15332	8.26305	8.49627	8.4921	8.50568	8.3307	8.30709	8.29181	8.20668
3	245901_at	KNAT4 (KNOTTED1-LIKE HOMEOBOX GENE 4); transcription activator/ transcription factor	AT5G11060	KNAT4	6.89489	6.85931	6.91479	7.13197	3	12	0.0306	-0.73743	1.47379	-0.28745	-0.4489	-0.27266	-0.05549	0.217174	-0.03558	0.019909	0.237083	2.11312	0.277486	1.58976	0.164858	0.08646	1.77689	-0.25275	1.23545	245901_at	6.92969	6.85485	6.86497	6.87535	7.05637	7.04421	7.36932	7.14684	6.8544	6.94061	6.88255	6.81436	6.77805	6.78054	7.04794	6.96378
3	245902_at	---	AT5G11080	---	6.7344	6.74543	6.71828	6.71997	3	12	0.8608	1.23933	-0.74394	-0.87535	0.379968	0.025457	0.027144	0.001687	0.011031	-0.01611	-0.01443	0.303015	0.327656	0.01601	0.115157	0.176573	0.155608	0.009344	0.065999	245902_at	6.79235	6.73091	6.65749	6.78072	6.79927	6.66158	6.67099	6.73837	6.72754	6.68679	6.79421	6.74929	6.71005	6.70224	6.76216	6.70836
3	245903_at	SYTD	AT5G11100	SYTD	6.88352	6.87282	6.82664	6.80992	3	12	0.2948	0.692586	-1.07848	-0.60791	0.993805	0.0629	0.046187	-0.01671	-0.0107	-0.05688	-0.0736	0.77911	0.522225	0.153515	0.093489	0.683293	0.957504	0.006015	0.035142	245903_at	6.87331	6.94283	6.93759	6.89231	6.90572	6.83123	6.81694	6.83549	6.87589	6.84206	6.88272	6.77867	6.70845	6.86115	6.7611	6.82617
3	245904_at	ATSPS2F (SUCROSE PHOSPHATE SYNTHASE 2F); sucrose-phosphate synthase	AT5G11110	ATSPS2F	7.74694	7.82082	7.72672	7.47454	3	12	0.0018	0.853296	-1.44494	0.228726	0.36292	0.34628	0.094105	-0.25218	0.073886	-0.02022	-0.27239	3.50648	0.69992	2.46851	0.512252	0.110419	2.69907	0.326061	2.21895	245904_at	7.66735	7.81436	7.74414	7.87145	7.78933	7.7065	7.26758	7.46289	7.71609	7.78995	7.83807	7.82963	7.78329	7.62775	7.6495	7.5182
3	245905_at	---	AT5G11090	---	8.34169	8.26214	8.3066	8.18304	3	12	0.0204	-0.16398	-1.31957	0.485465	0.998086	0.079102	-0.04446	-0.12356	-0.07955	-0.03509	-0.15865	1.00328	0.4748	1.78735	1.01069	0.353206	2.42504	0.044012	0.304963	245905_at	8.3054	8.39382	8.26261	8.31099	8.23233	8.28169	8.11648	8.25968	8.33505	8.33248	8.14755	8.32742	8.36275	8.34961	8.14968	8.20632
3	245906_at	---	AT5G11070	---	7.3558	7.22115	7.38277	7.64302	3	12	0.0012	-1.01808	1.37419	-0.1016	-0.25451	-0.42188	-0.16162	0.260254	-0.13465	0.026966	0.28722	3.81954	1.22596	2.23987	0.964863	0.134098	2.51741	-0.39491	2.43567	245906_at	7.46298	7.25701	7.34712	7.18715	7.29013	7.41726	7.53462	7.79838	7.33789	7.36532	7.09242	7.2579	7.29093	7.53276	7.54758	7.69149
3	245907_at	---	AT5G09340	---	6.5263	6.54181	6.51316	6.53192	3	12	0.9727	1.13045	0.302566	-1.26595	-0.16706	0.009899	0.028653	0.018754	0.015514	-0.01314	0.005615	0.057486	0.18522	0.114725	0.093141	0.077791	0.031773	-0.00324	0.012702	245907_at	6.42853	6.56428	6.60778	6.48082	6.52024	6.44478	6.45845	6.53977	6.69505	6.41735	6.50968	6.56898	6.63645	6.45117	6.56268	6.56676
3	245908_at	LAC14 (laccase 14); laccase	AT5G09360	LAC14	6.83758	6.88505	6.83436	6.79159	3	12	0.3899	1.25404	-1.19245	-0.07291	0.011329	0.093461	0.050692	-0.04277	0.047474	-0.00322	-0.04599	1.01892	0.460727	0.372421	0.424192	0.021643	0.407617	0.090243	0.618526	245908_at	6.76092	6.87385	6.8932	6.80575	6.8687	6.72035	6.71325	6.85671	6.93413	6.78143	6.94993	6.89133	6.85103	6.89737	6.8481	6.74831
3	245909_at	---	AT5G09380	---	7.80906	7.77146	7.71769	7.72124	3	12	0.4134	0.380005	-0.76966	-0.85095	1.24061	0.050226	0.053778	0.003551	-0.0376	-0.09138	-0.08782	0.371493	0.404447	0.020265	0.261145	0.798798	0.758402	-0.04115	0.193122	245909_at	7.83274	7.80584	7.74379	7.67658	7.73322	7.69576	7.80922	7.6163	7.86603	7.73162	7.87598	7.78951	7.8536	7.58816	7.69025	7.76918
3	245910_at	EICBP.B (ETHYLENE INDUCED CALMODULIN BINDING PROTEIN); calmodulin binding / transcription activator/ transcription regulator	AT5G09410	EICBP.B	9.24858	9.23952	9.23216	9.11879	3	12	0.0218	0.487747	-1.49089	0.366993	0.636145	0.120739	0.007369	-0.11337	-0.00906	-0.01642	-0.12979	1.97792	0.067266	1.82887	0.083959	0.162565	2.16101	0.104315	1.04974	245910_at	9.23544	9.33381	9.25533	9.21662	9.28889	9.27628	9.18501	9.07671	9.17809	9.24698	9.20348	9.28267	9.21857	9.14489	9.14151	9.07191
3	245911_at	STT3A (STAUROSPORIN AND TEMPERATURE SENSITIVE 3-LIKE A); oligosaccharyl transferase	AT5G19690	STT3A	10.2066	10.3854	10.2926	10.316	3	12	0.305	1.15592	0.21446	-0.10257	-1.26781	0.069469	0.092862	0.023393	0.178844	0.085982	0.109375	0.342612	0.492549	0.097461	1.1562	0.446801	0.607571	0.155451	0.61149	245911_at	10.1937	10.3725	10.1774	10.369	10.2972	10.2926	10.399	10.1607	10.0359	10.2242	10.5927	10.4027	10.215	10.3654	10.4011	10.3031
3	245912_at	SULTR3;5 (SULFATE TRANSPORTER 3;5); sulfate transmembrane transporter	AT5G19600	SULTR3;5	6.73928	6.75075	6.79011	6.72587	3	12	0.5312	-0.02707	-0.92623	1.39506	-0.44176	0.02488	-0.03935	-0.06423	0.011475	0.050826	-0.01341	0.23173	0.404425	0.757851	0.096392	0.559359	0.114379	0.075706	0.598008	245912_at	6.69407	6.7271	6.81419	6.66122	6.75533	6.86603	6.68572	6.69221	6.71919	6.81676	6.83709	6.69052	6.74672	6.79235	6.79022	6.73535
3	245913_at	---	AT5G19860	---	8.96753	8.6003	8.83982	9.00231	3	12	0.0039	-1.38519	0.822896	-0.06958	0.631869	-0.40201	-0.23952	0.162487	-0.36723	-0.12771	0.034779	3.01447	1.62112	0.978329	2.72396	0.713404	0.146256	-0.52972	2.7858	245913_at	9.07244	8.84633	8.62988	8.81126	8.81019	8.9375	8.84242	9.15909	8.96751	8.98384	8.42454	8.53551	8.68919	8.92241	9.0736	8.93413
3	245914_at	OEP80 (OUTER ENVELOPE PROTEIN OF 80 KDA)	AT5G19620	OEP80	8.76776	8.86685	8.72308	8.69267	3	12	0.1069	1.37113	-0.91946	-0.5196	0.067933	0.174183	0.143777	-0.03041	0.099099	-0.04468	-0.07508	1.61298	1.25884	0.179644	0.772569	0.282638	0.539126	0.129506	0.696863	245914_at	8.64613	8.89968	8.83381	8.91681	8.7476	8.82067	8.77424	8.63592	8.85716	8.66806	8.94274	8.77406	8.72186	8.60218	8.62145	8.73908
[truncated: 21,796 more rows]
